# Supplementary material for: DNA polymerase β suppresses somatic indels at CpG dinucleotides in developing cortical neurons
Source: Proc Natl Acad Sci U S A. 2025 Aug 13;122(33):e2506846122. doi: 10.1073/pnas.2506846122 (PMC12377747; doi:10.1073/pnas.2506846122)
Supplement: Supplementary file 2 — Dataset S01 (XLSX) [file pnas.2506846122.sd01.xlsx]

## Sheet: SNVs (Mouse A)
Dataset S1. List of somatic SNVs with their VAFs (clone A1-3, B1-4., C1-4, and D1-4)
Mosaic SNVs and ther VAFs in mouse A
						VAF
CHROM	POS	REF	ALT	REF(-10~-1)	REF(+1~+10)	A1	A2	A3	Gene_Name	Annotation	Feature_Type	HGVS.c	HGVS.p
chr1	38676875	C	T	AGGGAGAGAT	GGGTGCAGAG	0.48	0	0	Aff3-Gm38135	intergenic_region	intergenic_region	n.38676875C>T
chr1	69927888	G	T	AGAAGCAAAA	TCTTTAAAAC	0.451613	0	0	Spag16	downstream_gene_variant	transcript	c.*3975G>T
chr1	117546389	G	A	ATGGGGTGGT	CTGACCACAT	0.44	0	0	Gm24030-Gm27785	intergenic_region	intergenic_region	n.117546389G>A
chr1	135233996	C	T	CCAACCCTTA	CTTTTCAAAT	0.323529	0	0	Gm4204	downstream_gene_variant	transcript	n.*771C>T
chr1	169721773	T	C	TTTCTGAGTT	GAGGCCAGCC	0.44	0	0	Rgs5-Rgs4	intergenic_region	intergenic_region	n.169721773T>C
chr10	105152676	G	T	CAAATACTAC	TTTTGTCACT	0.518519	0	0	Gm36997-Tmtc2	intergenic_region	intergenic_region	n.105152676G>T
chr11	7124366	C	A	CGATGCCACT	TCAGGAGGAG	0.333333	0	0	Adcy1	intron_variant	transcript	c.1018-5910C>A
chr11	53221114	C	A	GTGGGTGCAA	GGCTGGCGGC	0.631579	0	0	Gm11189-Hspa4	intergenic_region	intergenic_region	n.53221114C>A
chr12	50488211	G	C	CAGGACTCCT	AATGTTTGAG	0.526316	0	0	Prkd1	intron_variant	transcript	c.397+1692C>G
chr12	50763840	G	A	GGGGACTTTT	GGATAGCATT	0.444444	0	0	Prkd1-Gm22088	intergenic_region	intergenic_region	n.50763840G>A
chr12	56185276	C	A	TCAGTGTTTC	AGTCAATTAG	0.425	0	0	Gm23799-Gm25917	intergenic_region	intergenic_region	n.56185276C>A
chr12	78944402	T	C	CCTGCCTATG	CCCAGCACTC	0.444444	0	0	Plek2-Tmem229b	intergenic_region	intergenic_region	n.78944402T>C
chr13	58523545	C	T	AGCTCAGCCT	AGAGGGGTTG	0.6	0	0	Rmi1-Slc28a3	intergenic_region	intergenic_region	n.58523545C>T
chr14	72478567	C	T	GAGAAGGTGC	AGAAATCAGA	0.478261	0	0	Gm9195	intron_variant	transcript	c.850+1475G>A
chr15	72015180	C	A	CCTTTAAAGT	AAAAACAATA	0.451613	0	0	Col22a1	intron_variant	transcript	c.-34-5646G>T
chr15	87374291	T	C	CCAGAGTCTA	CAGTACCACC	0.48	0	0	n-R5s42-Fam19a5	intergenic_region	intergenic_region	n.87374291T>C
chr16	37758023	G	T	AATAACCTTT	CAAGAGTTTG	0.619048	0	0	Ndufb4-Fstl1	intergenic_region	intergenic_region	n.37758023G>T
chr16	75110018	A	C	CCACAGGTAT	AACTTAGAGC	0.363636	0	0	Gm26937-Lipi	intergenic_region	intergenic_region	n.75110018A>C
chr16	77128937	G	A	AAAATCGGAA	AGAGAATGCC	0.5	0	0	Usp25-Mir99ahg	intergenic_region	intergenic_region	n.77128937G>A
chr16	86641208	G	T	CCTTGGTCTT	CAAACTTTAT	0.304348	0	0	Adamts5-Gm25715	intergenic_region	intergenic_region	n.86641208G>T
chr18	10776555	G	A	AGGAAGAACC	AGAGTGTTCT	0.391304	0	0	Mib1	intron_variant	transcript	c.1677+829G>A
chr19	18746424	G	A	GAAAGTTGAC	CCAGGACAAA	0.566667	0	0	Trpm6	upstream_gene_variant	transcript	c.-3607G>A
chr19	28762124	T	G	ACCTGCAAGA	TTTCAGGAAT	0.323529	0	0	Gm6788	downstream_gene_variant	transcript	n.*1037A>C
chr2	7958518	G	A	CTAGAGACAC	AGCTCTGGGG	0.413793	0	0	Gm13211-Gm13254	intergenic_region	intergenic_region	n.7958518G>A
chr2	154421759	C	T	GGGAGGGTTT	CCCTTCTGGG	0.513514	0	0	Snta1-Cbfa2t2	intergenic_region	intergenic_region	n.154421759C>T
chr2	164172715	A	G	GCAGCATTAA	AATATAAAAA	0.485714	0	0	Kcns1	upstream_gene_variant	transcript	c.-3878T>C
chr3	17250494	T	C	CAAGCTCCCT	TAGAAGGACT	0.44	0	0	Gm24963	downstream_gene_variant	transcript	n.*807A>G
chr3	68263392	C	T	TTTAACATAC	TTAAATTGTA	0.515152	0	0	Schip1	intron_variant	transcript	c.66+198385C>T
chr3	98148745	C	T	CCTGAGCTCA	GAGGCAGCCT	0.441176	0	0	Notch2	3_prime_UTR_variant	transcript	c.*1301C>T
chr3	131785253	C	A	AACAAACAAA	AAACATAAAC	0.475	0	0	Gm29865	intron_variant	transcript	n.45+25404C>A
chr4	3999956	A	T	AAGCTGGAGG	GCCTTCTAAT	0.409091	0	0	Sdr16c5	intron_variant	transcript	c.837-3701T>A
chr4	40009634	T	G	GTGGGGTTTA	TATGCAAACC	0.366667	0	0	Gm26087-Gm12388	intergenic_region	intergenic_region	n.40009634T>G
chr4	78558078	T	A	ACCCATTTTC	TCTACTCTTA	0.409091	0	0	Gm11260-Gm11261	intergenic_region	intergenic_region	n.78558078T>A
chr4	79759162	C	T	AAAATCTGAA	CCAGGCATAT	0.428571	0	0	Gm11263-Gm11409	intergenic_region	intergenic_region	n.79759162C>T
chr4	94459524	C	T	TCCCCCCTCT	CTCCCAGTGC	0.545455	0	0	Gm12655	downstream_gene_variant	transcript	n.*1407G>A
chr4	97999678	A	T	CAAAGGTGAA	CAACTTTGAA	0.466667	0	0	Nfia	intron_variant	transcript	c.626-714A>T
chr4	106225562	G	C	GCCCTCCACC	AGTTCTTAGG	0.681818	0	0	Hspd1-ps4-Gm12724	intergenic_region	intergenic_region	n.106225562G>C
chr4	108914100	T	G	CCCTGAGCAG	GATCTAGAAT	0.352941	0	0	Rab3b	intron_variant	transcript	c.229-9806T>G
chr5	24730437	C	T	AGGCAATGGC	ATCGTGGGGG	0.633333	0	0	Wdr86	5_prime_UTR_variant	transcript	c.-94G>A
chr5	69051049	C	T	TTTTTCTCTG	CCCCCTCAAA	0.548387	0	0	Gm43842-Kctd8	intergenic_region	intergenic_region	n.69051049C>T
chr5	134458932	G	A	AACAGCCATC	CTTAGTAAAT	0.461538	0	0	Gtf2ird1	upstream_gene_variant	transcript	c.-41757C>T
chr6	23393848	G	T	TACGAGATAG	TTTTTTTTTT	0.423077	0	0	Cadps2	intron_variant	transcript	c.2190-3362C>A
chr6	24237367	A	C	AAAAAAAAAA	CACCCTGAAA	0.486486	0	0	Slc13a1-Iqub	intergenic_region	intergenic_region	n.24237367A>C
chr6	80897424	A	C	ACTCAAAAAA	ATTAGTATCA	0.533333	0	0	Gm43900-Gm43901	intergenic_region	intergenic_region	n.80897424A>C
chr7	37497382	C	A	CCACCCCCCC	CACACACACA	0.516129	0	0	Zfp536	intron_variant	transcript	c.2177-3544G>T
chr7	120501697	C	A	CACCATATGA	AATCTTGGTG	0.35	0	0	Gm9165	upstream_gene_variant	transcript	n.-2961C>A
chr7	135784636	G	C	AAAGCAGAAA	TAGAGGTAAA	0.342105	0	0	RP24-371E20.5	intron_variant	transcript	n.215+14832G>C
chr8	16253828	G	A	CTTTTGTGTC	TATCTGATCT	0.318182	0	0	Csmd1	intron_variant	transcript	c.1561+17694C>T
chr8	25931319	G	A	TTTTGGATTC	TGGATGGAAA	0.384615	0	0	Kcnu1	intron_variant	transcript	c.2752-921G>A
chr8	88256891	G	C	GCACTTGGGA	GGGAGGTAGG	0.484848	0	0	Papd5	intron_variant	transcript	c.1867-208G>C
chr8	97304033	A	T	TTAAATAAGC	TGAAATGTGG	0.75	0	0	Gm26399-RP23-77F18.1	intergenic_region	intergenic_region	n.97304033A>T
chr9	18374922	G	T	TAAATATGGT	GCACATGCCT	0.5	0	0	Naalad2	intron_variant	transcript	c.910+1501C>A
chr9	21778679	G	A	GTGGAGGCAA	AGGATTGCAG	0.470588	0	0	Kank2	intron_variant	transcript	c.1736+1022C>T
chr9	26350874	A	C	CTGTCATTTC	GTCTGGTGAA	0.4	0	0	Gm26190-B3gat1	intergenic_region	intergenic_region	n.26350874A>C
chr9	46542070	T	C	ATCTATTTAT	TATTTATTTA	0.5	0	0	4930448E22Rik-Gm22659	intergenic_region	intergenic_region	n.46542070T>C
chr9	74558985	T	G	AGTACCCACA	CACTATATAG	0.36	0	0	Gm28622	downstream_gene_variant	transcript	n.*1597A>C
chr9	95195070	C	G	TGGCTAACAC	TTTACCTTCT	0.576923	0	0	Slc9a9	intron_variant	transcript	c.1602-32118C>G
chr9	105843670	G	A	GTGGGACCTC	ACTTTTGTCA	0.357143	0	0	Col6a6-Col6a5	intergenic_region	intergenic_region	n.105843670G>A
chr9	108123363	G	C	CCCAAACTCA	AGATCGGCCT	0.590909	0	0	Bsn	intron_variant	transcript	c.1515+2327C>G
chr9	121440703	G	A	TGCGAGGATC	GTCAGTCATT	0.344828	0	0	Trak1	missense_variant	transcript	c.394G>A	p.Gly132Ser
chr1	56113629	T	C	TATGTTGATG	ACTTAGTCTA	0	0.342857	0	1700003I22Rik-Gm28900	intergenic_region	intergenic_region	n.56113629T>C
chr1	77023006	A	G	ACACTTCCAC	TGGATCTGTG	0	0.333333	0	Gm816	intron_variant	transcript	n.250+4537T>C
chr1	100545471	T	A	GAGACAAATC	GCTCCTAAGA	0	0.625	0	Cntnap5b-Gm18700	intergenic_region	intergenic_region	n.100545471T>A
chr1	130854410	T	G	TGTTCAGCAA	TGTGCTAGCC	0	0.344828	0	Pigr	downstream_gene_variant	transcript	c.*3514T>G
chr1	135121349	G	A	TCAAAGCCTG	GATCTGGAGC	0	0.561404	0	Ptprv	intron_variant	transcript	n.2828-384C>T
chr1	157834687	G	T	AACTAGGAAA	GGGGTAACAT	0	0.659091	0	Gm38213-Gm38256	intergenic_region	intergenic_region	n.157834687G>T
chr10	15260007	C	T	TTTCTCTCCC	GGTTCCTCCC	0	0.451613	0	Gm23892-Gm20125	intergenic_region	intergenic_region	n.15260007C>T
chr10	20559861	G	A	ATACGACAAA	AAAGAGAGAC	0	0.557692	0	Pde7b	intron_variant	transcript	c.82+59269C>T
chr10	29063764	G	A	AAGGTGATGA	GGATGGGAGC	0	0.409091	0	Gm9824-Gm9996	intergenic_region	intergenic_region	n.29063764G>A
chr10	107550788	C	T	TGGTAATTTA	AAGAAAACTC	0	0.315789	0	Ptprq	intron_variant	transcript	c.5919-7370G>A
chr11	8072124	T	A	TCTCTCTCTC	CACACACACA	0	0.418605	0	Gm24051-Gm11988	intergenic_region	intergenic_region	n.8072124T>A
chr11	69845990	A	G	TTGGTCTGGA	CTATGTAAAA	0	0.4	0	Plscr3	upstream_gene_variant	transcript	c.-1079A>G
chr11	109931101	T	C	TCCTTTCATC	CAGCTCCAAA	0	0.333333	0	Abca8b	downstream_gene_variant	transcript	c.*3409A>G
chr12	43132515	C	G	CACACACACA	AGAGACAGAC	0	0.513514	0	Gm25248-Gm26326	intergenic_region	intergenic_region	n.43132515C>G
chr12	73468709	G	A	CAAGAATAAC	ACAGGAAAGC	0	0.5	0	D830013O20Rik-Tmem30b	intergenic_region	intergenic_region	n.73468709G>A
chr12	80781064	T	G	TTAATCTTGT	TTCTTGAAAT	0	0.403846	0	Gm26796-Susd6	intergenic_region	intergenic_region	n.80781064T>G
chr13	11487702	C	T	GGAAAGAATC	TCACACGTGT	0	0.454545	0	Gm25496-Ryr2	intergenic_region	intergenic_region	n.11487702C>T
chr13	15219480	T	A	AACCCAAATA	CAGATGCAGC	0	0.475	0	AW209491-Gm6556	intergenic_region	intergenic_region	n.15219480T>A
chr13	43591004	T	C	TTCTCCACAG	AAAACGCTCT	0	0.320755	0	Mcur1-Rnf182	intergenic_region	intergenic_region	n.43591004T>C
chr14	28660740	G	A	TATTCAGCAT	CCTCTCTCTC	0	0.333333	0	Wnt5a-Cacna2d3	intergenic_region	intergenic_region	n.28660740G>A
chr15	52426483	A	G	TCCCTTTCTC	GTCTGAGATG	0	0.395349	0	Slc30a8-Gm10020	intergenic_region	intergenic_region	n.52426483A>G
chr15	80576181	C	A	GGAGACGCGT	GTTCTGGATT	0	0.457143	0	Enthd1-Grap2	intergenic_region	intergenic_region	n.80576181C>A
chr15	80858927	G	T	TTTGAAATTT	TACATATTAC	0	0.416667	0	Tnrc6b	intron_variant	transcript	c.201+159G>T
chr15	88438505	C	T	CACAGGGACC	GGTGACGCTC	0	0.526316	0	Mir6393-Zdhhc25	intergenic_region	intergenic_region	n.88438505C>T
chr15	93000581	A	G	AAGAAAAGAA	GAAGGAAGGA	0	0.375	0	RP23-144M22.1	upstream_gene_variant	transcript	n.-1243A>G
chr16	17691971	G	A	GGATAAGTGG	TTTTTATACT	0	0.489362	0	Med15	intron_variant	transcript	c.156+5636C>T
chr16	35606890	C	G	TGACTTGATT	TCATAATGGT	0	0.444444	0	Sema5b	intron_variant	transcript	c.-50-15687C>G
chr16	37443116	C	T	TGAGAAACAG	GACAGCAGAT	0	0.477273	0	Stxbp5l-Gtf2e1	intergenic_region	intergenic_region	n.37443116C>T
chr16	69496482	A	G	GGAAGACGCT	CGCCAGTTTA	0	0.543478	0	Gm23591-Gm43265	intergenic_region	intergenic_region	n.69496482A>G
chr17	45271610	T	C	CCAGAAGGTA	GCTCCAGACA	0	0.333333	0	Gm24979-Cdc5l	intergenic_region	intergenic_region	n.45271610T>C
chr17	51661833	G	A	CCACTGCTGG	CCATCTCTCC	0	0.536585	0	Tbc1d5-Satb1	intergenic_region	intergenic_region	n.51661833G>A
chr17	53713366	G	C	ATATATTGTA	GCAGCACATC	0	0.6	0	4932415M13Rik	upstream_gene_variant	transcript	n.-3143G>C
chr17	81956441	C	A	ATGAGTAGAT	AATGTATGAA	0	0.538462	0	Rpl31-ps25-Gm27359	intergenic_region	intergenic_region	n.81956441C>A
chr17	86035647	C	A	TCTTCCTACT	GGTGAAGCTG	0	0.319149	0	Srbd1	intron_variant	transcript	c.2034+15439G>T
chr18	15686619	C	G	TGAACAGGGT	CCTTCAGATC	0	0.655172	0	Chst9	intron_variant	transcript	c.100+31289G>C
chr18	26046570	C	A	TAGGCTGTTT	TGTTGCAGTT	0	0.561404	0	Gm7847-Gm23674	intergenic_region	intergenic_region	n.26046570C>A
chr18	35486574	G	C	TGGCTCAGTG	TTAAGAGCAC	0	0.512195	0	Sil1	intron_variant	transcript	c.-10+12217C>G
chr18	38361223	C	T	TTCTAGGGGG	AAGGAGCTTC	0	0.487805	0	Gm24690	downstream_gene_variant	transcript	n.*4549C>T
chr18	61855612	C	A	CCTCACAGAG	TGTTCTGTCA	0	0.5	0	Ablim3	intron_variant	transcript	c.336-297G>T
chr18	88577124	G	A	TCCACATATA	GATGCTGCTC	0	0.483871	0	Gm24987-Socs6	intergenic_region	intergenic_region	n.88577124G>A
chr18	89642398	A	C	GTTGTGGGGG	GTTCATGGAC	0	0.413043	0	Dok6	intron_variant	transcript	c.67-43607T>G
chr19	11846759	G	A	ATGACTCTGA	GTTCCATCTT	0	0.563636	0	Olfr1417-Olfr1418	intergenic_region	intergenic_region	n.11846759G>A
chr19	20434796	G	C	AATACTTTCT	GGAAGGGCTT	0	0.527778	0	1500015L24Rik-Gm6684	intergenic_region	intergenic_region	n.20434796G>C
chr19	35015440	G	A	ACTGTGAAAG	ACAGTTGTAA	0	0.458333	0	Kif20b-Gm5248	intergenic_region	intergenic_region	n.35015440G>A
chr19	47017926	G	C	CTACCCCTAG	GACCGCTGCT	0	0.552632	0	Nt5c2	upstream_gene_variant	transcript	c.-3170C>G
chr2	33731483	T	C	CGCTTTGCCC	CCCCCCAGGG	0	0.391304	0	Mvb12b	3_prime_UTR_variant	transcript	c.*1962A>G
chr2	69132850	C	T	AACAGCCAGT	CACAGTCAGC	0	0.519231	0	Nostrin	upstream_gene_variant	transcript	c.-3040C>T
chr2	79839866	C	G	GCATTTGTTC	CACAATGCAC	0	0.40625	0	Pde1a	intron_variant	transcript	c.1565-865G>C
chr2	82614204	C	A	CACCCACATT	ATAAAAGAAA	0	0.538462	0	Gm13676-Gm13678	intergenic_region	intergenic_region	n.82614204C>A
chr2	97970501	G	T	CTCCATTATG	ACCCCATGCT	0	0.307692	0	Gm13803-Gm13804	intergenic_region	intergenic_region	n.97970501G>T
chr2	97976236	G	A	ATATGTGACT	AAGAGATCCC	0	0.571429	0	Gm13803-Gm13804	intergenic_region	intergenic_region	n.97976236G>A
chr2	127952021	G	T	CAAACTCTAT	CTGTCTGCTC	0	0.5	0	Acoxl	intron_variant	transcript	c.867-20511G>T
chr2	131404002	A	G	GCCAGAAAGG	CTGCTTCAGG	0	0.345455	0	Rnf24-Gm22902	intergenic_region	intergenic_region	n.131404002A>G
chr2	133988314	C	G	GCAATAGGCT	AGTATGACAA	0	0.5625	0	Gm25258-Hao1	intergenic_region	intergenic_region	n.133988314C>G
chr2	164140416	C	T	GTCACACATC	GATATCCTGC	0	0.454545	0	Stk4	intron_variant	transcript	c.1306-11257C>T
chr2	181088497	G	A	GTCTGGGCCT	GGGAGACCCC	0	0.530612	0	Kcnq2	stop_gained	transcript	c.1375C>T	p.Gln459*
chr3	26553061	G	T	ACAGGATGTA	CGATCGCCTC	0	0.64	0	Gm4855-Gm25773	intergenic_region	intergenic_region	n.26553061G>T
chr3	47810906	C	A	AGTGGAAAAA	CTGTAGAAGA	0	0.488372	0	Gm2229-Gm7977	intergenic_region	intergenic_region	n.47810906C>A
chr3	53542525	T	A	TGCAATTAAA	TTTTCCTTCT	0	0.324324	0	Frem2	intron_variant	transcript	c.6893-1424A>T
chr3	93185138	C	T	TCTTTCTTCA	TGGTTACCAT	0	0.588235	0	Gm37501-Flg2	intergenic_region	intergenic_region	n.93185138C>T
chr3	117450764	G	A	AACAGCAAGA	CAACAATGAA	0	0.473684	0	Plppr4-Plppr5	intergenic_region	intergenic_region	n.117450764G>A
chr3	117450765	C	T	ACAGCAAGAG	AACAATGAAG	0	0.473684	0	Plppr4-Plppr5	intergenic_region	intergenic_region	n.117450765C>T
chr3	132901561	C	T	AAGTTATTTT	GTAATGTTTC	0	0.408163	0	Npnt	intron_variant	transcript	c.1303+3097G>A
chr4	15751478	C	A	ACTCATATCT	ACTCAGGGGT	0	0.56	0	Gm11858-Gm11855	intergenic_region	intergenic_region	n.15751478C>A
chr4	37349788	T	C	GCATGTCATA	ATATATCCCT	0	0.392157	0	Gm12374-Gm12375	intergenic_region	intergenic_region	n.37349788T>C
chr4	59070066	T	A	TTGCAGTGTC	CACTATGTGG	0	0.603774	0	AI481877	intron_variant	transcript	c.2108-749A>T
chr4	59070067	C	T	TGCAGTGTCT	ACTATGTGGC	0	0.603774	0	AI481877	intron_variant	transcript	c.2108-750G>A
chr5	34675713	C	A	GCAGTCAGTG	TCTTACCCGC	0	0.5	0	Gm42560	downstream_gene_variant	transcript	n.*3810G>T
chr5	61905570	C	G	CCAAGCTCAA	GATGTGAGTG	0	0.422222	0	G6pd2-Gm42430	intergenic_region	intergenic_region	n.61905570C>G
chr5	85484612	G	C	TTTGAGTCCT	AGAGTCTCTC	0	0.428571	0	Gm21006-Gm43567	intergenic_region	intergenic_region	n.85484612G>C
chr6	91840069	A	C	CCGCCAAATC	CAGGGTTCAC	0	0.44	0	Grip2-Gm44712	intergenic_region	intergenic_region	n.91840069A>C
chr6	101864558	G	A	TTACAAGATG	TGCTGATATC	0	0.595238	0	Gm44176-Gm44177	intergenic_region	intergenic_region	n.101864558G>A
chr6	115736601	A	C	TGCAGATCTG	CAGGATGTGG	0	0.457627	0	Tmem40	upstream_gene_variant	transcript	n.-1650T>G
chr6	131823761	G	A	CTGGGCTATT	AATATGGACA	0	0.52381	0	Tas2r114-Gm43973	intergenic_region	intergenic_region	n.131823761G>A
chr6	140125914	T	G	ATGAAACAAA	TTTTCTACTG	0	0.4	0	Gm44158-Gm44159	intergenic_region	intergenic_region	n.140125914T>G
chr7	124766718	G	T	TCATTAGGGA	AGCTTAGGTT	0	0.510638	0	3100003L05Rik-Gm45092	intergenic_region	intergenic_region	n.124766718G>T
chr7	139131851	C	T	TGGCTAATGG	GGTGTAAGTG	0	0.459459	0	Stk32c	intron_variant	transcript	c.322-6572G>A
chr8	35544583	G	T	AGATGAACTT	CCAGCAAGAA	0	0.433962	0	Eri1-Gm16793	intergenic_region	intergenic_region	n.35544583G>T
chr8	41077900	C	T	TTTCAAGTTC	ATTAATTCTC	0	0.565217	0	Mtus1	intron_variant	transcript	c.2065-1473G>A
chr8	58290438	A	G	ACCATGGAAG	TGTACTAGTG	0	0.421053	0	Galntl6	intron_variant	transcript	c.553+137262T>C
chr9	59845024	A	G	AAACTATTCC	AGAAAAGATG	0	0.565217	0	Gm2735	upstream_gene_variant	transcript	n.-421T>C
chr9	61497493	C	T	GTCCTGAGGC	TCCTTTTTGA	0	0.617021	0	Tle3-Rplp1	intergenic_region	intergenic_region	n.61497493C>T
chr9	94133097	T	C	CCTTTCTGTG	CCACATTTTC	0	0.59375	0	Gm9621-Gm24200	intergenic_region	intergenic_region	n.94133097T>C
chr1	13499747	T	C	AGACACAAAC	ATTCTTTCCC	0	0	0.627907	Gm7593-Tram1	intergenic_region	intergenic_region	n.13499747T>C
chr1	17104919	T	C	AAGAAGCAGT	GGGGAGGAAA	0	0	0.52381	Jph1-Gm28783	intergenic_region	intergenic_region	n.17104919T>C
chr1	18720990	G	T	GATGGATTTG	AGGGTATCAT	0	0	0.515152	Gm5252-Gm24075	intergenic_region	intergenic_region	n.18720990G>T
chr1	38772484	G	A	TTAGAGCCCC	CCTCTCTCTG	0	0	0.46875	2610300A13Rik	downstream_gene_variant	transcript	n.*4798G>A
chr1	94552546	G	C	TCCTTGTCTT	TGCTTCAACT	0	0	0.333333	Gm7895-Gm23389	intergenic_region	intergenic_region	n.94552546G>C
chr1	120431144	C	A	TAGAAAAAAA	CCCACCTAAA	0	0	0.413793	1700012E03Rik	upstream_gene_variant	transcript	n.-4661C>A
chr1	144560347	C	A	AAGGATCTGT	TCTGCCCTCC	0	0	0.588235	Rgs21	intron_variant	transcript	n.306+7015G>T
chr1	155503682	G	A	GGAGCAGCTC	TTACAACAAG	0	0	0.487179	Xpr1-Gm5532	intergenic_region	intergenic_region	n.155503682G>A
chr1	175301574	C	T	CACTGATTTT	ACATGTAGCT	0	0	0.487179	Rgs7	intron_variant	transcript	c.79-30661G>A
chr10	46906253	G	T	TGAAGCCCCA	GGGTTTTGCT	0	0	0.424242	Gm25650-Gm23584	intergenic_region	intergenic_region	n.46906253G>T
chr10	68603414	C	T	TGTCAGCAGT	CTGGAAGTCC	0	0	0.410256	1700040L02Rik-Tmem26	intergenic_region	intergenic_region	n.68603414C>T
chr10	73869104	C	T	GGACCAGGAA	ACAATCTTAA	0	0	0.575758	Pcdh15	intron_variant	transcript	n.998-77924C>T
chr10	94067870	T	A	TTTTTTTTTT	AATAGAAGTA	0	0	0.536585	Fgd6	upstream_gene_variant	transcript	n.-4672T>A
chr10	100833256	G	A	CTGAAGGAAC	GAATATAGAT	0	0	0.4	Gm38219-Gm26278	intergenic_region	intergenic_region	n.100833256G>A
chr10	109289015	T	G	GAAATACTTT	CTTTCTTCAC	0	0	0.395349	Gm22097-Gm44495	intergenic_region	intergenic_region	n.109289015T>G
chr10	109289016	C	T	AAATACTTTT	TTTCTTCACA	0	0	0.395349	Gm22097-Gm44495	intergenic_region	intergenic_region	n.109289016C>T
chr10	110815631	C	T	TGCCTGTGCA	ATAGGGATCT	0	0	0.65625	1700020G17Rik	intron_variant	transcript	n.285-14121G>A
chr10	126076736	A	G	TGAGTTTTCC	GTATTAGTTA	0	0	0.566667	Gm22183-Mir378d	intergenic_region	intergenic_region	n.126076736A>G
chr11	11746774	C	T	ATGGTGTGGC	CTTTTGAGTT	0	0	0.5	Ikzf1	intron_variant	transcript	c.161-1537C>T
chr11	24567287	G	T	TATATATAAA	AACTCAAGCA	0	0	0.586207	4933430M04Rik	intron_variant	transcript	n.291-2212G>T
chr11	25101491	T	G	CAGGAGTAAA	TTTAATCACT	0	0	0.444444	Gm12665-4933427E13Rik	intergenic_region	intergenic_region	n.25101491T>G
chr11	32440660	T	A	ATATATATAT	TTTTTTTTTT	0	0	0.407407	Sh3pxd2b-Ubtd2	intergenic_region	intergenic_region	n.32440660T>A
chr11	41062514	G	A	TCACCCAAAC	AAGATCATGA	0	0	0.564103	Gm24446-Hmgb1-ps1	intergenic_region	intergenic_region	n.41062514G>A
chr11	48142686	C	T	AGACTCAGAG	GGGCAAGACT	0	0	0.361111	Sgcd-Gm12178	intergenic_region	intergenic_region	n.48142686C>T
chr11	85735165	C	T	GTGTTTATGA	CCTGGAGGCC	0	0	0.527273	Bcas3	intron_variant	transcript	c.2426-66620C>T
chr11	86062031	T	C	GACTCTCCTC	TAGTCCTGGA	0	0	0.390244	Brip1	missense_variant	transcript	c.2923A>G	p.Arg975Gly
chr11	99248964	C	A	TATGCATACA	AAATGCATTC	0	0	0.413043	Krt222	upstream_gene_variant	transcript	c.-4926G>T
chr11	101203707	G	T	AGAAAAAATT	TTTTTAAAAG	0	0	0.326923	Ezh1	upstream_gene_variant	transcript	n.-2764C>A
chr12	10566617	G	A	AATCAAGAAC	GTACCTGGCT	0	0	0.627907	Rdh14-Pgk1-rs7	intergenic_region	intergenic_region	n.10566617G>A
chr12	28418041	T	G	CTTCAAATAT	TTTATTAGGT	0	0	0.68	Gm25564-Dcdc2c	intergenic_region	intergenic_region	n.28418041T>G
chr12	43123901	C	T	AGCCTTCTTC	CGTTTGCCCT	0	0	0.487179	Gm25248-Gm26326	intergenic_region	intergenic_region	n.43123901C>T
chr12	102083881	C	A	ATGTCTGAAC	CAGCTATGCT	0	0	0.348837	Cpsf2-Gm16339	intergenic_region	intergenic_region	n.102083881C>A
chr13	54041331	A	G	CCCGGCTCTC	GCTTGGAAAA	0	0	0.583333	Gm5449-Drd1	intergenic_region	intergenic_region	n.54041331A>G
chr13	75975887	C	T	CCACCACAGC	AGGAAGAAAA	0	0	0.513514	Spata9	intron_variant	transcript	c.151-1663C>T
chr13	76879321	G	T	GCATAGGATA	ATTGAACATT	0	0	0.625	Mctp1	intron_variant	transcript	c.2293-12174G>T
chr13	81943950	T	A	TTAAGGACAA	TTTGTGAGAT	0	0	0.595745	Cetn3-Gm24295	intergenic_region	intergenic_region	n.81943950T>A
chr13	107244360	G	T	CTTCCCCCAT	TGATAAGACT	0	0	0.55814	3830408C21Rik-Apoo-ps	intergenic_region	intergenic_region	n.107244360G>T
chr13	114928045	A	G	ACAGGAGAGG	CTTTTATGAA	0	0	0.5	Itga2	intron_variant	transcript	c.58+3831T>C
chr13	117524487	A	C	CTAATACAAA	CTGATCACTA	0	0	0.522727	Gm6421-Hcn1	intergenic_region	intergenic_region	n.117524487A>C
chr14	8953534	G	A	TATTTTTAAC	TTTATCTGTG	0	0	0.477273	Gm9800-Fhit	intergenic_region	intergenic_region	n.8953534G>A
chr14	15862789	T	C	AATCAACTGG	GAATCTTCTA	0	0	0.6	B230110C06Rik-Oxsm	intergenic_region	intergenic_region	n.15862789T>C
chr14	17863489	T	C	ATGACTTTTA	AAATACTGTG	0	0	0.390244	Thrb	intron_variant	transcript	c.-43+36514T>C
chr14	30062047	G	C	CCAGATTAAG	TGACATGGTG	0	0	0.657895	Cacna1d	intron_variant	transcript	c.4944+3987C>G
chr14	51941303	A	G	CACCAGGCTG	CTGTTGCTGG	0	0	0.545455	Rnase13-Arhgef40	intergenic_region	intergenic_region	n.51941303A>G
chr14	59193150	G	A	AAGTAAACAG	TCAGGAGCTG	0	0	0.444444	Gm5142-Rcbtb1	intergenic_region	intergenic_region	n.59193150G>A
chr14	59217529	G	A	AAATGCTGGC	CACTGGGAGT	0	0	0.481481	Rcbtb1	upstream_gene_variant	transcript	c.-78G>A
chr14	77446534	A	C	TAAATCCTGG	TAGGCATTGC	0	0	0.5	Enox1	intron_variant	transcript	c.-75+4635A>C
chr14	119243816	A	G	ATGGGAAGAT	TTGTGTGAAT	0	0	0.547619	Hs6st3	intron_variant	transcript	c.704+104698A>G
chr15	14804093	C	T	ATAACTCTAG	CAAGCAAGTG	0	0	0.444444	Gm24080-Gm25550	intergenic_region	intergenic_region	n.14804093C>T
chr15	53363122	T	A	ATGACATGAA	AAAGTAATTC	0	0	0.534884	Ext1-Gm27926	intergenic_region	intergenic_region	n.53363122T>A
chr15	54661524	T	C	AGAAACCCTG	CTCGAAAAAC	0	0	0.511111	Mal2-Nov	intergenic_region	intergenic_region	n.54661524T>C
chr15	66304973	C	A	ACAGGGTTGA	TTGGCTCACC	0	0	0.484848	Gm27242-Lrrc6	intergenic_region	intergenic_region	n.66304973C>A
chr15	78356391	A	T	GAGGAAGAAG	GGAGGAGGTA	0	0	0.576923	Csf2rb-Gm26329	intergenic_region	intergenic_region	n.78356391A>T
chr15	94133721	C	T	TCTGTAAGAC	AAAGACGCTG	0	0	0.526316	Prickle1-Adamts20	intergenic_region	intergenic_region	n.94133721C>T
chr15	94287041	C	A	TAACTATTTG	TAAGCCATTG	0	0	0.580645	Adamts20	intron_variant	transcript	c.4438-558G>T
chr16	64538925	A	G	TTAAAGAAAA	CAGGAAAACA	0	0	0.55814	Csnka2ip	intron_variant	transcript	c.-406-33499T>C
chr16	77454762	G	A	CATCTTCGCT	TGATTCTTCT	0	0	0.5	Mir99ahg	upstream_gene_variant	transcript	n.-2281G>A
chr16	90752852	A	G	CTGTAAACAG	CGCCTTGACC	0	0	0.511111	Mrap	downstream_gene_variant	transcript	c.*3444A>G
chr17	45358820	C	T	ACAGTGGGAA	GCACGAGGGC	0	0	0.5625	Gm24979-Cdc5l	intergenic_region	intergenic_region	n.45358820C>T
chr17	47338652	T	C	CTCTGTTGGA	CCAAGGCCAT	0	0	0.425	Trerf1	intron_variant	transcript	n.3462+1013T>C
chr17	48903836	C	A	CTTTGCCCTC	TTTGGAACTG	0	0	0.5	RP23-465J20.1-Lrfn2	intergenic_region	intergenic_region	n.48903836C>A
chr17	67114202	C	T	CATAACATTT	AGTCCAGAGC	0	0	0.371429	Ptprm	intron_variant	transcript	c.197-18507G>A
chr18	31202264	A	T	CATGAAGCAA	TTTTTAAAAA	0	0	0.509804	Rit2	downstream_gene_variant	transcript	c.*5014T>A
chr18	50600540	C	T	GGGGAGCTGG	AGAAGGACTG	0	0	0.5	Hdhd1a-Prr16	intergenic_region	intergenic_region	n.50600540C>T
chr18	54385532	T	C	TCTTCGAGGC	TTTGCCCACT	0	0	0.34375	Gm5507-Redrum	intergenic_region	intergenic_region	n.54385532T>C
chr18	69674437	C	T	ACGAAGAGCA	CTCAAATCTT	0	0	0.34375	Tcf4	intron_variant	transcript	c.1414-1262C>T
chr18	78334986	T	G	CTAAGTGAGG	ATAACATGTA	0	0	0.538462	Slc14a2-Gm6133	intergenic_region	intergenic_region	n.78334986T>G
chr18	88519925	C	T	AATTCATGAA	TTCTTTTTGC	0	0	0.558824	Gm24987-Socs6	intergenic_region	intergenic_region	n.88519925C>T
chr19	4490174	G	A	GACACTATGT	ACTTTGTCCC	0	0	0.520833	Syt12-2010003K11Rik	intergenic_region	intergenic_region	n.4490174G>A
chr19	34302748	A	G	ACTCAACAGT	CATTTGCTTG	0	0	0.411765	Fas	intron_variant	transcript	c.31-4377A>G
chr19	44544606	T	C	ACTTGGCAAG	GTGAAGCCCC	0	0	0.424242	Ndufb8	downstream_gene_variant	transcript	c.*5609A>G
chr19	44843080	T	A	CTGAGTCACC	GCAGTCACAT	0	0	0.40625	Pax2-Fam178a	intergenic_region	intergenic_region	n.44843080T>A
chr19	55566410	C	T	TGAGCTGTTC	AGGAGTGCGG	0	0	0.466667	Vti1a	intron_variant	transcript	c.561-57407C>T
chr2	4548182	T	C	AACAAACAAA	AAACAAATAA	0	0	0.585366	Frmd4a	intron_variant	transcript	c.747+10857T>C
chr2	22619816	C	T	TATTCGGTTG	TGAGTAGAGA	0	0	0.424242	Gad2	upstream_gene_variant	transcript	c.-2847C>T
chr2	42791527	G	T	AAGTGGTATA	CTCTGGTCTC	0	0	0.483871	Lrp1b-Gm24350	intergenic_region	intergenic_region	n.42791527G>T
chr2	45887081	C	T	ATGGCTGGAT	TTCTACCTCC	0	0	0.571429	Gm13466-Gm23072	intergenic_region	intergenic_region	n.45887081C>T
chr2	87016983	T	A	TCTGTTTATG	AGCAGATGTT	0	0	0.513514	Olfr1104	downstream_gene_variant	transcript	c.*4627A>T
chr2	108127594	C	A	GTGGCCTTGT	AGAGGAAGTT	0	0	0.586207	Gm23749-Gm13912	intergenic_region	intergenic_region	n.108127594C>A
chr2	151908916	C	T	CAAATAAAGT	AGAGCAACCA	0	0	0.416667	Angpt4	upstream_gene_variant	transcript	c.-2416C>T
chr2	155161141	G	A	TTATTTGTCT	TATCTGTGTA	0	0	0.586207	Itch	intron_variant	transcript	c.-21-2252G>A
chr2	156991218	T	A	GCAAGATCCC	GGCACAAAGC	0	0	0.6	Dsn1	downstream_gene_variant	transcript	c.*4978A>T
chr2	164768604	A	T	GTTGAGCACC	TCAGATCCTG	0	0	0.461538	Dnttip1	3_prime_UTR_variant	transcript	c.*603A>T
chr3	81539021	A	C	CACATATTTG	AAGATGGAAA	0	0	0.534884	Gm37300-Gm4857	intergenic_region	intergenic_region	n.81539021A>C
chr3	114304693	A	C	GTATAGATGA	ATTTCTGGAA	0	0	0.59375	Col11a1-Gm43749	intergenic_region	intergenic_region	n.114304693A>C
chr3	137826556	G	A	TGTACTTCCT	ACCTGTGCCA	0	0	0.467742	Gm31678-Gm43403	intergenic_region	intergenic_region	n.137826556G>A
chr4	16499986	T	A	TTTAAATTTT	AATTTTTTTC	0	0	0.448276	Gm11861	intron_variant	transcript	n.99-5284T>A
chr4	26868286	A	G	ATCAATGACA	CAACTAATTA	0	0	0.342857	4930548K13Rik-Gm11904	intergenic_region	intergenic_region	n.26868286A>G
chr4	29897843	G	T	TCTTCCTCTG	CATATAAGGT	0	0	0.5	Gm11923-Gm11925	intergenic_region	intergenic_region	n.29897843G>T
chr4	31516085	A	C	TGGTTCTGGA	GAGCCAAGAG	0	0	0.580645	Gm11922-Map3k7	intergenic_region	intergenic_region	n.31516085A>C
chr4	33067454	G	C	GGCCCCTCCT	TTCTCTGATC	0	0	0.487805	Gabrr2	intron_variant	transcript	c.189-3896G>C
chr4	38141689	C	G	CAACTCTAGG	TCATTCATGG	0	0	0.482759	Gm12379-Gm12380	intergenic_region	intergenic_region	n.38141689C>G
chr4	70722456	T	A	GTAATACAGA	AAGCCTCGAG	0	0	0.65	Megf9-Gm11227	intergenic_region	intergenic_region	n.70722456T>A
chr4	115319629	C	A	GTATATGGGA	TGTTTAGATA	0	0	0.55	Cyp4a12a	intron_variant	transcript	c.505-6561C>A
chr5	32214052	G	A	TGCCTCCTAA	CAGCGACCTC	0	0	0.577778	Gm9555-Plb1	intergenic_region	intergenic_region	n.32214052G>A
chr5	49772296	T	C	CATTCTTCTG	TGAGGGACAT	0	0	0.486486	Gm5555-Gm7988	intergenic_region	intergenic_region	n.49772296T>C
chr5	69190869	A	T	GGAAGAGGAA	TTTTTTCAAG	0	0	0.576923	Kctd8	intron_variant	transcript	c.971-80074T>A
chr5	93448197	A	C	CTCAACCAAA	CTTGACCAGG	0	0	0.511628	Gm43224-Gm16427	intergenic_region	intergenic_region	n.93448197A>C
chr5	105753300	G	C	TTGAAGCCAT	TTTCTTTTTG	0	0	0.452381	Lrrc8d	intron_variant	transcript	c.-3+20926G>C
chr5	131401928	G	T	CATCTATAGC	TTCTTCCCTT	0	0	0.488889	Gm42590	intron_variant	transcript	n.1364-7347C>A
chr5	138587162	T	C	TGCTGCGCAC	CTGGTCAGTG	0	0	0.459459	1700123K08Rik-Zfp68	intergenic_region	intergenic_region	n.138587162T>C
chr5	146074235	A	G	CAGCTTCCAC	GTGAGAGTTT	0	0	0.4	Gm8458	downstream_gene_variant	transcript	n.*2511A>G
chr6	3363843	T	G	TTTTTTCAAC	TGTAACATGG	0	0	0.605263	Gm20559-Samd9l	intergenic_region	intergenic_region	n.3363843T>G
chr6	13991364	A	T	AACAGACAAA	TTGTCAAATT	0	0	0.545455	1110019D14Rik	intron_variant	transcript	n.212-52830A>T
chr6	25460217	G	C	AACAGCGAGG	GACATAGCCA	0	0	0.560976	Gm22529-Gpr37	intergenic_region	intergenic_region	n.25460217G>C
chr6	38744730	A	G	GTAAAGCCGG	TTAGAGTGAT	0	0	0.517241	Hipk2	upstream_gene_variant	transcript	n.-1470T>C
chr6	45095083	G	C	GTCATGGTAG	AAAAACTTAA	0	0	0.461538	Cntnap2	intron_variant	transcript	c.97+34697G>C
chr6	59448766	G	A	ATCTTTCACA	AATGGCAATC	0	0	0.46875	Gprin3-Gm22622	intergenic_region	intergenic_region	n.59448766G>A
chr6	69580507	A	G	CCAGCTTCTC	GGCTGCTATG	0	0	0.458333	Igkv4-57	upstream_gene_variant	transcript	c.-4007T>C
chr6	80472608	G	T	TAGTAGCTGT	TTAATTTTTG	0	0	0.516129	Lrrtm4	intron_variant	transcript	c.1555-336360G>T
chr6	88684270	T	A	TGTTTGCTCT	CTGCAAGCAC	0	0	0.604651	Kbtbd12-Gm26588	intergenic_region	intergenic_region	n.88684270T>A
chr6	147684315	T	C	AGTTTACATG	CAAGTGCTTG	0	0	0.5	Ccdc91-1700049E15Rik	intergenic_region	intergenic_region	n.147684315T>C
chr7	24966855	A	T	AGGGCTGTGT	TTTTTTTTTT	0	0	0.416667	Rabac1	downstream_gene_variant	transcript	c.*3066T>A
chr7	49565585	C	A	GAAGATAGAT	GGGAAATAGC	0	0	0.651163	Nav2	intron_variant	transcript	c.4983+305C>A
chr7	72763618	G	T	CGAGAAGGGG	CATTTATCTG	0	0	0.609756	Gm7693-Gm5335	intergenic_region	intergenic_region	n.72763618G>T
chr7	72763620	A	T	AGAAGGGGGC	TTTATCTGGC	0	0	0.634146	Gm7693-Gm5335	intergenic_region	intergenic_region	n.72763620A>T
chr7	72768324	C	T	TACAAATTTT	TGCATAACCA	0	0	0.323529	Gm7693-Gm5335	intergenic_region	intergenic_region	n.72768324C>T
chr7	76117678	C	A	GGCGCTGTGT	TCCAAATACT	0	0	0.606061	Gm45211-Agbl1	intergenic_region	intergenic_region	n.76117678C>A
chr7	76384755	G	A	GTCTCACATT	AAATACCACG	0	0	0.323529	Agbl1	intron_variant	transcript	c.489-724G>A
chr7	91024495	C	A	ACTAAGATGA	TAGAGATGTT	0	0	0.513514	Gm45178-Gm45179	intergenic_region	intergenic_region	n.91024495C>A
chr7	103713061	G	A	GGTGGTATTA	CAATTATGAT	0	0	0.486486	Olfr243	upstream_gene_variant	transcript	c.-3535G>A
chr7	105189415	A	G	TACTATATTG	ATAGGGAGGG	0	0	0.365385	Olfr685-Olfr686	intergenic_region	intergenic_region	n.105189415A>G
chr7	106493842	C	A	CAGTGCTATC	AGTGGAAAAC	0	0	0.375	Gm22372-Gm8995	intergenic_region	intergenic_region	n.106493842C>A
chr7	144393800	T	C	TCCAAGGCTG	TCAGTTGCTG	0	0	0.536585	Gm14372	intron_variant	transcript	n.440+12606A>G
chr8	14267701	T	C	TTCAGAACCA	GCCTCTTAGA	0	0	0.486486	Dlgap2	intron_variant	transcript	c.73+9675T>C
chr8	30703591	C	T	TCCCCAGGCC	TTGTAGTTCC	0	0	0.416667	4933433F19Rik-RP23-398L15.1	intergenic_region	intergenic_region	n.30703591C>T
chr8	62427075	C	T	TAAAGCAGAG	CTCAAATTTA	0	0	0.36	RP23-296K6.1-RP24-301F13.1	intergenic_region	intergenic_region	n.62427075C>T
chr8	67233120	G	C	CTCATTTTTA	ATTAAAATAA	0	0	0.589744	Gm24274-Gm24677	intergenic_region	intergenic_region	n.67233120G>C
chr8	67953054	A	T	GAAGATTAGC	CCATTTGTAC	0	0	0.62069	Psd3	upstream_gene_variant	transcript	n.-1175T>A
chr8	90446512	C	G	GGAGCATCAG	TATCCTGCTT	0	0	0.535714	Tox3-RP24-160I20.4	intergenic_region	intergenic_region	n.90446512C>G
chr8	95580990	A	C	GAAGTCCAGT	TTTTGAAGGA	0	0	0.472222	Prss54	upstream_gene_variant	transcript	n.-4650T>G
chr8	104562134	G	T	TCTATTAGAA	TGTCCTCTTG	0	0	0.466667	RP24-178J22.4-Pdp2	intergenic_region	intergenic_region	n.104562134G>T
chr8	120053780	A	G	CTGTTGATTG	TTCCTTGGTT	0	0	0.555556	Crispld2	downstream_gene_variant	transcript	c.*3443A>G
chr9	15458733	G	T	CAAAGCTGTA	CAATAAAAAG	0	0	0.409091	Cep295-Smco4	intergenic_region	intergenic_region	n.15458733G>T
chr9	35144525	C	T	ATGAACAGTG	GAAACTGTCC	0	0	0.594595	Gm24262	upstream_gene_variant	transcript	n.-111C>T
chr9	46724588	G	A	ACTAGTTCAA	TGAAGGATCC	0	0	0.421053	Gm22805-2900052N01Rik	intergenic_region	intergenic_region	n.46724588G>A
chr9	54301344	A	G	TTCTGGAGCC	TGAGAATAGG	0	0	0.530612	Gldn	intron_variant	transcript	c.364-11548A>G
chr9	74445162	C	A	ATTCCCGAAC	GACCCCTCTC	0	0	0.352941	Nr1h2-ps-Gm28622	intergenic_region	intergenic_region	n.74445162C>A
chr9	78769551	A	G	ACAAAGACGT	GGTAATTGCT	0	0	0.516129	Cd109-Gm8116	intergenic_region	intergenic_region	n.78769551A>G
chr9	81291055	G	T	TAAGTAGCAT	GGAAAGGCTA	0	0	0.538462	Gm26713-Gm27226	intergenic_region	intergenic_region	n.81291055G>T

## Sheet: SNVs (Mouse B)
Mosaic SNVs and ther VAFs in mouse B
						VAF
CHROM	POS	REF	ALT	REF(-10~-1)	REF(+1~+10)	B1	B2	B3	B4	Gene	Annotation	Feature_Type	HGVS.c	HGVS.p
chr1	51899236	G	T	TATATATATA	AGAGAGAGAG	0.585366	0	0	0	Myo1b	upstream_gene_variant	transcript	c.-16019C>A
chr1	54284471	T	G	TATATATATA	AGAGAGAGAG	0.487805	0	0	0	Ccdc150	intron_variant	transcript	c.982-1064T>G
chr1	146505956	T	A	TCTGAAAAAA	TATCTTTAAT	0.595238	0	0	0	Brinp3	intron_variant	transcript	c.-50-8712T>A
chr1	167816052	C	A	TGTGATCCCT	TCTGCTTATT	0.5	0	0	0	Lmx1a	intron_variant	transcript	c.497-14494C>A
chr10	59324707	G	T	GGGGGGAGAC	TGGCAACGCT	0.451613	0	0	0	P4ha1	intron_variant	transcript	c.-28+1231G>T
chr10	87364052	C	T	ATATATGGAA	GCTTCACGAA	0.432432	0	0	0	Gm23191	non_coding_transcript_exon_variant	transcript	n.95G>A
chr10	88011956	C	T	AGTCATCCAC	GATTCTGGCT	0.645833	0	0	0	Igf1-Pmch	intergenic_region	intergenic_region	n.88011956C>T
chr10	89325299	C	T	CACTGACTTG	ATAACACACT	0.444444	0	0	0	Ano4	intron_variant	transcript	c.106+1951G>A
chr10	103471224	G	A	TAGAGTTACC	AGTTCAGTTG	0.394737	0	0	0	Slc6a15-Gm26923	intergenic_region	intergenic_region	n.103471224G>A
chr10	105718472	C	T	TTCACTGCTC	GAATGGCCAT	0.394737	0	0	0	Gm15663-Mettl25	intergenic_region	intergenic_region	n.105718472C>T
chr10	117875437	T	C	GATTAGGAAG	TTAGCTGAAG	0.461538	0	0	0	Rap1b-Gm37852	intergenic_region	intergenic_region	n.117875437T>C
chr11	63188101	A	C	CCACCCCCCC	CACACACACA	0.642857	0	0	0	B430319H21Rik	non_coding_transcript_exon_variant	transcript	n.381A>C
chr11	67930624	C	A	GAAAAGAGAC	GATGCAACCT	0.388889	0	0	0	9130017K11Rik	intron_variant	transcript	n.1054+8067C>A
chr12	43225912	T	A	ACCTTGAGTT	AAAAAAAAAT	0.4	0	0	0	Gm25248-Gm26326	intergenic_region	intergenic_region	n.43225912T>A
chr13	83579501	C	G	GCAAACCACA	TCTTGGAGCC	0.421053	0	0	0	Mef2c	downstream_gene_variant	transcript	n.*1092C>G
chr13	83687243	C	T	CGTAGTGCTG	GCTCATTTTC	0.375	0	0	0	Mef2c-C130071C03Rik	intergenic_region	intergenic_region	n.83687243C>T
chr14	14345247	C	A	GCTGTTAACA	GGAATGCATC	0.571429	0	0	0	Il3ra	upstream_gene_variant	transcript	c.-1884C>A
chr14	111522210	G	C	ATAAGGAAAG	GTCCCAAAGG	0.424242	0	0	0	Gm22802-Slitrk5	intergenic_region	intergenic_region	n.111522210G>C
chr15	79330801	G	A	GGATGAAGAT	TAGAACTCTC	0.408163	0	0	0	Pla2g6	upstream_gene_variant	transcript	c.-12832C>T
chr16	42496664	C	A	AACATATTAT	ATTTCATCTA	0.547619	0	0	0	Gap43-4932412D23Rik	intergenic_region	intergenic_region	n.42496664C>A
chr17	47119097	G	C	GAGAGACACA	AGAGAGAGAA	0.44186	0	0	0	Gm4945-Trerf1	intergenic_region	intergenic_region	n.47119097G>C
chr18	39094598	C	T	TTCAGCTTTC	GCTCTGGCCT	0.552632	0	0	0	Arhgap26	upstream_gene_variant	transcript	n.-4713C>T
chr18	42070788	A	C	ATACCCCCCC	CACACACACA	0.58	0	0	0	Sh3rf2	intron_variant	transcript	c.378+16593A>C
chr19	35468334	T	C	CCTCTATCTA	TCAATATAGT	0.628571	0	0	0	Gm23075-Gm22853	intergenic_region	intergenic_region	n.35468334T>C
chr2	52954702	T	G	TCTAATATGG	TTTGGGTATA	0.380952	0	0	0	Fmnl2	intron_variant	transcript	c.118-60101T>G
chr2	79855393	A	G	GTCTTGGTGA	CTGGTCACAG	0.606061	0	0	0	Pde1a	downstream_gene_variant	transcript	c.*3829T>C
chr3	32379979	T	C	TATACATACA	ACACACACAC	0.357143	0	0	0	Gm36990-Pik3ca	intergenic_region	intergenic_region	n.32379979T>C
chr3	43458400	T	A	ACACCATTAT	TTTTTTTTCA	0.571429	0	0	0	Gm18865-Gm36976	intergenic_region	intergenic_region	n.43458400T>A
chr3	155826417	C	T	AGCTCTTAAA	GCTATGAGAA	0.424242	0	0	0	Gm23038-Gm37102	intergenic_region	intergenic_region	n.155826417C>T
chr5	68829551	A	G	CAGAGCTGTG	CCTCTATACC	0.37037	0	0	0	Gm42850-Gm43842	intergenic_region	intergenic_region	n.68829551A>G
chr5	87029391	A	G	CCCCTGCCCC	AATCTATCAG	0.323529	0	0	0	Gm18635-Gm42465	intergenic_region	intergenic_region	n.87029391A>G
chr5	87804143	T	G	TGTGTGTGTG	GGGGGGGTGT	0.4375	0	0	0	Csn1s2b	upstream_gene_variant	transcript	c.-5766T>G
chr5	144617350	A	G	ACACACACAC	CGCGCGCGCA	0.452381	0	0	0	Nptx2-Gm6272	intergenic_region	intergenic_region	n.144617350A>G
chr6	13723545	G	T	ACAGCCTGCC	TTGTCATCCC	0.526316	0	0	0	Bmt2-Gpr85	intergenic_region	intergenic_region	n.13723545G>T
chr6	45361741	A	G	GAAGTTTTTG	CCTATTTGGC	0.428571	0	0	0	Cntnap2	intron_variant	transcript	c.98-292253A>G
chr6	61962257	T	G	TTTTGTTTTG	TTTGGTTTGG	0.636364	0	0	0	Ccser1	intron_variant	transcript	c.2205+5524T>G
chr6	75839001	C	T	TTACACTAGA	GCCCCTGTGC	0.5	0	0	0	Gm9001-Gm44113	intergenic_region	intergenic_region	n.75839001C>T
chr6	78434376	A	T	TTGAATCTGT	GATTGCTTTT	0.333333	0	0	0	Reg1-Reg3g	intergenic_region	intergenic_region	n.78434376A>T
chr6	104276664	T	C	CTTAATTAAA	GCTATCCTTT	0.354839	0	0	0	Gm21054-Gm18100	intergenic_region	intergenic_region	n.104276664T>C
chr7	8454590	C	T	CCTAGGATAG	AATAACTCTT	0.566667	0	0	0	Vmn2r-ps46-Vmn2r45	intergenic_region	intergenic_region	n.8454590C>T
chr7	120015958	A	G	AGAGGAGACG	CATTAAGTTA	0.5	0	0	0	Dnah3	intron_variant	transcript	c.5098+482T>C
chr8	60628346	G	A	AGAGAAGCCT	AAGTAGAATT	0.533333	0	0	0	Mfap3l	upstream_gene_variant	transcript	c.-42689G>A
chr8	127503940	G	T	CTGATTAAAA	AATGTTTACA	0.457143	0	0	0	Pard3	intron_variant	transcript	c.3413+29325G>T
chr9	64502653	C	T	CAGGAAAAAC	GAATTAAAGC	0.591837	0	0	0	Megf11	intron_variant	transcript	c.95+1030C>T
chr9	71794624	G	A	GATGACCTAC	TCTTCCGTTC	0.605263	0	0	0	Cgnl1-Gm27220	intergenic_region	intergenic_region	n.71794624G>A
chr9	105793216	A	G	CCCAAAAGAC	GTATTTTCTT	0.361111	0	0	0	Col6a6	intron_variant	transcript	c.-37-4224T>C
chr1	95080930	G	A	ACCGCCACTC	CTAGGAAGAG	0	0.481481	0	0	Gm23181-Gm5264	intergenic_region	intergenic_region	n.95080930G>A
chr1	108969141	G	T	GAGTGTAAAA	CCAGAGGGGA	0	0.681818	0	0	Gm6679-Gm17847	intergenic_region	intergenic_region	n.108969141G>T
chr1	115061352	A	G	ATGGGGGGGG	ACAAAGACAG	0	0.53125	0	0	9330185C12Rik-Gm4854	intergenic_region	intergenic_region	n.115061352A>G
chr1	145186195	C	G	CATCTCTGAC	TCCCAGGTCT	0	0.380952	0	0	Gm5262	downstream_gene_variant	transcript	n.*1306C>G
chr1	145336756	A	C	AAGGCCTTGA	AGAAACAGTA	0	0.6	0	0	Gm38269-Gm29514	intergenic_region	intergenic_region	n.145336756A>C
chr10	34837100	G	A	TCTTTAACTT	AATGTTAAAA	0	0.482759	0	0	Frk-Gm26341	intergenic_region	intergenic_region	n.34837100G>A
chr10	34914617	G	T	TCACTCCATC	TCAATTTATT	0	0.464286	0	0	Frk-Gm26341	intergenic_region	intergenic_region	n.34914617G>T
chr10	57147714	T	C	TGTCCCCTAC	CCCTGTTTTA	0	0.518519	0	0	Gm9956-Gm24285	intergenic_region	intergenic_region	n.57147714T>C
chr11	11769129	G	A	ACAGGACGCC	TGGATAACTT	0	0.514286	0	0	Ikzf1	missense_variant	transcript	c.1096G>A	p.Val366Met
chr11	22899702	C	T	AAATAAAGAA	CCAACAAGCA	0	0.625	0	0	Commd1	3_prime_UTR_variant	transcript	c.*248G>A
chr11	82782156	T	A	TGTTGTTTTT	AAGATAAAAC	0	0.538462	0	0	Gm11423	upstream_gene_variant	transcript	n.-1114A>T
chr11	83738001	A	C	ACAGTAGAAG	CTGAATCCTT	0	0.540541	0	0	Wfdc18-Wfdc21	intergenic_region	intergenic_region	n.83738001A>C
chr11	93148614	T	A	GCCTTAGAAC	TGCAGTTTAA	0	0.473684	0	0	Car10	intron_variant	transcript	c.62-36468T>A
chr11	115521560	A	T	CATTTTTTTT	AAAAGATTTA	0	0.472222	0	0	Sumo2	downstream_gene_variant	transcript	c.*2147T>A
chr12	84653817	C	T	GTCCTGAGTC	TCTTCCCTGA	0	0.609756	0	0	Vrtn	downstream_gene_variant	transcript	c.*3117C>T
chr13	32909572	G	T	AATGATAAAT	GGTCAAGACA	0	0.516129	0	0	Serpinb1c-Gm11382	intergenic_region	intergenic_region	n.32909572G>T
chr13	59118982	G	A	CAGCCAAGGC	CTACAGAAGG	0	0.4375	0	0	Ntrk2	intron_variant	transcript	c.2122-7451G>A
chr13	77307979	C	T	TAGCCTCACA	GAGACAGCTA	0	0.5	0	0	2210408I21Rik	intron_variant	transcript	c.2662+4519C>T
chr13	84551536	T	C	TCACAAAATA	GTACTCACTG	0	0.448276	0	0	Gm26927-Gm26913	intergenic_region	intergenic_region	n.84551536T>C
chr13	114855945	T	G	AGTTTTTTTT	TTTGTTTGTT	0	0.6	0	0	Itga2	intron_variant	transcript	c.2562+186A>C
chr14	36914812	T	C	GAGTTGTTCA	GGTTGAATAA	0	0.535714	0	0	Ccser2	intron_variant	transcript	c.1865+3622A>G
chr14	98790143	A	C	AGTGGCAAAA	TGAGGCTCCA	0	0.457143	0	0	Gm27034-Rpl36a-ps1	intergenic_region	intergenic_region	n.98790143A>C
chr14	117369733	G	A	ACGACGCACC	TCCTTCAATT	0	0.612903	0	0	Gpc6	intron_variant	transcript	c.320-65919G>A
chr15	4977374	G	A	AATGTGCAAC	GCCTGAAAGA	0	0.488372	0	0	Mroh2b-C7	intergenic_region	intergenic_region	n.4977374G>A
chr15	16012105	C	T	TGTATCTCAT	ACAGCAGATA	0	0.486486	0	0	Gm25550-Cdh9	intergenic_region	intergenic_region	n.16012105C>T
chr15	21696442	A	C	AAGATTGAAA	TTTTCCATTA	0	0.62069	0	0	Cdh12-Gm44373	intergenic_region	intergenic_region	n.21696442A>C
chr15	27490879	T	G	CTGTCCATCC	GAGCGGTCAC	0	0.608696	0	0	Ank	intron_variant	transcript	c.96+23780T>G
chr15	34972683	C	T	TTCCACATGG	GAAAGGCAAA	0	0.604651	0	0	Stk3	intron_variant	transcript	c.949-13607G>A
chr16	28758089	T	A	GAAGTTCTTA	CATACAGATC	0	0.3	0	0	Mir690-Mb21d2	intergenic_region	intergenic_region	n.28758089T>A
chr17	27933361	G	A	TGTTTTGCCC	GGGTCCACCC	0	0.321429	0	0	Anks1	intron_variant	transcript	c.185+23715G>A
chr17	30876205	T	A	AGTGATGCGA	TTCTTACTCA	0	0.625	0	0	Dnah8	downstream_gene_variant	transcript	c.*1076T>A
chr17	64450851	T	C	AACCATGTCC	GGCAAAATAA	0	0.432432	0	0	Mir6420-AU016765	intergenic_region	intergenic_region	n.64450851T>C
chr17	82438306	C	T	TAATGAACTT	TTCCTCTTTT	0	0.461538	0	0	Gm23400-Gm6594	intergenic_region	intergenic_region	n.82438306C>T
chr18	87244041	G	C	AAATGGCCAA	AAGCATTTAA	0	0.666667	0	0	Cbln2-Gm5096	intergenic_region	intergenic_region	n.87244041G>C
chr19	18980209	C	T	GCAAGGCCAT	GACTATCAGC	0	0.609756	0	0	Rorb	intron_variant	transcript	c.269-2227G>A
chr2	30102987	C	G	CTCTCCAGTG	TACCAGGAGA	0	0.527778	0	0	Zer1	upstream_gene_variant	transcript	n.-1215G>C
chr2	151537085	T	G	ACCTTTCTTT	TGTCCTCAAA	0	0.567568	0	0	Gm14167	downstream_gene_variant	transcript	n.*3646A>C
chr2	172378045	A	G	CGGGGATCGC	GTGCTGAGCA	0	0.461538	0	0	Cstf1	downstream_gene_variant	transcript	c.*1975A>G
chr3	60150171	C	A	CAAACCCTTT	AATTCTGTAG	0	0.551724	0	0	Gm24382-Tgif1-ps	intergenic_region	intergenic_region	n.60150171C>A
chr3	61424303	C	A	CTCTCTCTCT	TATATATATA	0	0.515152	0	0	Rap2b-Gm8349	intergenic_region	intergenic_region	n.61424303C>A
chr3	116418257	C	T	TGTGGCTAGC	TGGTCTACAT	0	0.37037	0	0	Cdc14a	intron_variant	transcript	c.140+4310G>A
chr3	128309217	C	A	GGGTCCTATT	ATTCATTTTT	0	0.538462	0	0	Gm43656-Gm22293	intergenic_region	intergenic_region	n.128309217C>A
chr3	149399596	T	C	CACACACACA	ATATATATAT	0	0.535714	0	0	Gm30382	intron_variant	transcript	n.200+45506A>G
chr3	153544839	G	A	ATCGAACGCA	TTCCCTTGGC	0	0.394737	0	0	St6galnac3	intron_variant	transcript	c.19-35342C>T
chr4	51967378	C	T	AACTAGGAAT	GAAATCAAAA	0	0.6	0	0	C630028M04Rik	downstream_gene_variant	transcript	n.*716G>A
chr4	52063332	G	T	GATTCAATAT	TTAACAGTTT	0	0.5	0	0	C630028M04Rik-Gm12465	intergenic_region	intergenic_region	n.52063332G>T
chr5	23947613	C	G	CTTAGGACCT	GAGGAAGAGG	0	0.59375	0	0	Fam126a	intron_variant	transcript	c.991+31875G>C
chr5	32468340	G	T	GAAGGAGGCT	TACCTTGAAT	0	0.558824	0	0	Ppp1cb	downstream_gene_variant	transcript	n.*4597G>T
chr5	32468341	T	C	AAGGAGGCTG	ACCTTGAATT	0	0.545455	0	0	Ppp1cb	downstream_gene_variant	transcript	n.*4598T>C
chr5	67479277	G	A	TGCATGTGCC	CGTTGAACCA	0	0.6	0	0	C330024D21Rik	downstream_gene_variant	transcript	n.*1645G>A
chr5	115831274	A	G	AGCTTAAAAA	AAAAGGGTCT	0	0.535714	0	0	Gm13841-Cit	intergenic_region	intergenic_region	n.115831274A>G
chr6	8194179	A	G	CTTTACAGGA	AGCTTGCCAA	0	0.470588	0	0	Col28a1	upstream_gene_variant	transcript	c.-17824T>C
chr6	20225276	C	G	ATTTTCTCCA	TTATAGACTT	0	0.52	0	0	Gm42581-Gm19102	intergenic_region	intergenic_region	n.20225276C>G
chr6	61480069	C	A	TGTTGTCAGG	TGCTAATGTG	0	0.40625	0	0	Ccser1	intron_variant	transcript	c.1715+56992C>A
chr6	70698811	C	T	GGCTGTGTCT	TAGGGCAGAG	0	0.5625	0	0	Igkv3-2	synonymous_variant	transcript	c.103C>T	p.Leu35Leu
chr6	79067850	A	T	GCACAGAATC	ATCTCAGATA	0	0.6	0	0	Gm5311-Gm6261	intergenic_region	intergenic_region	n.79067850A>T
chr6	129785981	T	C	AATGCTTCCA	TACTAAACTC	0	0.37931	0	0	Gm156	upstream_gene_variant	transcript	c.-10141A>G
chr6	139343315	C	T	CAATGTAAAA	GTGTAGAACC	0	0.512195	0	0	4922502N22Rik-Rergl	intergenic_region	intergenic_region	n.139343315C>T
chr7	134786352	C	T	GTCTCAGGGA	GAAAGACACC	0	0.482759	0	0	Dock1	downstream_gene_variant	transcript	c.*3501C>T
chr8	52834678	C	T	TCCAAGAGCA	AGGTTAGATT	0	0.352941	0	0	RP23-410F24.1-Gm23666	intergenic_region	intergenic_region	n.52834678C>T
chr8	122089427	T	C	GAGGGCTTGA	AGGCACCGTT	0	0.366667	0	0	Gm20388	intron_variant	transcript	c.21+2178488T>C
chr9	16952222	A	T	GGGGCATCAT	GCTCTTTTTA	0	0.62963	0	0	Fat3-Gm5611	intergenic_region	intergenic_region	n.16952222A>T
chr9	63625621	C	T	TGCAATTAAT	GCATAAAGAA	0	0.52381	0	0	Aagab	intron_variant	transcript	c.535+6390C>T
chr9	112724589	C	G	CACACACACA	AGAGAGAGAG	0	0.566667	0	0	Gm24957-Gm22492	intergenic_region	intergenic_region	n.112724589C>G
chr1	12113980	C	T	CCTTTATATT	CAGGGAGGAA	0	0	0.6	0	A830018L16Rik-Gm7560	intergenic_region	intergenic_region	n.12113980C>T
chr1	48439867	G	T	TAGGCTAATA	GTATGGATGA	0	0	0.416667	0	Gm5974-Gm23240	intergenic_region	intergenic_region	n.48439867G>T
chr1	67037246	T	G	ATAATAATAA	AAGAAGAATA	0	0	0.555556	0	Lancl1	intron_variant	transcript	c.81+1249A>C
chr1	99828584	G	A	CCTGATTCTT	TGATGCAAGA	0	0	0.444444	0	Cntnap5b	intron_variant	transcript	c.82+55738G>A
chr1	188365537	A	G	CCACACGCAC	CACACACACT	0	0	0.52381	0	Ush2a	intron_variant	transcript	c.1635+5629A>G
chr10	52322876	A	T	AGGCCCAGCT	CTCAACTTTT	0	0	0.315789	0	Dcbld1	downstream_gene_variant	transcript	c.*2880A>T
chr10	89020417	C	A	AAGTCCATTG	TTCTTGGCCT	0	0	0.333333	0	Ano4	intron_variant	transcript	c.*740+3459G>T
chr10	109524861	G	A	TGCTCATTAT	GTCTATCACT	0	0	0.625	0	Gm23041-Nav3	intergenic_region	intergenic_region	n.109524861G>A
chr10	113296836	A	T	AAAAAACCAG	ACTATGTGGA	0	0	0.444444	0	Gm22507-Gm38333	intergenic_region	intergenic_region	n.113296836A>T
chr11	52476039	T	C	AATAAACAAA	AAACAAACAA	0	0	0.395349	0	Gm12209	downstream_gene_variant	transcript	n.*2469A>G
chr11	79052118	T	C	CAATTAAATG	TGTCCTTTAT	0	0	0.511628	0	Ksr1	intron_variant	transcript	c.121-4674A>G
chr11	115452003	C	T	AACCAGTGCA	GGAGAATGAA	0	0	0.473684	0	Mir3968	upstream_gene_variant	transcript	n.-3943G>A
chr11	121872749	G	A	ACTAGCAGGA	AAGTGAATCC	0	0	0.5	0	Gm12586-Gm12590	intergenic_region	intergenic_region	n.121872749G>A
chr12	45406858	T	A	CTTTTTTTTT	AAATTTTCTT	0	0	0.416667	0	Gm22076-Gm9921	intergenic_region	intergenic_region	n.45406858T>A
chr12	92784019	T	A	ACATGTTTAT	TGTTTAATCT	0	0	0.565217	0	Gm21614-Gm23249	intergenic_region	intergenic_region	n.92784019T>A
chr12	107499238	G	T	TGGAGGGGGG	GGCGAGGTCT	0	0	0.68	0	3110018I06Rik-Gm9006	intergenic_region	intergenic_region	n.107499238G>T
chr13	72254807	C	T	ATGTTGAGTG	GAAGGATCAA	0	0	0.346154	0	Irx1-Rpl9-ps4	intergenic_region	intergenic_region	n.72254807C>T
chr13	73271183	C	A	AGGGGAGACA	GTTGCTGCCC	0	0	0.346939	0	Irx4	downstream_gene_variant	transcript	c.*2149C>A
chr13	110319484	G	A	TCTGCTGAGA	GTACTCCAGC	0	0	0.545455	0	Gm5455-Gapt	intergenic_region	intergenic_region	n.110319484G>A
chr14	37812448	A	G	AGAAGGAAGG	CATACCTGTC	0	0	0.34375	0	Gm23909-Nrg3	intergenic_region	intergenic_region	n.37812448A>G
chr14	76173983	C	T	TGCTTGATAA	GTTGATCAAT	0	0	0.395833	0	Nufip1-Rps2-ps6	intergenic_region	intergenic_region	n.76173983C>T
chr15	30815189	C	T	GATCTGGGCT	AGTGAGAGAC	0	0	0.384615	0	Ctnnd2	intron_variant	transcript	c.1963+8290C>T
chr15	38060003	G	C	AATGCAAATG	AGAAGAGGGC	0	0	0.553191	0	Gm22353	downstream_gene_variant	transcript	n.*1583G>C
chr16	88635610	G	A	TTAATTCTCC	CTTCCAGGCA	0	0	0.571429	0	2310079G19Rik-Krtap26-1	intergenic_region	intergenic_region	n.88635610G>A
chr17	57861083	C	T	AACCAGGAAA	GTTTCATGGC	0	0	0.454545	0	Cntnap5c	intron_variant	transcript	c.83-15300C>T
chr17	68442446	G	C	TGGTGATCCA	TGTCTGAGAG	0	0	0.571429	0	L3mbtl4	intron_variant	transcript	n.799-13247G>C
chr18	39965167	T	A	GCTCAGCAAA	ATCTTCGACA	0	0	0.636364	0	Pabpc2-Yipf5	intergenic_region	intergenic_region	n.39965167T>A
chr19	21463067	C	G	CTCTCTCTCT	TGTGTGTGTG	0	0	0.518519	0	Gda	intron_variant	transcript	c.123+9301G>C
chr19	40224952	T	C	TTATTGAGGT	TTTATTAATG	0	0	0.5	0	Pdlim1	upstream_gene_variant	transcript	n.-1596A>G
chr2	126432358	G	A	GGAAGGTTTC	TTAACTCTTC	0	0	0.5	0	Atp8b4	intron_variant	transcript	c.438+1515C>T
chr3	59696774	C	T	GCTTTTTATA	CTTTATAGAC	0	0	0.486486	0	Gm37926-Gm5538	intergenic_region	intergenic_region	n.59696774C>T
chr3	98621285	C	T	GCTATAAAGA	CGAATTCAGG	0	0	0.542857	0	Hsd3b5	intron_variant	transcript	c.310+718G>A
chr3	147814552	G	T	TGTGTGCAAA	TCTTCAGTCA	0	0	0.307692	0	Gm36888-Gm43574	intergenic_region	intergenic_region	n.147814552G>T
chr4	12338043	C	T	GATGTGAGTT	AAGGCTGGTA	0	0	0.592593	0	Gm11846-Gm37985	intergenic_region	intergenic_region	n.12338043C>T
chr4	17891581	C	T	AAGTTCATCT	TAGTAAAGTA	0	0	0.6	0	Mmp16	intron_variant	transcript	c.132+37729C>T
chr4	101303190	G	A	GTATGTGTTG	GTGTGGGCAT	0	0	0.307692	0	Gm12796	intron_variant	transcript	n.238-10670C>T
chr5	54660875	T	C	AGAACCACGT	TGGGGTAAAG	0	0	0.371429	0	Gm8069-Gm43781	intergenic_region	intergenic_region	n.54660875T>C
chr5	67236966	T	A	TTTTTTTTTT	AAGATTTATT	0	0	0.4375	0	Gm42712-Gm42670	intergenic_region	intergenic_region	n.67236966T>A
chr5	71341757	G	T	CATTGCCATG	AAACCAGAAC	0	0	0.484848	0	Gabra2-Cox7b2	intergenic_region	intergenic_region	n.71341757G>T
chr5	107057709	A	G	CAGCTTAACC	CATTCACTGG	0	0	0.677419	0	Gm43419	downstream_gene_variant	transcript	n.*1667A>G
chr5	135255464	T	C	TTTCCTTGTG	AGTCCTGGCT	0	0	0.595745	0	Fzd9	upstream_gene_variant	transcript	c.-4435A>G
chr5	141201406	G	A	ACAGAGAAAG	AGCTTCAGTT	0	0	0.558824	0	Gm26113-Sdk1	intergenic_region	intergenic_region	n.141201406G>A
chr6	24274758	C	T	CACTCCCCTA	CTACCCACTC	0	0	0.541667	0	Slc13a1-Iqub	intergenic_region	intergenic_region	n.24274758C>T
chr6	31347791	G	A	AAATGCTTAC	TCAGCTAGCC	0	0	0.486486	0	2210408F21Rik-Gm14532	intergenic_region	intergenic_region	n.31347791G>A
chr6	58859472	G	T	AGAGAGGGAA	AAATGAAAAA	0	0	0.322581	0	Herc3	upstream_gene_variant	transcript	n.-3357G>T
chr6	95218398	C	T	AGGTTCAGTT	TCAGCACCTA	0	0	0.478261	0	Kbtbd8-Gm17822	intergenic_region	intergenic_region	n.95218398C>T
chr7	46641946	C	T	AGGACCAAGA	ATCATTCAAA	0	0	0.473684	0	Sergef	upstream_gene_variant	transcript	c.-2174G>A
chr7	50617157	T	G	TTCCTAGAGG	GTGGCCCTGG	0	0	0.4	0	Nell1	intron_variant	transcript	c.1549+56268T>G
chr7	69396281	C	T	AACTAATAAG	TATGCTACAC	0	0	0.472222	0	RP24-170K5.1	intron_variant	transcript	n.53+599G>A
chr7	114763193	G	A	ATGTGAACTT	GAAGTCTAAC	0	0	0.522727	0	Insc	intron_variant	transcript	c.-45-5739G>A
chr7	138116062	A	T	GAACAAAATT	TTAAGCCTAT	0	0	0.551724	0	Gm25798-Tcerg1l	intergenic_region	intergenic_region	n.138116062A>T
chr8	29820572	C	G	TTTCAGAGTA	AGAGAAAATG	0	0	0.540541	0	RP23-457I3.2-RP23-154H18.2	intergenic_region	intergenic_region	n.29820572C>G
chr8	115822539	T	C	TCATATTTTA	TTATTTATTT	0	0	0.53125	0	Maf-RP23-265B15.1	intergenic_region	intergenic_region	n.115822539T>C
chr9	20938854	C	T	GGCTTGGCTA	ACTACCTAGC	0	0	0.577778	0	Dnmt1	intron_variant	transcript	c.516-708G>A
chr9	30332416	C	T	TGGTAGCCAT	ATCATTTATA	0	0	0.457143	0	Gm26435-Snx19	intergenic_region	intergenic_region	n.30332416C>T
chr9	81279468	C	T	CTGGAATTAA	GGACTCTGAA	0	0	0.548387	0	Gm26713-Gm27226	intergenic_region	intergenic_region	n.81279468C>T
chr1	19934941	A	G	CAACAATTAA	GAAAATGCAA	0	0	0	0.625	Gm38382-Pkhd1	intergenic_region	intergenic_region	n.19934941A>G
chr1	89037401	A	C	TTTCCCCCCC	CACACACACA	0	0	0	0.484848	1700067G17Rik-Gm18699	intergenic_region	intergenic_region	n.89037401A>C
chr1	115212041	C	T	AAAGGACATA	CTTCTTCTCA	0	0	0	0.315789	9330185C12Rik-Gm4854	intergenic_region	intergenic_region	n.115212041C>T
chr1	128210313	G	A	GTGCACTAAA	CTAAATGGTA	0	0	0	0.451613	R3hdm1	intron_variant	transcript	c.2150-892G>A
chr1	173708100	T	A	TGAGGGAAAA	TTTTGCCTAC	0	0	0	0.333333	Gm18752	downstream_gene_variant	transcript	n.*1693T>A
chr10	6820900	A	G	TTAGGGTAAG	CTCAGCTACT	0	0	0	0.419355	Oprm1	intron_variant	transcript	c.285-7985A>G
chr10	8476710	C	A	TCTATGTAAT	AAGGATCAAT	0	0	0	0.361111	Ust	intron_variant	transcript	c.250+41440G>T
chr10	49919030	T	G	AGAACACCAG	AATTTATGCT	0	0	0	0.487805	Grik2-Ascc3	intergenic_region	intergenic_region	n.49919030T>G
chr10	50217579	T	C	TAACTGAATG	CTGCATGTAA	0	0	0	0.394737	Grik2-Ascc3	intergenic_region	intergenic_region	n.50217579T>C
chr10	55797763	C	A	AAAGATACTA	GTGCTCTATT	0	0	0	0.4375	Gm25602-Tbc1d32	intergenic_region	intergenic_region	n.55797763C>A
chr10	75457087	T	G	TATATATATA	ATAGAGAGAG	0	0	0	0.333333	Gucd1	intron_variant	transcript	c.629-36291A>C
chr10	120690000	A	G	TTTCTAAGAA	TGCACACACA	0	0	0	0.457143	Gm38289-Gm37505	intergenic_region	intergenic_region	n.120690000A>G
chr11	48347314	C	T	CTCCTGCCGC	GGGGCCTGAG	0	0	0	0.472222	Gm12178-Gm12179	intergenic_region	intergenic_region	n.48347314C>T
chr11	63170965	T	C	CTATGACCCA	CACATGCATA	0	0	0	0.454545	B430319H21Rik	upstream_gene_variant	transcript	n.-2949T>C
chr11	94543531	C	T	CCCAGGGAAG	GCCCTGTGTA	0	0	0	0.390244	Rsad1	downstream_gene_variant	transcript	n.*1039G>A
chr11	103882620	A	G	TAGCAACTGT	TTTTAGCTGC	0	0	0	0.568182	Gm8738	upstream_gene_variant	transcript	n.-2377T>C
chr12	33106545	G	C	TGTATTTTCT	CAGGGTGCCA	0	0	0	0.538462	Cdhr3-F730043M19Rik	intergenic_region	intergenic_region	n.33106545G>C
chr12	43870824	C	T	TAAGCAGGAT	ATGGGTAATA	0	0	0	0.48	Gm26326-Dnajb9	intergenic_region	intergenic_region	n.43870824C>T
chr12	52245499	A	G	TATGTGAAAT	AAAATTAAAA	0	0	0	0.5625	Nubpl	intron_variant	transcript	c.514-25540A>G
chr13	8629474	C	T	GGCCAGAGTT	ATCTTCAATG	0	0	0	0.625	Adarb2	intron_variant	transcript	c.1096-42931C>T
chr13	54129845	T	C	CATCTAATTA	CATACGGGCT	0	0	0	0.512195	Sfxn1-Hrh2	intergenic_region	intergenic_region	n.54129845T>C
chr13	54381011	T	G	GACAAAAGAC	GTCCATTCAT	0	0	0	0.394737	Cplx2	3_prime_UTR_variant	transcript	c.*1302T>G
chr13	89266655	C	A	TCTCAAAAAA	CAGCTCCTGG	0	0	0	0.3	Edil3	intron_variant	transcript	c.1138-22764C>A
chr13	114484152	G	C	ACTGTCTTTA	TCACCTTGTA	0	0	0	0.371429	Fst-Gm25950	intergenic_region	intergenic_region	n.114484152G>C
chr14	10514493	G	T	TATCCAGAGA	CTTTTAGAAT	0	0	0	0.5	Fhit	intron_variant	transcript	c.-16-92880C>A
chr14	14914353	T	C	CACACTTTGG	CTTCCTTCTT	0	0	0	0.4	Nek10	intron_variant	transcript	n.473-16222T>C
chr14	52479489	C	G	GGGTGATACG	AAGGGGAGAG	0	0	0	0.419355	Gm43512	downstream_gene_variant	transcript	n.*3396G>C
chr14	59135083	T	A	TAAGAGAAAA	TTCATGTCAG	0	0	0	0.378378	1700129C05Rik	intron_variant	transcript	c.643-1665A>T
chr14	66880552	T	C	CATCCTGATC	CTGTGATGCA	0	0	0	0.351351	Gm5464-Pnma2	intergenic_region	intergenic_region	n.66880552T>C
chr14	89428478	T	A	TATAAGTGTG	GAGAGAGAGA	0	0	0	0.692308	Gm25886-Gm25415	intergenic_region	intergenic_region	n.89428478T>A
chr14	108250467	G	A	AGGAAACTGG	AAAGGGGGAA	0	0	0	0.36	Gm23437-Gm24818	intergenic_region	intergenic_region	n.108250467G>A
chr14	122904887	G	T	TTCCCTCAGA	GACTGATCTA	0	0	0	0.62963	Ggact	intron_variant	transcript	c.-72-4355C>A
chr15	46276030	A	T	ACATTTCTAA	CTTTATGTGG	0	0	0	0.6	Gm26063-1700022A22Rik	intergenic_region	intergenic_region	n.46276030A>T
chr15	52377263	C	G	TGAGTCCCTA	TCTTAACTGA	0	0	0	0.515152	Slc30a8-Gm10020	intergenic_region	intergenic_region	n.52377263C>G
chr15	95736818	A	T	AATTACTTGT	TAAATTTAGG	0	0	0	0.454545	Dbx2-Gm8849	intergenic_region	intergenic_region	n.95736818A>T
chr16	24895468	A	G	CTGTCACCCC	CCAGCACTCT	0	0	0	0.5	Lpp	intron_variant	transcript	c.1413+5509A>G
chr16	36839688	G	A	TAATTACTAT	AATTAGGAGA	0	0	0	0.384615	Iqcb1	intron_variant	transcript	c.394-182G>A
chr16	40960667	T	A	AACAAAAAAA	ATATATATAT	0	0	0	0.34375	Lsamp	intron_variant	transcript	c.127+174607T>A
chr16	94739268	C	A	CCAACCAGGG	AAAGCTACTA	0	0	0	0.688889	Dyrk1a-Kcnj6	intergenic_region	intergenic_region	n.94739268C>A
chr17	37672837	C	A	CCAAATCTAG	CACTTACCAG	0	0	0	0.575758	Olfr118	missense_variant	transcript	c.813C>A	p.Ser271Arg
chr17	39286818	A	T	ATTTCTCTGA	GTGCACTGTT	0	0	0	0.551724	Esp23-Esp18	intergenic_region	intergenic_region	n.39286818A>T
chr17	58344907	G	T	GTTTTTTTTT	GGGGGGGTCA	0	0	0	0.4375	Cntnap5c	intron_variant	transcript	c.3215-14284G>T
chr17	58372357	C	T	ACCACCACCA	CATACATGTG	0	0	0	0.53125	Cntnap5c	intron_variant	transcript	c.3430+8109C>T
chr17	77359591	T	G	GAGTTTAGCC	GAAAGTCAGA	0	0	0	0.333333	Gm16391-Gm17538	intergenic_region	intergenic_region	n.77359591T>G
chr17	85547501	C	A	AAACACACTC	AGGTATGGCC	0	0	0	0.617647	Rpl31-ps16-Gm27178	intergenic_region	intergenic_region	n.85547501C>A
chr19	12220790	C	T	TCGGACCTGC	TCCTGGCAGA	0	0	0	0.404255	Olfr1431-Olfr1432	intergenic_region	intergenic_region	n.12220790C>T
chr19	15163496	C	G	CCTTATAGTT	AAGTAAAACA	0	0	0	0.461538	Gm5513-Gm24319	intergenic_region	intergenic_region	n.15163496C>G
chr19	18301926	A	G	TCTGAGCCCC	TTTTTTATTG	0	0	0	0.46875	Gm23061-Ostf1	intergenic_region	intergenic_region	n.18301926A>G
chr2	4911415	C	T	ATTCCTCCCC	CAAGCTGCTT	0	0	0	0.5	Sephs1	downstream_gene_variant	transcript	c.*4620C>T
chr2	30873353	G	T	GCACCATGCG	GCTGGCGAGA	0	0	0	0.421053	Prrx2	intron_variant	transcript	c.248-5057G>T
chr2	77675604	G	C	TTTGTTAATG	TATCAAATTG	0	0	0	0.472222	Zfp385b	intron_variant	transcript	c.289+43847C>G
chr2	82194364	G	A	ATTTTGGCAA	TACAAGGCCA	0	0	0	0.435897	Zfp804a	intron_variant	transcript	c.112-41434G>A
chr2	140637136	T	C	CAGCTAAATG	CACTTAATGA	0	0	0	0.6	Macrod2	intron_variant	transcript	c.271+184450T>C
chr2	140777620	T	A	AATATTATTA	AATGATAGAA	0	0	0	0.567568	Macrod2	intron_variant	transcript	c.272-47432T>A
chr3	29551067	G	T	GTCCCTATGG	CCACATTAGC	0	0	0	0.4	Egfem1	intron_variant	transcript	c.491-31840G>T
chr3	66098038	C	T	GAGTGAGACC	AGGCTCAGTG	0	0	0	0.357143	Gm36973	upstream_gene_variant	transcript	n.-1767C>T
chr3	66361387	A	T	CTAAAAGAAA	TTCTCAAAAG	0	0	0	0.3	Veph1-Gm17952	intergenic_region	intergenic_region	n.66361387A>T
chr3	93348596	C	T	GAGTAGCAAT	CTACCCCTAG	0	0	0	0.413793	Gm37245	intron_variant	transcript	n.218-39633G>A
chr3	105783424	G	A	CCAAGGGATG	TGGAGTGCAT	0	0	0	0.46875	Gm43331	downstream_gene_variant	transcript	n.*4209C>T
chr4	91754749	T	C	GTGAACTCAC	CCTAGTCTCT	0	0	0	0.526316	Gm12667-Gm12669	intergenic_region	intergenic_region	n.91754749T>C
chr4	93481800	A	C	ATCATATTGT	TACTTTGAAA	0	0	0	0.3125	Gm12649	intron_variant	transcript	n.244-28205T>G
chr4	101703841	A	G	TGGATGTGGC	TTTCAGCAAA	0	0	0	0.441176	Leprot-Lepr	intergenic_region	intergenic_region	n.101703841A>G
chr4	109760743	T	C	CTGTTTCCCT	TGGGTACTAG	0	0	0	0.484848	Faf1	intron_variant	transcript	c.654+3058T>C
chr4	136625121	A	G	CACACACAGG	CTGGGGGTAT	0	0	0	0.307692	Lactbl1	intron_variant	transcript	c.13-1568A>G
chr5	13317483	G	T	AGAGTGAAAC	GCAACCATTC	0	0	0	0.62069	Sema3a	intron_variant	transcript	n.341+25906G>T
chr5	84046467	A	C	AACAGTCTTG	TTTTGACTAT	0	0	0	0.37931	Gm4866-Epha5	intergenic_region	intergenic_region	n.84046467A>C
chr5	108923410	A	G	AGATCAGCAG	TGTCAGAAGG	0	0	0	0.458333	Gm20629	intron_variant	transcript	n.227-20504A>G
chr5	137722123	A	C	GGACCCCCCC	CACACACACA	0	0	0	0.62069	Gm15753	upstream_gene_variant	transcript	n.-383T>G
chr5	141335431	C	A	TAAAAACTCA	CAATTCAACA	0	0	0	0.472222	Sdk1	intron_variant	transcript	c.244+93339C>A
chr6	7048911	G	A	TTGTTATTAC	TGGTTTGGGT	0	0	0	0.333333	Sdhaf3-Gm27190	intergenic_region	intergenic_region	n.7048911G>A
chr6	82734942	A	G	GAAGTCCGCG	TGCACTGGAC	0	0	0	0.558824	Hk2	missense_variant	transcript	c.1745T>C	p.Ile582Thr
chr6	97869586	T	C	TGAGTTTGTA	ATCTGGTCAT	0	0	0	0.458333	Mitf	intron_variant	transcript	c.104+62299T>C
chr6	100129231	C	T	TGTATCACCA	TCAGAGAAAA	0	0	0	0.432432	Gm44290-2010109P13Rik	intergenic_region	intergenic_region	n.100129231C>T
chr7	30360397	G	T	GGATGAGGTG	CGCAAGTTGA	0	0	0	0.628571	Lrfn3	synonymous_variant	transcript	c.402C>A	p.Arg134Arg
chr7	75560668	A	T	TTTTTTTTTT	AAATCTTTTA	0	0	0	0.326087	Akap13	intron_variant	transcript	c.34-9216A>T
chr7	81338566	A	C	GCAGGGTGGG	CCTTCAACAG	0	0	0	0.578947	Pde8a	downstream_gene_variant	transcript	c.*5044A>C
chr7	90263520	C	A	CAGTGCGGTA	GTCCAGGAGC	0	0	0	0.551724	Ccdc83	downstream_gene_variant	transcript	n.*1651G>T
chr7	107153014	C	T	CTACCCAATT	ATTCTATGAA	0	0	0	0.53125	Olfr716	downstream_gene_variant	transcript	c.*4752C>T
chr8	15990660	G	A	TATAGAGAGA	CTACTTTGAA	0	0	0	0.4	Csmd1	intron_variant	transcript	c.7139-1442C>T
chr8	17090510	C	G	AAATTGCCTT	TATCTCATCA	0	0	0	0.333333	Csmd1	intron_variant	transcript	c.303-63173G>C
chr8	82653987	C	A	GACACGGGAC	AGAAGCCAGC	0	0	0	0.384615	Gm8167-RP23-116P5.1	intergenic_region	intergenic_region	n.82653987C>A
chr8	93148034	G	T	ACCCAAACAA	GACACTTGGT	0	0	0	0.314286	RP23-8D10.1	intron_variant	transcript	n.672+391C>A
chr8	110210053	G	A	GAAAGGCAGG	GCGTTACAGC	0	0	0	0.441176	Calb2-Cmtr2	intergenic_region	intergenic_region	n.110210053G>A
chr8	119160413	G	C	CTCTCTCTCT	TGTGTGTTTG	0	0	0	0.678571	Cdh13	intron_variant	transcript	c.961-38442G>C
chr9	12957412	T	G	TTGCAGTCAA	TCCTAATAGG	0	0	0	0.409091	Gm21070-Gm29176	intergenic_region	intergenic_region	n.12957412T>G
chr9	32888477	T	A	CCTAAGATAA	ATTAGAGACT	0	0	0	0.405405	Gm37167-Gm27162	intergenic_region	intergenic_region	n.32888477T>A

## Sheet: SNVs (Mouse C)
Mosaic SNVs and ther VAFs in mouse C
						VAF
CHROM	POS	REF	ALT	REF(-10~-1)	REF(+1~+10)	C1	C2	C3	C4	Gene_Name	Annotation	Feature_Type	HGVS.c	HGVS.c
chr1	4438636	T	A	GATAGAGAAC	TCAGACCAAT	0.555556	0	0	0	Rp1-Sox17	intergenic_region	intergenic_region	n.4438636T>A
chr1	18912587	G	T	CTGCCATTGA	CCATCTGTGC	0.4	0	0	0	Gm5252-Gm24075	intergenic_region	intergenic_region	n.18912587G>T
chr1	62070583	A	T	AGAAAAAAAA	TTTTTTTCCT	0.515152	0	0	0	Pard3b	intron_variant	transcript	n.814-5802A>T
chr1	67460482	G	A	AACTTCTGGT	GTTCCAATGT	0.483871	0	0	0	Gm15668-Kif22-ps	intergenic_region	intergenic_region	n.67460482G>A
chr1	142541808	C	T	TTAATCTCCA	AACTCCTGCA	0.588235	0	0	0	Gm18183-Gm28724	intergenic_region	intergenic_region	n.142541808C>T
chr1	149200906	C	A	TGTAACTATG	AGAGACAACA	0.407407	0	0	0	Gm18701-Gm37630	intergenic_region	intergenic_region	n.149200906C>A
chr10	14495772	G	T	GTTGTTGTTG	TGGTGGTGGT	0.347826	0	0	0	Adgrg6	intron_variant	transcript	c.104-26668C>A
chr10	92285734	G	A	CCAGAAACTC	AGCTCCTACA	0.321429	0	0	0	Gm20757	intron_variant	transcript	n.287-667C>T
chr10	98145854	C	A	GAGATGACTC	GTTGTTAAGA	0.565217	0	0	0	Gm25658-Gm37631	intergenic_region	intergenic_region	n.98145854C>A
chr11	10052277	T	A	ATACATTTTT	AAGAAGGGGG	0.53125	0	0	0	Eif3s6-ps1-Gm11996	intergenic_region	intergenic_region	n.10052277T>A
chr12	12453968	G	A	ACTAAAATCA	AGACTAGACA	0.451613	0	0	0	Fam49a-Gm37414	intergenic_region	intergenic_region	n.12453968G>A
chr12	81967281	T	A	CTTTTATTCC	TCACGATTTT	0.486486	0	0	0	Pcnx	intron_variant	transcript	c.3876+133T>A
chr12	90354893	C	A	GTCTGGGACA	TGGACACTAG	0.411765	0	0	0	Nrxn3-Dio2	intergenic_region	intergenic_region	n.90354893C>A
chr13	35650375	C	A	ATAGAATTAC	ATATGATCCA	0.6	0	0	0	Gm22674-Cdyl	intergenic_region	intergenic_region	n.35650375C>A
chr13	94133237	T	G	GAAAACAGGC	GATAAGAAAT	0.68	0	0	0	Lhfpl2	upstream_gene_variant	transcript	c.-40987T>G
chr13	110354008	C	G	GTAGGGTAAA	GGTGTGCTTT	0.545455	0	0	0	Gapt	synonymous_variant	transcript	c.120G>C	p.Pro40Pro
chr14	70379973	G	T	AATAATAAAA	AAAAAATAAA	0.621622	0	0	0	Piwil2	intron_variant	transcript	c.2398-3057C>A
chr14	79076234	C	G	CCAAGTTACC	GATCGAAAGG	0.441176	0	0	0	Vwa8	intron_variant	transcript	c.3114-4879C>G
chr14	118682820	A	G	CTTTTGTGAC	GCTCTGTCTG	0.411765	0	0	0	Abcc4	intron_variant	transcript	c.75-13713T>C
chr15	35869781	G	A	AGAGTTGCTC	CGAGCAGTAA	0.565217	0	0	0	Vps13b	intron_variant	transcript	c.8091+339G>A
chr15	49944874	C	G	GCAGCTGGAA	CATGAGACCC	0.6	0	0	0	Gm23848-Trps1	intergenic_region	intergenic_region	n.49944874C>G
chr16	48284015	G	A	GGGCCCGCTC	AAGTGGCCTT	0.419355	0	0	0	Dppa4	intron_variant	transcript	c.24+174G>A
chr17	27776527	A	G	ATGACCAAGT	CATCTATCTG	0.333333	0	0	0	D17Wsu92e	intron_variant	transcript	c.512-8288T>C
chr17	28241671	C	A	TCTGGTTCTG	AGAAGCCACA	0.675	0	0	0	Ppard	intron_variant	transcript	c.-81+4576C>A
chr17	49856943	C	T	TGTTGGGGAG	AGGGGACTTG	0.4	0	0	0	Kif6	intron_variant	transcript	c.1805-13951C>T
chr17	49934315	A	G	AGGCTGTTTT	TCACCTGGAG	0.56	0	0	0	Kif6-Rftn1	intergenic_region	intergenic_region	n.49934315A>G
chr17	52136212	T	A	CCACTCCCCA	GTAGGTCGCA	0.55	0	0	0	Gm37176-Gm19585	intergenic_region	intergenic_region	n.52136212T>A
chr17	81410832	G	T	GCAGCTCATT	GGATCCTCCC	0.428571	0	0	0	Slc8a1	intron_variant	transcript	c.2225-2490C>A
chr18	42318166	T	G	TTTCAATTTT	GGGGGGCGGG	0.52381	0	0	0	Rbm27	intron_variant	transcript	c.1429+416T>G
chr18	54655080	A	G	AGTATGTCTA	TAAAGGGACA	0.5	0	0	0	Redrum-Zfp608	intergenic_region	intergenic_region	n.54655080A>G
chr18	77776888	A	C	GAGATTCTTT	GAAATTAAGT	0.314286	0	0	0	Atp5a1	upstream_gene_variant	transcript	n.-2067A>C
chr19	13665128	T	G	GGGTTGGCAT	TGTGCTCTCT	0.592593	0	0	0	Olfr1490-Olfr1491	intergenic_region	intergenic_region	n.13665128T>G
chr19	45518227	T	A	ATATATATAT	TTTTTTTTTT	0.451613	0	0	0	Btrc	intron_variant	transcript	c.1467-582T>A
chr2	133736499	T	G	CCTCCAGGCC	TTCTCTTCAG	0.5	0	0	0	Gm25258-Hao1	intergenic_region	intergenic_region	n.133736499T>G
chr2	146248302	G	C	TCCCCGGGTC	CACTAGTCCT	0.722222	0	0	0	Ralgapa2	intron_variant	transcript	n.903-94C>G
chr2	156429079	A	C	ATGTCTAGCT	CAGAGGCCTC	0.52381	0	0	0	Epb41l1	intron_variant	transcript	c.-64+7780A>C
chr2	178227003	G	A	GAGTATGTGA	TGTGTGTCTG	0.548387	0	0	0	Phactr3	intron_variant	transcript	c.119-29110G>A
chr3	13367340	C	A	AAATGGGTTT	CTTTAAGCAG	0.3	0	0	0	Gm37813-Gm37197	intergenic_region	intergenic_region	n.13367340C>A
chr3	118901804	T	A	GTATAGAGAA	GATGAAGAAC	0.416667	0	0	0	Dpyd	downstream_gene_variant	transcript	n.*1973T>A
chr4	34338719	C	T	AAGAACTTAT	CACAAGTGTG	0.555556	0	0	0	Gm12753-Gm12751	intergenic_region	intergenic_region	n.34338719C>T
chr4	82402824	C	T	TGCTGGTTTC	GTCTGCAAAG	0.590909	0	0	0	Nfib	intron_variant	transcript	c.563-19163G>A
chr4	97233411	T	C	CAGTTTAACA	CTATAGGAAT	0.451613	0	0	0	Gm10192-Gm12696	intergenic_region	intergenic_region	n.97233411T>C
chr5	20959478	A	G	GTGTGTGTGT	TATATATATA	0.392857	0	0	0	Rsbn1l	upstream_gene_variant	transcript	c.-7693T>C
chr5	144494279	T	C	GTGGGCTGTC	GTGGGGACTC	0.318182	0	0	0	Bri3-Nptx2	intergenic_region	intergenic_region	n.144494279T>C
chr6	28936608	T	G	AGATTCCAGT	ATGTAAAAAA	0.538462	0	0	0	Snd1	downstream_gene_variant	transcript	c.*3194T>G
chr7	56980199	G	C	CAATGCTCAG	ACCTGAAAGA	0.347826	0	0	0	Gabrg3	intron_variant	transcript	c.574+2426C>G
chr7	132838260	C	A	CAGTTAAGAG	ACTGGCCACT	0.392857	0	0	0	Mettl10	intron_variant	transcript	c.292-1053G>T
chr8	48972581	A	G	TTGTTAAAAT	TTTACCCATG	0.464286	0	0	0	Gm25830-RP23-175C23.1	intergenic_region	intergenic_region	n.48972581A>G
chr8	114795929	A	G	CGGGCAAGTA	AGGCCACATC	0.485714	0	0	0	Wwox	intron_variant	transcript	c.1056+83678A>G
chr8	124730235	C	T	TTAATCCCAG	ACTTGGGAGG	0.5	0	0	0	Arv1	intron_variant	transcript	c.434-557C>T
chr9	9020876	G	A	TACAGATTAC	GTTGATCTTC	0.452381	0	0	0	Arhgap42	intron_variant	transcript	c.1061-2610C>T
chr9	50906126	C	T	CATGCAGTGT	TCCTTACTCA	0.533333	0	0	0	Sik2	intron_variant	transcript	c.1266+1281G>A
chr1	49102357	C	T	TAATTGTTTT	TCTGCTGCTA	0	0.5	0	0	Gm22693-Gm28740	intergenic_region	intergenic_region	n.49102357C>T
chr1	98986948	C	T	AGAAAAAAGG	TGATACAGAA	0	0.446429	0	0	Gm29460-Gm23434	intergenic_region	intergenic_region	n.98986948C>T
chr1	110279007	A	G	CTCTTCAATT	TCCTAGATTC	0	0.357143	0	0	Cdh7-Gm18552	intergenic_region	intergenic_region	n.110279007A>G
chr1	146063909	G	T	ATACTATTGG	AAACTTTAAC	0	0.474576	0	0	Gm38269-Gm29514	intergenic_region	intergenic_region	n.146063909G>T
chr10	73229756	T	A	AGGTGAGCAA	AACCATTGCG	0	0.482759	0	0	Pcdh15	intron_variant	transcript	n.875+129540T>A
chr10	73426058	G	A	TAACCTACCT	CCCAACCACT	0	0.37931	0	0	Pcdh15	intron_variant	transcript	n.876-57803G>A
chr10	73974810	C	A	TATGTGCATG	CTGCTTGTGT	0	0.45	0	0	Pcdh15	intron_variant	transcript	n.1116+27664C>A
chr10	102185013	C	G	TGGAGAGTTT	GAGTGTGTGT	0	0.377778	0	0	Mgat4c	intron_variant	transcript	c.-118+25860C>G
chr10	113856279	G	A	TAGGATTATT	TTGTTGTTGT	0	0.525	0	0	Gm22507-Gm38333	intergenic_region	intergenic_region	n.113856279G>A
chr11	17853068	A	T	TAAAAAAAAA	TTTTTTTTTT	0	0.5	0	0	Gm12016-Etaa1	intergenic_region	intergenic_region	n.17853068A>T
chr11	36934554	T	C	CCCAGTGCTC	ATGTAAATAT	0	0.363636	0	0	Tenm2	intron_variant	transcript	c.226+9387A>G
chr11	38426333	G	T	GACCCCTTTA	CTCCTGTTCG	0	0.382353	0	0	Gm12129-Gm12130	intergenic_region	intergenic_region	n.38426333G>T
chr11	44978648	C	T	AGTAAATGGA	GTTGTCAGCC	0	0.391304	0	0	Ebf1	intron_variant	transcript	c.1128+5696C>T
chr12	10109911	C	T	AGTCAAGAGA	GACCTTTCCT	0	0.525424	0	0	Gm22845-Nt5c1b	intergenic_region	intergenic_region	n.10109911C>T
chr12	19026156	G	A	GAAAAAAAAA	TTTCTCCTTA	0	0.365854	0	0	Gm3944-Gm5784	intergenic_region	intergenic_region	n.19026156G>A
chr12	75913285	C	T	AGGGATCCAA	ACTCTCTTCT	0	0.416667	0	0	Syne2	downstream_gene_variant	transcript	c.*4408C>T
chr12	84392141	C	T	TAAGTGTGTG	GCGCGCGCAC	0	0.6	0	0	Entpd5	intron_variant	transcript	c.513+265G>A
chr12	88818172	G	T	GTTTTTTTTT	TTGTTGTTGT	0	0.428571	0	0	Nrxn3	intron_variant	transcript	c.-363+94986G>T
chr13	91806748	A	C	GTTTTTCGAG	CTGGGTTTCT	0	0.52	0	0	Zcchc9	intron_variant	transcript	c.-26-588T>G
chr13	100652112	T	C	AGTTGTAGCG	TTAGTAGCGT	0	0.326923	0	0	Rad17	upstream_gene_variant	transcript	c.-2393A>G
chr14	19838252	G	T	GAGATAGGCA	ATTTCTGAGT	0	0.47619	0	0	2700060E02Rik-Gng2	intergenic_region	intergenic_region	n.19838252G>T
chr14	22222916	C	T	AAAAAGTGTG	GTTACCATGT	0	0.4	0	0	1700112E06Rik	intron_variant	transcript	c.131+195589C>T
chr15	36196872	C	T	TTCCCCCGTG	GGCAGCACGG	0	0.490909	0	0	Spag1	intron_variant	transcript	c.845-866C>T
chr15	41919385	C	A	ATCTATCTAT	TATATATATA	0	0.5625	0	0	Abra-Gm24751	intergenic_region	intergenic_region	n.41919385C>A
chr15	56968604	A	G	TTTTTTTTTA	TTAGGTATTT	0	0.428571	0	0	Has2os-Gm26178	intergenic_region	intergenic_region	n.56968604A>G
chr15	57683663	A	T	CCCTTCACAG	TTACTGTTTG	0	0.346154	0	0	Slc22a22-Zhx2	intergenic_region	intergenic_region	n.57683663A>T
chr15	70634888	C	T	GGAGGTGATA	ATTTATTGTT	0	0.538462	0	0	Gm23987-Fam135b	intergenic_region	intergenic_region	n.70634888C>T
chr15	100538143	G	A	GGATCTCTAA	TTCAAGGCAG	0	0.512821	0	0	Tfcp2	intron_variant	transcript	c.123-9597C>T
chr16	43508270	C	T	ACCCTTCTAA	TATCCTAGAG	0	0.306452	0	0	Zbtb20	5_prime_UTR_variant	transcript	c.-362C>T
chr16	94817235	G	T	GCAGGAAGTG	CCCTGCAGAT	0	0.315789	0	0	Kcnj6	intron_variant	transcript	c.952+15064C>A
chr17	10918393	A	T	GCTTGGACCT	CCCTTAGTTT	0	0.32	0	0	Park2	intron_variant	transcript	c.7+77904A>T
chr17	37870433	G	A	TTAAAACCAT	CCTTGCATAT	0	0.545455	0	0	Gm18737-Gm18520	intergenic_region	intergenic_region	n.37870433G>A
chr17	62456484	C	T	TGCTGGCTTT	TTTTTTATTC	0	0.340909	0	0	Gm25800	downstream_gene_variant	transcript	n.*503G>A
chr18	9154640	G	A	ATGAAAGCCA	AAGAGCCCGG	0	0.479167	0	0	Gm37148-Fzd8	intergenic_region	intergenic_region	n.9154640G>A
chr18	54058206	G	A	ACACTTGCCC	AGTGCCTCCC	0	0.42	0	0	Gm5507-Redrum	intergenic_region	intergenic_region	n.54058206G>A
chr18	59812874	A	T	AAATGGCTAT	AGTGAAAAAT	0	0.5	0	0	Gm26028-Gm23576	intergenic_region	intergenic_region	n.59812874A>T
chr19	6355971	C	T	TGGAACTCGG	AGGCACCACA	0	0.473684	0	0	Map4k2	downstream_gene_variant	transcript	c.*2444C>T
chr2	90974719	A	T	ATCAACAAAA	TCTTTATATA	0	0.423729	0	0	Celf1	intron_variant	transcript	c.-11+20378A>T
chr2	100385914	G	A	CAGGTGCATT	CATAATGATA	0	0.459459	0	0	Gm13811-Gm13813	intergenic_region	intergenic_region	n.100385914G>A
chr2	110564238	A	T	AAAAAAAATT	AAAAACGCCT	0	0.392157	0	0	Gm13935-Gm10794	intergenic_region	intergenic_region	n.110564238A>T
chr2	124216400	G	T	TGCCTGAATT	CAGGGACAGT	0	0.372549	0	0	4930583P06Rik	downstream_gene_variant	transcript	n.*1279C>A
chr3	26699440	G	C	CCAGCTCCTC	ATTGGGGGCC	0	0.392157	0	0	Spata16	intron_variant	transcript	c.615+31494G>C
chr3	51644743	C	T	GCCTTCGGAA	AAGATGTAGA	0	0.322034	0	0	Gm38247-Mgst2	intergenic_region	intergenic_region	n.51644743C>T
chr3	152983666	C	A	TTCTCCAACA	GGCTTTCGAG	0	0.435897	0	0	St6galnac5	upstream_gene_variant	transcript	c.-1649G>T
chr4	10862600	G	T	TGTACGACAA	AACTTCAAGT	0	0.313725	0	0	Gm12919-n-TSaga9	intergenic_region	intergenic_region	n.10862600G>T
chr4	13062496	A	G	TTGTGTCTGA	GAAAATGAAT	0	0.603448	0	0	Triqk-Gm11820	intergenic_region	intergenic_region	n.13062496A>G
chr4	45084548	G	T	CAGGGCTGCC	GAGGACTGCG	0	0.409091	0	0	Fbxo10	5_prime_UTR_variant	transcript	c.-65C>A
chr4	57019559	G	A	TCTCATGCTA	CCTCAAACTT	0	0.490196	0	0	Epb41l4b	intron_variant	transcript	c.2217+213C>T
chr4	114910839	T	C	TGTGTGTGTG	GCGCGCATGT	0	0.59375	0	0	Foxd2	upstream_gene_variant	transcript	c.-2018A>G
chr4	131910600	C	A	AACGAGGAAA	GGTCGAAACC	0	0.346939	0	0	Gm12992	downstream_gene_variant	transcript	n.*1816G>T
chr4	138349737	A	G	GGACTGGGAG	CATGGGTCAC	0	0.44898	0	0	Cda	intron_variant	transcript	c.266+1447T>C
chr4	139842446	C	T	CGCATGTGTG	TGAGACATAA	0	0.465517	0	0	Pax7-Gm1667	intergenic_region	intergenic_region	n.139842446C>T
chr5	20936897	A	G	ATCAGACACA	GCAAGTTATT	0	0.323529	0	0	Rsbn1l	intron_variant	transcript	c.530-9167T>C
chr5	97644953	T	A	GGGGAACTGA	TAAAACACAG	0	0.553191	0	0	4930467D21Rik	downstream_gene_variant	transcript	n.*2774T>A
chr5	115363238	G	C	TCACTGCTCG	TCACCTTCTG	0	0.352941	0	0	4930401G09Rik	upstream_gene_variant	transcript	n.-3115C>G
chr5	116322567	C	T	TTTGATCCAC	GGTCAGAATT	0	0.384615	0	0	B230112J18Rik	downstream_gene_variant	transcript	n.*4286C>T
chr5	150805825	G	T	TGCCTTGGTT	ATTAGTTTGT	0	0.5	0	0	Pds5b	intron_variant	transcript	c.4305+113G>T
chr6	69015458	C	T	ACATGATGCT	TTTATGCAGT	0	0.525	0	0	Igkv4-80	downstream_gene_variant	transcript	c.*1100G>A
chr6	109193322	C	A	GAAATCTGAA	CTCTCTCTTT	0	0.545455	0	0	Gm29781-Gm32858	intergenic_region	intergenic_region	n.109193322C>A
chr6	116530019	G	A	TTCAGTTTGA	CCCCATTTTT	0	0.5	0	0	Olfr212-Olfr213	intergenic_region	intergenic_region	n.116530019G>A
chr7	108750681	C	A	AAGAAGGCTT	ATCTTGGCAT	0	0.520833	0	0	Olfr513	upstream_gene_variant	transcript	c.-4177C>A
chr7	121771409	A	G	GGGAAGACAA	CCAACAAACT	0	0.517241	0	0	Scnn1g	downstream_gene_variant	transcript	c.*3860A>G
chr7	125326555	C	T	CCTAGTGTTA	GGGACTCCTA	0	0.5	0	0	4933440M02Rik	downstream_gene_variant	transcript	n.*3088G>A
chr7	133224522	G	A	GTCTCCAGTC	TACCAATGCT	0	0.590164	0	0	RP23-187N1.2-RP24-370N20.1	intergenic_region	intergenic_region	n.133224522G>A
chr8	70419093	C	T	ACACAGACTC	GTACACAAGC	0	0.534884	0	0	Crtc1	intron_variant	transcript	c.127-10082G>A
chr8	97098329	G	C	GGGTGGTGCC	TCTATGGGCT	0	0.333333	0	0	Gm24132-RP23-83G5.3	intergenic_region	intergenic_region	n.97098329G>C
chr8	117459047	C	T	CAGAATGCTA	GGTTAACCCT	0	0.367347	0	0	Mir7078	upstream_gene_variant	transcript	n.-218C>T
chr9	48122567	A	G	TTTTGAAGAC	AACGGTGTAG	0	0.531915	0	0	Cadm1-Nxpe2	intergenic_region	intergenic_region	n.48122567A>G
chr1	127128287	C	T	CTTCAAGTTC	CGTACATTAC	0	0	0.304348	0	Gm5261-Mgat5	intergenic_region	intergenic_region	n.127128287C>T
chr1	129081309	G	T	AGAGCATGGT	CAAGGCACAT	0	0	0.621622	0	Gm23056-Thsd7b	intergenic_region	intergenic_region	n.129081309G>T
chr1	144188573	G	A	TTGTAGAAGG	TAGTACGGGA	0	0	0.678571	0	Rgs13-Rbm6-ps2	intergenic_region	intergenic_region	n.144188573G>A
chr1	151277081	T	A	AAATTATTTT	AAAACATACT	0	0	0.526316	0	Gm24402-Gm10138	intergenic_region	intergenic_region	n.151277081T>A
chr10	21859471	C	T	AAAGTGAGTT	GGTACATAAT	0	0	0.606061	0	Platr6-Gm23839	intergenic_region	intergenic_region	n.21859471C>T
chr10	22489525	C	G	GTCTTCTGCA	GTGCCCACAG	0	0	0.535714	0	Gm26585-Slc2a12	intergenic_region	intergenic_region	n.22489525C>G
chr10	43549850	G	A	GCCTTGGCAC	ATCTCAGTGG	0	0	0.6	0	1700021F05Rik-Cd24a	intergenic_region	intergenic_region	n.43549850G>A
chr10	102252775	C	T	ACCTGGTATG	GGCTATTGAT	0	0	0.642857	0	Mgat4c	intron_variant	transcript	c.-118+93622C>T
chr10	116089190	T	G	ATATTTAGCA	AAACAGGTTT	0	0	0.483871	0	Ptprr	intron_variant	transcript	c.354+40797T>G
chr11	119772810	G	A	AGCTATGAGT	GATGAAGACT	0	0	0.541667	0	Rptor	intron_variant	transcript	c.831-7733G>A
chr12	7180533	T	A	TATTCAGGAA	TTTTTCACTC	0	0	0.380952	0	Gm23752-1700101O22Rik	intergenic_region	intergenic_region	n.7180533T>A
chr12	39010524	G	T	AAAGACCATT	ATTTGTTTGA	0	0	0.413793	0	Etv1-Gm24069	intergenic_region	intergenic_region	n.39010524G>T
chr12	68431299	G	A	TTGCTGACAG	GGGAGCCTAG	0	0	0.555556	0	Gm26256-n-R5s61	intergenic_region	intergenic_region	n.68431299G>A
chr13	53008154	C	T	AAGTAAAAGG	AGAGATGATA	0	0	0.409091	0	Nfil3-Ror2	intergenic_region	intergenic_region	n.53008154C>T
chr13	53797851	C	T	GTGCCATTGT	CTTGAGTTTG	0	0	0.333333	0	Gm5449-Drd1	intergenic_region	intergenic_region	n.53797851C>T
chr14	11961568	G	A	GAAGATGGCC	TCCACAGCTC	0	0	0.433333	0	Gm3848	downstream_gene_variant	transcript	n.*3879C>T
chr14	64673458	T	A	TACTTTTTTT	AAATCTTTTT	0	0	0.375	0	Kif13b	intron_variant	transcript	c.149+3741T>A
chr14	98174091	G	C	AATGGAATAC	TTTCTCAACA	0	0	0.481481	0	Dach1	upstream_gene_variant	transcript	c.-4782C>G
chr15	78917576	G	A	CCAGGAGATC	GTGCTGGCTG	0	0	0.461538	0	1700027A07Rik	upstream_gene_variant	transcript	n.-3916C>T
chr15	81558284	C	G	TGCTGAAAAT	AAACCTGGGT	0	0	0.647059	0	Gm5218-1110025M09Rik	intergenic_region	intergenic_region	n.81558284C>G
chr15	99318745	C	T	CCCAGAGACA	CTTAACCCTT	0	0	0.48	0	Prpf40b	downstream_gene_variant	transcript	c.*2192C>T
chr16	6305235	T	C	AGAATCCTTC	ACTGCAGATA	0	0	0.481481	0	1700123O21Rik-Rbfox1	intergenic_region	intergenic_region	n.6305235T>C
chr16	87575561	T	G	TTCTTGCGGG	TTTTTTTTTT	0	0	0.5	0	Map3k7cl	intron_variant	transcript	c.132+5202T>G
chr17	45790029	C	T	GAATTGGCAG	GCTGCTCAGA	0	0	0.375	0	F630040K05Rik	downstream_gene_variant	transcript	n.*1435C>T
chr17	61480141	C	A	GCCCCCACCC	CCACCTCGGT	0	0	0.454545	0	Obox6-ps1-Gm4518	intergenic_region	intergenic_region	n.61480141C>A
chr17	92293059	T	A	AGTTTTTAAT	AATTAATTTA	0	0	0.416667	0	Gm44345-Gm27039	intergenic_region	intergenic_region	n.92293059T>A
chr18	14654525	C	A	AACCTATAAA	ATATGTACTA	0	0	0.666667	0	Ss18	intron_variant	transcript	c.385+502G>T
chr19	25921873	C	A	CCACTAAGCC	CACTTTGGTT	0	0	0.5	0	Gm8825-Gm25176	intergenic_region	intergenic_region	n.25921873C>A
chr2	43567910	C	A	ACTTTGTAAG	CAACATAAAA	0	0	0.34375	0	Kynu	downstream_gene_variant	transcript	n.*4414C>A
chr2	95828745	T	C	CATGGTATAA	TTTTTAAATG	0	0	0.571429	0	Gm13797-Gm13799	intergenic_region	intergenic_region	n.95828745T>C
chr2	98649582	G	A	ATCCTGAATA	GAGAGTTGAA	0	0	0.535714	0	Gm13806-Gm10801	intergenic_region	intergenic_region	n.98649582G>A
chr2	144968669	T	C	TGTGTGTGTG	GCGCGCGTGT	0	0	0.35	0	Gm11746-Slc24a3	intergenic_region	intergenic_region	n.144968669T>C
chr3	58959035	C	T	GCATCAGCAT	TCAAGCTCCA	0	0	0.428571	0	Clrn1-Gm22491	intergenic_region	intergenic_region	n.58959035C>T
chr3	64985587	G	T	GTTTAGAAGT	CAATCAATAT	0	0	0.444444	0	Gm38048	intron_variant	transcript	n.311+36054G>T
chr3	112793341	A	C	AAAACTTTTT	TCTATACCTC	0	0	0.346154	0	Gm43587-Utp14b-ps1	intergenic_region	intergenic_region	n.112793341A>C
chr3	112793345	A	C	CTTTTTATCT	TACCTCATTT	0	0	0.333333	0	Gm43587-Utp14b-ps1	intergenic_region	intergenic_region	n.112793345A>C
chr3	118302095	T	C	CTGAACAGGC	CAATAGTGAA	0	0	0.428571	0	4921521D15Rik-Gm26871	intergenic_region	intergenic_region	n.118302095T>C
chr3	127387844	G	T	GGTATGGGGG	GAGTACTTCC	0	0	0.310345	0	Gm42969	downstream_gene_variant	transcript	n.*2232C>A
chr3	149691992	A	G	GCTTGGATCC	CATGAGCCAG	0	0	0.346154	0	Gm31121-Rpsa-ps10	intergenic_region	intergenic_region	n.149691992A>G
chr4	80066102	G	T	ACCTGACACC	TGGTAAATGT	0	0	0.56	0	Gm11410-Gm11406	intergenic_region	intergenic_region	n.80066102G>T
chr4	127665689	A	G	TGGCTATGCG	TGTGGGTTCC	0	0	0.416667	0	A630031M04Rik-1700112K13Rik	intergenic_region	intergenic_region	n.127665689A>G
chr4	153699395	C	A	TCAATGGTGG	ATTATCACAA	0	0	0.540541	0	Ajap1-Gm25880	intergenic_region	intergenic_region	n.153699395C>A
chr5	99993691	G	A	AAAGGAAAGA	GAGGGGGGTT	0	0	0.583333	0	4930524J08Rik-Hnrnpdl	intergenic_region	intergenic_region	n.99993691G>A
chr5	145464866	T	C	TCAAAAAGCC	CAGTGTGCAA	0	0	0.515152	0	Cyp3a16	intron_variant	transcript	c.218+167A>G
chr5	149537276	T	C	ACAGGACATG	CATAATTACA	0	0	0.607143	0	Gm15997	intron_variant	transcript	n.118+637A>G
chr6	11731298	C	T	TCTCCAAAAT	CTAAGGCAAC	0	0	0.590909	0	AA545190-Ndufa4	intergenic_region	intergenic_region	n.11731298C>T
chr6	15595302	C	T	TATATGAGGC	CCCAATGGAT	0	0	0.392857	0	Foxp2-Gm44039	intergenic_region	intergenic_region	n.15595302C>T
chr6	66888837	T	C	TTCCAACACG	GTGCATGGAC	0	0	0.444444	0	Gm9794-4930597O21Rik	intergenic_region	intergenic_region	n.66888837T>C
chr6	71700601	C	A	ACACACATTT	TTTTTTTATA	0	0	0.472222	0	Rpl19-ps9-Reep1	intergenic_region	intergenic_region	n.71700601C>A
chr6	125155964	G	T	GTTAAGCTTT	CCTGGGGACA	0	0	0.47619	0	Iffo1	downstream_gene_variant	transcript	n.*4477G>T
chr7	11707744	C	T	TGTCGAATTG	TCTGGCTAGG	0	0	0.5	0	RP24-163J22.8-RP23-442K7.4	intergenic_region	intergenic_region	n.11707744C>T
chr7	26891626	C	A	TGGGTCCACC	TAATGCTTCC	0	0	0.366667	0	Cyp2a5-Cyp2a21-ps	intergenic_region	intergenic_region	n.26891626C>A
chr8	32200251	C	T	TCCATATTCG	GATAAGTGGA	0	0	0.586207	0	Nrg1	intron_variant	transcript	c.122-232066G>A
chr8	42017606	G	A	GGCAGAAGGC	AAGAAGGTGG	0	0	0.451613	0	2810404M03Rik	intron_variant	transcript	n.345-9055G>A
chr9	44873365	C	G	TGGACAAAAG	TAATTTTAGG	0	0	0.435897	0	Kmt2a	intron_variant	transcript	c.426+7484G>C
chr9	62661093	C	T	CCACCACGCC	GGCGACAGTG	0	0	0.512821	0	Coro2b-Itga11	intergenic_region	intergenic_region	n.62661093C>T
chr9	65385955	C	A	CACCAGCTGG	TGGCAGACAA	0	0	0.655172	0	Kbtbd13	downstream_gene_variant	transcript	c.*4321G>T
chr9	93152689	C	T	ACCCGCACAC	CATGCTGCTT	0	0	0.432432	0	1700034K08Rik-Gm9621	intergenic_region	intergenic_region	n.93152689C>T
chr9	113691693	C	T	CCTGCCTTCT	TCCTATTGCA	0	0	0.5	0	Pdcd6ip	intron_variant	transcript	c.335-113G>A
chr9	114919077	A	C	TTATAATCTC	GTTCCTCGGG	0	0	0.32	0	Gpd1l	intron_variant	transcript	c.225+1445T>G
chr1	32380061	A	C	TAACTTAGGG	ATCTTTCAAA	0	0	0	0.441176	Khdrbs2	intron_variant	transcript	c.337-34810A>C
chr1	53149808	C	A	CAGAACCTGT	TAGCATGCAT	0	0	0	0.511628	Gm24349-1700019A02Rik	intergenic_region	intergenic_region	n.53149808C>A
chr10	11456828	C	T	TCTATGCGTC	CCTCACAAAA	0	0	0	0.576923	Epm2a	intron_variant	transcript	c.716-312C>T
chr10	87753473	G	T	AAGAAAGCCA	GTTTTGGGTG	0	0	0	0.5	Pah-Igf1os	intergenic_region	intergenic_region	n.87753473G>T
chr10	87847041	C	A	CATATTAGCA	ACTAGCAAAA	0	0	0	0.571429	Igf1os	intron_variant	transcript	n.409+15932G>T
chr11	10844142	T	A	TTGAAAGGGT	AATTAGAGGA	0	0	0	0.391304	Gm11997-Vwc2	intergenic_region	intergenic_region	n.10844142T>A
chr12	27102003	A	T	ATGTGGCACC	TAGAATGCTG	0	0	0	0.393939	Cmpk2-Gm9866	intergenic_region	intergenic_region	n.27102003A>T
chr12	65519196	G	A	TGTCACTTCT	AATGGCTATT	0	0	0	0.483871	Gm26015-Gm25599	intergenic_region	intergenic_region	n.65519196G>A
chr12	74496985	A	T	TTTTTTTTTT	AAAACAGACC	0	0	0	0.571429	Gm11042-Kcnh5	intergenic_region	intergenic_region	n.74496985A>T
chr13	15177067	C	A	GAGAAGATAC	ATGGGGTAGG	0	0	0	0.608696	AW209491-Gm6556	intergenic_region	intergenic_region	n.15177067C>A
chr13	48768285	C	A	CATTCTGATC	GATGACAGAA	0	0	0	0.435897	Barx1-Phf2	intergenic_region	intergenic_region	n.48768285C>A
chr13	84993308	C	G	ATTCCCTGGT	TTCTGGCTCT	0	0	0	0.434783	Gm26913-Gm4076	intergenic_region	intergenic_region	n.84993308C>G
chr14	14687450	G	A	CTCTGTTCAC	ATAGGCAAGC	0	0	0	0.435897	Olfr721-ps1-Slc4a7	intergenic_region	intergenic_region	n.14687450G>A
chr14	24403232	G	T	TGAAGCAGGG	TTAGGTACAG	0	0	0	0.35	E330034G19Rik-Polr3a	intergenic_region	intergenic_region	n.24403232G>T
chr14	50460053	T	G	ACTTAAAGAC	TTTTAGAGTT	0	0	0	0.636364	Olfr740-Olfr741	intergenic_region	intergenic_region	n.50460053T>G
chr14	117470547	G	T	AACATTCTTA	GTTTTTAGAG	0	0	0	0.694444	Gpc6	intron_variant	transcript	c.711+34504G>T
chr15	9337173	A	C	GCCTGTATAA	GGGATGTTTG	0	0	0	0.475	Ugt3a2	intron_variant	transcript	c.94+1385A>C
chr15	18634628	C	T	TATGGGACCC	GTGATGCTCT	0	0	0	0.433333	4921515E04Rik-C030047K22Rik	intergenic_region	intergenic_region	n.18634628C>T
chr16	36464794	G	A	GGTGCAAGGC	GACTCCTGAG	0	0	0	0.3	Stfa3-Casr	intergenic_region	intergenic_region	n.36464794G>A
chr16	45863283	A	C	ACTATAGCAA	TGTTGGAAGA	0	0	0	0.6	Phldb2	intron_variant	transcript	c.7-2847T>G
chr16	53606657	T	G	TAATATTTTA	TTTGATTTAG	0	0	0	0.342857	Gm22459-Gm25041	intergenic_region	intergenic_region	n.53606657T>G
chr16	84028954	C	A	CTAACAAGGT	ATGCAAGCAA	0	0	0	0.52	Rpl21-ps5-Gm24508	intergenic_region	intergenic_region	n.84028954C>A
chr16	90372691	C	G	GAACATTGTG	GTCAAGAGTC	0	0	0	0.682927	Scaf4-Hunk	intergenic_region	intergenic_region	n.90372691C>G
chr16	97199668	A	G	TGACAAGGGG	CCAGGGGCAA	0	0	0	0.439024	Dscam-Bace2	intergenic_region	intergenic_region	n.97199668A>G
chr17	10857312	T	C	AGTTCAAGCC	GAACATAGTA	0	0	0	0.377778	Park2	intron_variant	transcript	c.7+16823T>C
chr17	43628120	G	C	GTTTTCTTTG	TTTCAAACTC	0	0	0	0.531915	Tdrd6	missense_variant	transcript	c.2036C>G	p.Thr679Ser
chr17	44985845	A	G	GCGCTTATAT	TGAATTCTTC	0	0	0	0.310345	Supt3	intron_variant	transcript	c.166-5889A>G
chr17	47945137	C	T	TCACAGAGAT	GCCTTCTGCC	0	0	0	0.644444	Gm5228-Gm14871	intergenic_region	intergenic_region	n.47945137C>T
chr17	61912106	G	T	ACAGGGAAGG	AAGGAATTAT	0	0	0	0.517241	Gm27023-Gm25800	intergenic_region	intergenic_region	n.61912106G>T
chr17	88374165	G	C	GGTTTCCGTC	CTGTGAAGAG	0	0	0	0.585366	Gm22542-Gm23947	intergenic_region	intergenic_region	n.88374165G>C
chr18	84049271	G	A	AGAATATCCT	GGCGAGGCAA	0	0	0	0.5	Tshz1	intron_variant	transcript	c.41-33030C>T
chr19	45524287	C	T	TTGCAGGTTC	GTGCTTACCA	0	0	0	0.34375	Btrc	intron_variant	transcript	c.1657-2977C>T
chr19	59933444	T	C	TTCTTGGCAA	GGACTGTGCT	0	0	0	0.34375	Rab11fip2	intron_variant	transcript	c.1265+2162A>G
chr2	45819164	C	T	ATTTCCTTAG	AGTACTCAAC	0	0	0	0.5	Gm13466-Gm23072	intergenic_region	intergenic_region	n.45819164C>T
chr2	64419320	C	T	TGAAATATGT	CCCCTTCATT	0	0	0	0.541667	Gm13575-Gm13577	intergenic_region	intergenic_region	n.64419320C>T
chr2	101802040	C	T	GATTCAAACC	CCCTCACTGA	0	0	0	0.62069	Prr5l	upstream_gene_variant	transcript	c.-29747G>A
chr2	104001937	G	A	AGGAAACCCT	TCTTGAAAAA	0	0	0	0.358974	4931422A03Rik	intron_variant	transcript	c.86-8025C>T
chr2	108786153	C	A	CAGTCTAAGG	TCAACTGAGG	0	0	0	0.53125	Gm13914-Rpl35a-ps4	intergenic_region	intergenic_region	n.108786153C>A
chr2	149083172	A	G	ATAATAGCAC	CTATGATATA	0	0	0	0.571429	Gm10750-Gm14135	intergenic_region	intergenic_region	n.149083172A>G
chr2	170566406	T	C	TCAGCTTCAT	GAGACACAAG	0	0	0	0.52381	Pfdn4-Gm14637	intergenic_region	intergenic_region	n.170566406T>C
chr2	174286667	G	A	TGTAACCTGT	GGGGAGGGGA	0	0	0	0.433333	Nespas	upstream_gene_variant	transcript	n.-1232C>T
chr2	174313840	G	A	ATGGGTGGAC	TGAGCACTTT	0	0	0	0.419355	Gnas	intron_variant	transcript	c.2356+13623G>A
chr3	51873953	T	G	CCAGCACTGC	GTGTTGACTG	0	0	0	0.608696	Maml3	intron_variant	transcript	c.466-16877A>C
chr3	85666977	G	T	ACTTCATCTC	AGATGCTTCA	0	0	0	0.46875	Gm37240	intron_variant	transcript	c.-228+118241C>A
chr3	98049804	C	T	GTAAAAAGGT	CATACACACA	0	0	0	0.375	Notch2	intron_variant	transcript	c.155+1995C>T
chr3	127941637	T	G	ATCATCATCA	CAGCAGCAGC	0	0	0	0.411765	9830132P13Rik	intron_variant	transcript	n.392-6312T>G
chr3	129559366	T	A	CACCACCCTG	CCAGGATTTT	0	0	0	0.323529	Elovl6	intron_variant	transcript	c.89+26598T>A
chr3	149036929	G	A	AGTGGCAAAC	TGCTTGTGAT	0	0	0	0.487805	Gm25127-Gm42647	intergenic_region	intergenic_region	n.149036929G>A
chr3	152367809	G	C	GTATACACAT	CCACACCACA	0	0	0	0.448276	Usp33	upstream_gene_variant	transcript	c.-622G>C
chr4	107988175	A	G	CGGCAGGCTC	CCAACAACAA	0	0	0	0.48	Slc1a7	intron_variant	transcript	c.246-4764A>G
chr4	135672588	T	G	CACTCCTCTC	GCAAAAGGTA	0	0	0	0.3	1700029M20Rik-Ifnlr1	intergenic_region	intergenic_region	n.135672588T>G
chr5	32599544	G	A	GTATGTTCAT	GGCATCTCTT	0	0	0	0.520833	Gm15614	intron_variant	transcript	n.119-17365C>T
chr5	79491719	A	C	ATATCTTTCT	TGGTTTCTTA	0	0	0	0.4375	Gm43234-Gm18452	intergenic_region	intergenic_region	n.79491719A>C
chr5	115423278	T	C	CTTTTTCTTT	CTTTTTGAAA	0	0	0	0.552632	A930005G22Rik	upstream_gene_variant	transcript	n.-778A>G
chr5	116732168	A	C	ATTCCTTTCA	GGACATCTTG	0	0	0	0.512821	Gm43122	intron_variant	transcript	n.206+12438T>G
chr5	146504915	G	A	TGCTGCAGAT	TTTCACTTGC	0	0	0	0.512195	4930449I24Rik	missense_variant	transcript	c.871G>A	p.Val291Ile
chr5	148935347	G	A	TGGTAAAGCC	GAACTACGCA	0	0	0	0.542857	Gm42791	intron_variant	transcript	c.-14-13935C>T
chr6	8730923	G	T	GTGGCAGTAC	TCATCTTCAC	0	0	0	0.351351	Ica1	intron_variant	transcript	c.576+6094C>A
chr6	45433040	C	T	CGCATCAACA	AGATAATCTA	0	0	0	0.592593	Cntnap2	intron_variant	transcript	c.98-220954C>T
chr6	141653831	C	T	GCTTCAAACT	CCAGTTCTCT	0	0	0	0.461538	Slco1b2	intron_variant	transcript	c.353+1256C>T
chr7	48392259	A	C	CCTATGTCAA	TTTTCTGAGG	0	0	0	0.404255	Mrgprb8	downstream_gene_variant	transcript	c.*2684A>C
chr7	118609636	C	A	GGATAGTACT	AGCACTCCGC	0	0	0	0.5	Tmc5	intron_variant	transcript	c.-208+9329C>A
chr7	119382183	A	C	TTTAAGCTGT	ATAGATGGTG	0	0	0	0.48	Gm23321-Gp2	intergenic_region	intergenic_region	n.119382183A>C
chr8	60846805	T	C	CTGTCTGAAG	TCCACACCTG	0	0	0	0.473684	RP23-185B22.4	downstream_gene_variant	transcript	n.*137T>C
chr8	89389384	G	T	GAAAATCCGT	TAGCATCTCC	0	0	0	0.48	Gm5356-Gm26331	intergenic_region	intergenic_region	n.89389384G>T
chr8	92222040	C	T	GCACCTCCTT	CCTGTGTAAG	0	0	0	0.485714	RP24-328B20.1-RP24-328B20.2	intergenic_region	intergenic_region	n.92222040C>T
chr9	9754644	G	A	TTTGAAAATA	ATTATTGAAA	0	0	0	0.470588	Cntn5	intron_variant	transcript	c.1388-6157C>T
chr9	11921821	T	C	AATCTCATTA	TTCTATACTA	0	0	0	0.714286	RP23-24C14.1-Gm25365	intergenic_region	intergenic_region	n.11921821T>C
chr9	97043706	C	G	TCTCCACAAT	ACGTCTTGCT	0	0	0	0.512821	Gm18291	upstream_gene_variant	transcript	n.-844G>C
chr9	105700815	G	A	GACAAAGCAA	GGTTTAAGCC	0	0	0	0.388889	Col6a6	intron_variant	transcript	c.5827+1383C>T
chr9	113573738	C	T	CTCCATTACA	ATTACAGAGG	0	0	0	0.478261	RP23-471H21.1	intron_variant	transcript	n.60+13355G>A

## Sheet: SNVs (Mouse D)
Mosaic SNVs and ther VAFs in mouse D
						VAF
CHROM	POS	REF	ALT	REF(-10~-1)	REF(+1~+10)	D1	D2	D3	D4	Gene_Name	Annotation	Feature_Type	HGVS.c	HGVS.c
chr1	45857802	C	A	CACCGAGGAC	AGACCGCAGA	0.62963	0	0	0	Gm5526	upstream_gene_variant	transcript	n.-48G>T
chr1	91282950	C	A	TGATGATAAT	TTAAGTTAAA	0.32	0	0	0	Ube2f	upstream_gene_variant	transcript	n.-702C>A
chr1	149836498	G	A	ACCACATACC	CACGTCCACC	0.5	0	0	0	Pla2g4a	intron_variant	transcript	c.2115+4120C>T
chr1	193898831	G	C	TTACAGGTTT	GGGGTAGTCT	0.695652	0	0	0	Gm21362-4930503O07Rik	intergenic_region	intergenic_region	n.193898831G>C
chr10	11836697	C	A	ATGGACCTCT	ACATCTCTAC	0.3	0	0	0	Gm22546-Gm22194	intergenic_region	intergenic_region	n.11836697C>A
chr10	47654829	G	T	AAGAGAAAAA	TGGTCCCAGA	0.583333	0	0	0	Gm25650-Gm23584	intergenic_region	intergenic_region	n.47654829G>T
chr10	72385681	A	C	ATAAACACAA	AACACACAGG	0.576923	0	0	0	Gm9923-Gm24984	intergenic_region	intergenic_region	n.72385681A>C
chr13	109874006	A	C	ATCATGTCCC	GGTACATATA	0.7	0	0	0	Pde4d	intron_variant	transcript	c.626-29571A>C
chr14	70270231	A	T	AGTCCCTATA	GATCATAAAA	0.387097	0	0	0	Ppp3cc	intron_variant	transcript	c.50-2725T>A
chr16	54535961	T	G	CTGTCTGCTG	GAGCTTTGGA	0.315789	0	0	0	Gm25853-Gm23180	intergenic_region	intergenic_region	n.54535961T>G
chr17	39980214	C	A	TTCATCTCAG	ATGTTTTAAC	0.633333	0	0	0	Esp38-Gm26376	intergenic_region	intergenic_region	n.39980214C>A
chr18	46360719	G	A	TTTTGAGTTC	CGATTGGTTC	0.689655	0	0	0	Ccdc112-Gm24617	intergenic_region	intergenic_region	n.46360719G>A
chr2	73126337	G	A	GTGAAATGTC	GAGATACACA	0.5	0	0	0	Ola1	intron_variant	transcript	c.728+15561C>T
chr2	116874315	A	C	CTCAAATCTC	TGTGTACACA	0.357143	0	0	0	Tmco5	upstream_gene_variant	transcript	c.-4969A>C
chr2	170051400	G	T	TTGAACGCTA	ATGGCTTTAT	0.5	0	0	0	Tshz2	intron_variant	transcript	c.*9-18868G>T
chr3	47715644	T	G	TCATTTTTTT	GGGGGGGGTG	0.36	0	0	0	Gm2229-Gm7977	intergenic_region	intergenic_region	n.47715644T>G
chr3	100681884	G	T	TGTCTACCTC	TCAGTCACGG	0.472222	0	0	0	Gm43463	upstream_gene_variant	transcript	n.-1790C>A
chr3	126531958	A	C	ATTATATGCC	ACAAGCCAAA	0.433333	0	0	0	Gm20568-Camk2d	intergenic_region	intergenic_region	n.126531958A>C
chr4	8528896	G	C	AATGAGTGAA	ATCAAAGACA	0.318182	0	0	0	Gm11810-Rab2a	intergenic_region	intergenic_region	n.8528896G>C
chr4	12825613	T	A	TGTGAACATA	GAATGTCTGT	0.35	0	0	0	n-R5s182-Triqk	intergenic_region	intergenic_region	n.12825613T>A
chr4	29063743	T	C	CAAAATAAAA	AAAAAACTAA	0.625	0	0	0	Gm11917	upstream_gene_variant	transcript	n.-4336T>C
chr4	113121687	C	T	ATAAAACTTA	CTAACCCTAA	0.461538	0	0	0	Skint6	intron_variant	transcript	c.1273+6208G>A
chr4	125262516	A	G	AGGATGCTAG	GTGCAGAGCT	0.37037	0	0	0	1700041M05Rik-Grik3	intergenic_region	intergenic_region	n.125262516A>G
chr5	99275867	G	A	AGTTTTATTC	TAGACTGTGG	0.454545	0	0	0	Gm43252	intron_variant	transcript	n.397+464G>A
chr6	109696403	A	T	TCATGAATTT	TTCTAATGAT	0.428571	0	0	0	Gm44161-Gm44162	intergenic_region	intergenic_region	n.109696403A>T
chr6	145445724	G	A	AAAATAATAC	CCCGTATCAG	0.648649	0	0	0	Gm15499	downstream_gene_variant	transcript	n.*1696G>A
chr7	19179392	C	A	GCGCTGCGTG	GAGGAGCACC	0.482759	0	0	0	Eml2	missense_variant	transcript	c.314C>A	p.Ala105Glu
chr7	28267091	G	A	GTTAACTATC	AGGCATAGTG	0.511111	0	0	0	Eid2	upstream_gene_variant	transcript	c.-864G>A
chr7	60423513	A	G	CAACATGACC	AGAAGCAAGT	0.5	0	0	0	Gm30196-Gm3198	intergenic_region	intergenic_region	n.60423513A>G
chr7	74648625	C	A	ACATTATTTC	AAAAGCAAAA	0.344828	0	0	0	Slco3a1-Gm7726	intergenic_region	intergenic_region	n.74648625C>A
chr8	48150301	G	A	TGAGGCAGGA	TGGATAGATG	0.363636	0	0	0	Dctd	intron_variant	transcript	c.263-2858G>A
chr8	118442454	C	T	GCCTGTTCGG	GCCATGTCTC	0.478261	0	0	0	Cdh13	intron_variant	transcript	c.46-63150C>T
chr9	13182172	A	T	GATAGTGGTG	TGTAATGATA	0.458333	0	0	0	Gm29176-Jrkl	intergenic_region	intergenic_region	n.13182172A>T
chr9	59736101	C	A	TCATTTTAGT	TTGTTTCCAT	0.487179	0	0	0	Senp8	3_prime_UTR_variant	transcript	c.*1066G>T
chr1	3993493	A	C	AGCACACAGA	AATCCATAAC	0	0.391304	0	0	Gm37381-Rp1	intergenic_region	intergenic_region	n.3993493A>C
chr1	11538245	C	G	TCCTCGAACA	AGAAATCCAC	0	0.459459	0	0	A830018L16Rik	downstream_gene_variant	transcript	n.*538C>G
chr1	123362566	A	C	AATCTTTGAC	TGTGCCCACA	0	0.5	0	0	Gm37478	downstream_gene_variant	transcript	n.*1174T>G
chr1	149622099	A	G	TGGAGCAAAA	GTTGCTTTAC	0	0.4375	0	0	Gm29398-Gm23535	intergenic_region	intergenic_region	n.149622099A>G
chr1	160305108	C	A	GTCACACCCC	GTGCTCTCTC	0	0.333333	0	0	Rabgap1l	intron_variant	transcript	c.2340+36928G>T
chr1	171172793	G	A	TGCTAGGAGG	GAGGGGCAAA	0	0.536585	0	0	Pcp4l1	downstream_gene_variant	transcript	c.*1590C>T
chr1	186387920	T	A	AGAGTCTGAA	TCTTGGTAAA	0	0.538462	0	0	Gm37491-A730004F24Rik	intergenic_region	intergenic_region	n.186387920T>A
chr10	91603934	T	G	GCACTATTAC	TTTTTGGTGT	0	0.535714	0	0	Tmpo-Rmst	intergenic_region	intergenic_region	n.91603934T>G
chr10	115876474	A	T	ACTCCTTCAA	TTTTTAGAGG	0	0.433333	0	0	Tspan8-Ptprr	intergenic_region	intergenic_region	n.115876474A>T
chr11	45536602	T	C	TTCAAACAGT	ATTTCTGAAA	0	0.447368	0	0	Gm12162-Gm22284	intergenic_region	intergenic_region	n.45536602T>C
chr11	81953926	C	A	AAAGCAAAGC	GTGAGCGTGC	0	0.583333	0	0	Asic2	intron_variant	transcript	c.555+13704G>T
chr11	89061478	A	G	TTTGTATTTA	GGATAAGTTC	0	0.52381	0	0	Dgke	upstream_gene_variant	transcript	c.-1093T>C
chr11	105863986	C	T	TTTCACAAAC	GGATTATGGG	0	0.511628	0	0	Tanc2	missense_variant	transcript	c.1655C>T	p.Pro552Leu
chr12	12171652	G	A	CATGACAATA	CAAAATTACA	0	0.419355	0	0	Gm26171-Fam49a	intergenic_region	intergenic_region	n.12171652G>A
chr12	27162208	A	C	GCTCATTGTC	GGCTATCTTG	0	0.521739	0	0	Gm9866	upstream_gene_variant	transcript	n.-1897T>G
chr12	30969118	G	A	GTTATTTTTC	TCCAGGAGTC	0	0.487179	0	0	Sh3yl1-Gm25408	intergenic_region	intergenic_region	n.30969118G>A
chr12	36302762	G	T	CAAGCCCAGT	TTAGTATTTT	0	0.375	0	0	Lrrc72-Sostdc1	intergenic_region	intergenic_region	n.36302762G>T
chr12	48769675	C	A	TGGTTCAACA	AGCTTTTCTG	0	0.608696	0	0	Gm1818-Olfr1400-ps1	intergenic_region	intergenic_region	n.48769675C>A
chr13	19644759	G	T	CCAACACCCA	CCAGCCCCAG	0	0.354839	0	0	Nme8	downstream_gene_variant	transcript	c.*5995C>A
chr13	81546846	A	G	AAGCTATAAC	CTAGTATTGC	0	0.30303	0	0	Adgrv1	upstream_gene_variant	transcript	n.-2209T>C
chr14	62301478	T	G	AGCTTAAAAA	CCTACCCACC	0	0.393939	0	0	Rnaseh2b	intron_variant	transcript	c.-102+8824T>G
chr14	122489445	T	G	TTGAGCCGTT	AATTCTGCTT	0	0.525	0	0	Gm10837	upstream_gene_variant	transcript	c.-1269T>G
chr15	22772222	G	T	CATCACTTGG	AGGAAGAGGT	0	0.428571	0	0	Cdh18	intron_variant	transcript	c.-252+222930G>T
chr15	47677170	C	A	AATAACAATC	TCATTTAAGA	0	0.421053	0	0	Csmd3	intron_variant	transcript	c.4433-688G>T
chr16	31039973	G	C	AGAATTGCTC	CTACAGAAAA	0	0.526316	0	0	Xxylt1	intron_variant	transcript	c.649+10659C>G
chr16	39263243	C	A	GAAAGGGAAT	TGTCTTTGTG	0	0.464286	0	0	Igsf11-Gm24795	intergenic_region	intergenic_region	n.39263243C>A
chr16	49359492	G	T	ATCCAACTTA	CTCAGGGTGA	0	0.37931	0	0	Gm5407-Gm6931	intergenic_region	intergenic_region	n.49359492G>T
chr16	64118916	G	T	GGTTGATTAT	TTGATAGATT	0	0.434783	0	0	Epha3-Csnka2ip	intergenic_region	intergenic_region	n.64118916G>T
chr17	39937091	A	G	CCGGTCGTGA	CGCGTGTAAG	0	0.5	0	0	Rn18s-rs5-Esp38	intergenic_region	intergenic_region	n.39937091A>G
chr17	70850559	G	A	CGGCGCCTGG	CCGAGCATGG	0	0.47619	0	0	Tgif1	upstream_gene_variant	transcript	c.-4235C>T
chr17	73499955	C	T	TCCCTGCCCA	TAGCTTAATA	0	0.615385	0	0	Galnt14	intron_variant	transcript	c.1375-4234G>A
chr17	73903703	T	G	GATAGATAGA	AGAGAGATAG	0	0.307692	0	0	Xdh	intron_variant	transcript	c.2637+2307A>C
chr17	84749595	C	T	GATACCGATA	GGCCTGTTTG	0	0.454545	0	0	Lrpprc	intron_variant	transcript	c.2294-427G>A
chr17	93846841	C	T	TCTTAATGAT	ATTTTGGCTA	0	0.47619	0	0	Gm25935-Gm22593	intergenic_region	intergenic_region	n.93846841C>T
chr18	21761954	A	C	TATGCAGCTC	TGAGTACTTA	0	0.392857	0	0	4930426D05Rik-Ccdc178	intergenic_region	intergenic_region	n.21761954A>C
chr18	24394384	A	G	CTTGGTACGG	GGAAGATGCC	0	0.433333	0	0	Galnt1-Mir187	intergenic_region	intergenic_region	n.24394384A>G
chr18	50834210	T	A	TCAAAGAATA	TAAGTGACAA	0	0.444444	0	0	Hdhd1a-Prr16	intergenic_region	intergenic_region	n.50834210T>A
chr18	63323921	C	A	TATGTTTCCA	CTTATTGAGG	0	0.516129	0	0	Piezo2	intron_variant	transcript	c.160+2646G>T
chr19	37418383	G	A	TCTCATTTCT	CCTCTTATAT	0	0.463415	0	0	Kif11	intron_variant	transcript	c.3027+366G>A
chr2	20249664	G	C	AAAAGCAAGC	TCAGGAATGG	0	0.444444	0	0	Etl4	intron_variant	transcript	c.-318-40230G>C
chr2	46407041	C	T	ACTAGGGTGC	CCCCACACAC	0	0.4	0	0	Gm13469	upstream_gene_variant	transcript	n.-472G>A
chr2	107802253	C	T	AATAAAAAGC	CAGGACCAGA	0	0.481481	0	0	Gm9864-Gm23439	intergenic_region	intergenic_region	n.107802253C>T
chr2	108444642	G	A	GTTTTAAATT	GATCCTCACA	0	0.5	0	0	Gm13916	downstream_gene_variant	transcript	n.*1815C>T
chr2	112761603	C	A	TTATAGATTC	GTAAGCATTT	0	0.515152	0	0	Ryr3	intron_variant	transcript	c.7875-53G>T
chr2	116409998	T	C	CCATTTACTA	CATATGCCAT	0	0.6	0	0	G630016G05Rik-Gm13991	intergenic_region	intergenic_region	n.116409998T>C
chr2	141428824	C	G	CTCTCTCTCT	TGTGTGTGTC	0	0.388889	0	0	Macrod2	intron_variant	transcript	c.419-86380C>G
chr2	149417494	A	C	CGAAATGGAC	AATTTCTGGA	0	0.689655	0	0	Cst10-Gm24551	intergenic_region	intergenic_region	n.149417494A>C
chr3	16499827	G	A	AATCTCTTTT	TATGAATGAA	0	0.392857	0	0	Ythdf3-Gm26485	intergenic_region	intergenic_region	n.16499827G>A
chr3	23095956	G	C	TATAGACACT	CTGCATACTT	0	0.378378	0	0	Gm37021-Gm37492	intergenic_region	intergenic_region	n.23095956G>C
chr3	59675414	G	T	AGGCTGCTAT	AACATAGTGG	0	0.40625	0	0	Gm37926-Gm5538	intergenic_region	intergenic_region	n.59675414G>T
chr3	62580360	C	G	TGGTTAGTGA	TATATTGTTA	0	0.5	0	0	Gpr149	intron_variant	transcript	c.1626+14448G>C
chr3	115551341	T	C	ACAATAGGAG	TTGTTTTCTC	0	0.375	0	0	Gm43669-S1pr1	intergenic_region	intergenic_region	n.115551341T>C
chr4	57295584	G	C	GCTCCCTTAA	AAAGCCTGTT	0	0.361702	0	0	Gm12536	upstream_gene_variant	transcript	n.-4512G>C
chr4	108383923	T	C	GCAAACCTCC	GTATTCCACA	0	0.4	0	0	Fam159a	upstream_gene_variant	transcript	c.-580A>G
chr4	131055586	A	G	TACCTGCGGG	AACTGGAAGT	0	0.583333	0	0	A930031H19Rik-Gm25261	intergenic_region	intergenic_region	n.131055586A>G
chr5	15860613	T	C	ACCAAAGCCA	CATCAAAAAG	0	0.407407	0	0	4930519H02Rik	downstream_gene_variant	transcript	n.*3315A>G
chr5	35925376	G	T	AGAGACAGAC	CCAGCCTTGC	0	0.527778	0	0	Afap1	intron_variant	transcript	c.-2-10176G>T
chr5	42777737	G	A	TCACATTAGC	GTCTCTTCAG	0	0.5	0	0	Gm7181-Gm5554	intergenic_region	intergenic_region	n.42777737G>A
chr5	78081240	T	C	TTAAAAAATG	TATTAGATAT	0	0.47619	0	0	Gm42673-Mthfr-ps1	intergenic_region	intergenic_region	n.78081240T>C
chr5	99216345	C	A	TTGCCTAGAG	TGTTTACGAT	0	0.375	0	0	A930011G23Rik	downstream_gene_variant	transcript	c.*2429G>T
chr5	99280178	A	C	GGGCCACATC	GCCTAAGGAG	0	0.518519	0	0	Gm43252	downstream_gene_variant	transcript	n.*894A>C
chr5	134251073	C	T	TAAAAAAGAT	GTTTTACACC	0	0.309524	0	0	Gtf2i	downstream_gene_variant	transcript	n.*4787G>A
chr5	146206786	G	A	TTACAGGCTG	CGGCAGGCAT	0	0.423077	0	0	Gm43625	upstream_gene_variant	transcript	n.-1997C>T
chr6	84612390	G	A	CTGAGTTTTG	CCACCAAATG	0	0.613636	0	0	Cyp26b1-Exoc6b	intergenic_region	intergenic_region	n.84612390G>A
chr6	91795639	G	A	ACATTAGAAG	TAGAACCCTT	0	0.515152	0	0	Grip2	intron_variant	transcript	c.43+561C>T
chr6	132743084	G	T	CCAATAGAAA	AAATGAAAAC	0	0.388889	0	0	Gm44137	downstream_gene_variant	transcript	n.*3188C>A
chr7	49015241	G	A	AAGAGACCAT	TCTCAAAAAA	0	0.5	0	0	Nav2	intron_variant	transcript	c.75+50801G>A
chr7	56112025	C	A	AGGCTGGCTC	CTGGTTTCTT	0	0.421053	0	0	Herc2	intron_variant	transcript	c.2521-1020C>A
chr7	66563670	C	T	GCTCAAAGAT	AAAGAGTTCT	0	0.457143	0	0	Gm44754	downstream_gene_variant	transcript	n.*1556G>A
chr7	74284626	G	T	ACAGACAGGT	GAGTCAATGC	0	0.352941	0	0	Slco3a1	synonymous_variant	transcript	c.1797C>A	p.Ser599Ser
chr7	86253437	G	A	GTTCTTTGGA	GAGTTCTTTG	0	0.425	0	0	Vmn2r76-Olfr310	intergenic_region	intergenic_region	n.86253437G>A
chr7	118169041	A	G	TCAGTGTCAC	TGCAGAAACA	0	0.333333	0	0	Smg1	intron_variant	transcript	c.4763-39T>C
chr8	9701582	C	T	GCCCTTAGAC	TCAATGCTTA	0	0.37037	0	0	Fam155a	intron_variant	transcript	c.942+68495G>A
chr8	17696665	C	G	CACAGCCTCT	TCACTGTCAC	0	0.375	0	0	Csmd1-Gm25665	intergenic_region	intergenic_region	n.17696665C>G
chr8	23012752	A	G	CTATGTTCTT	GATGAAATCC	0	0.413793	0	0	Ank1	intron_variant	transcript	c.126+37491A>G
chr8	23932171	C	A	AGCTTGTTAG	AACTCGAAAT	0	0.46875	0	0	Zmat4	intron_variant	transcript	c.577+2848C>A
chr8	49769841	C	T	TAGGTTTGGG	TACTGAAGGT	0	0.318182	0	0	4930555F03Rik-RP23-217F11.3	intergenic_region	intergenic_region	n.49769841C>T
chr8	67681142	C	A	CAAAGGAAAG	TTCATGGCAG	0	0.466667	0	0	Gm44391-Psd3	intergenic_region	intergenic_region	n.67681142C>A
chr8	93710278	T	A	ATATATATAT	TTTTTTTTTC	0	0.615385	0	0	RP23-194O23.3	intron_variant	transcript	n.282+2037A>T
chr8	101760260	C	T	GCTTATTCTG	TTAATTATCC	0	0.451613	0	0	Gm22223-Gm24602	intergenic_region	intergenic_region	n.101760260C>T
chr9	4761046	T	C	AAAGGGAGTC	TGCTCTTGCT	0	0.342857	0	0	Gria4	intron_variant	transcript	c.247+32764A>G
chr9	29975887	T	A	ATTGGAGAAA	TTTTTTTATT	0	0.482759	0	0	Ntm-Gm37605	intergenic_region	intergenic_region	n.29975887T>A
chr9	61789078	C	T	GAGCCTGGAT	TTTCTGCTGA	0	0.547619	0	0	Tle3-Rplp1	intergenic_region	intergenic_region	n.61789078C>T
chr9	73404063	G	C	AGTGCCCATG	AGGCCAGAAG	0	0.571429	0	0	Gm27211-Unc13c	intergenic_region	intergenic_region	n.73404063G>C
chr9	118339480	G	T	CTTTTCCCGT	GGGCATTTCG	0	0.413793	0	0	Gm22198-2610509F24Rik	intergenic_region	intergenic_region	n.118339480G>T
chr1	61916054	G	C	TAGTTGGTAT	AACTGGCGTT	0	0	0.560976	0	Pard3b	intron_variant	transcript	n.642-94253G>C
chr1	77675278	G	T	CAGACAGAGA	ACAGAGAGAT	0	0	0.567568	0	Gm28385-Gm26263	intergenic_region	intergenic_region	n.77675278G>T
chr1	80755184	T	G	GATAAAACAC	CAAGTCCTAA	0	0	0.576923	0	Dock10	intron_variant	transcript	n.202+3142A>C
chr1	112517984	C	T	GAAGTAGAAT	GCCATGTCAG	0	0	0.363636	0	Gm22331-Gm8204	intergenic_region	intergenic_region	n.112517984C>T
chr1	192503373	G	T	TACAGAGTTG	GTGAGCACAA	0	0	0.466667	0	Kcnh1	intron_variant	transcript	c.2113-1891G>T
chr10	63679857	C	A	ACAGCTTGGG	ATGGCACAGC	0	0	0.454545	0	Ctnna3	intron_variant	transcript	c.579+97794C>A
chr10	101374416	C	T	CCTAAGAGAA	GGGGTCTCAG	0	0	0.513514	0	Gm38219-Gm26278	intergenic_region	intergenic_region	n.101374416C>T
chr11	6497272	A	T	TTTTTTTTTT	AAAGATTTAT	0	0	0.567568	0	Gm11973	downstream_gene_variant	transcript	n.*3737A>T
chr12	40039130	G	C	GTTTGGGTTT	GGGTTTTTTG	0	0	0.3	0	Arl4a	upstream_gene_variant	transcript	c.-2384C>G
chr12	46100901	T	G	TGAAAGTACC	GGCATCGCTG	0	0	0.387755	0	Gm24948-Nova1	intergenic_region	intergenic_region	n.46100901T>G
chr13	34416531	A	G	AGTGGTTCTG	GGGAGAGAGG	0	0	0.357143	0	Slc22a23-Pxdc1	intergenic_region	intergenic_region	n.34416531A>G
chr13	48476392	T	C	CCAAATAAAT	CCCTCTCCTT	0	0	0.433333	0	A330048O09Rik-Zfp169	intergenic_region	intergenic_region	n.48476392T>C
chr13	71766926	C	T	CAAGGCACTT	TTTATAATGA	0	0	0.454545	0	Mir466f-4-Irx1	intergenic_region	intergenic_region	n.71766926C>T
chr13	97234371	A	T	TGTGTGTGTG	GAGAGAGAGA	0	0	0.428571	0	Hexb-Enc1	intergenic_region	intergenic_region	n.97234371A>T
chr14	16773452	T	G	ATAATAATAA	AAGAAGAAGA	0	0	0.454545	0	Rarb-Thrb	intergenic_region	intergenic_region	n.16773452T>G
chr14	34952440	C	T	CCAGCTCCTG	CCCTTAGCTG	0	0	0.526316	0	Grid1	intron_variant	transcript	c.520+6403C>T
chr14	64133488	T	C	CACTGTGTAG	GACTCCATAT	0	0	0.470588	0	Msra	intron_variant	transcript	c.538-10135A>G
chr14	64133489	G	T	ACTGTGTAGT	ACTCCATATG	0	0	0.470588	0	Msra	intron_variant	transcript	c.538-10136C>A
chr14	79339174	A	T	TGTGTGTGTG	GAGAGAGAGA	0	0	0.487179	0	Naa16	downstream_gene_variant	transcript	c.*11603T>A
chr14	84196499	G	A	CAGTATTACA	ACAGTGCCTA	0	0	0.52	0	Gm24774-Pcdh17	intergenic_region	intergenic_region	n.84196499G>A
chr15	17988881	G	T	TTTTCCTAAA	AGATTTGAAG	0	0	0.470588	0	Gm22895-Gm24713	intergenic_region	intergenic_region	n.17988881G>T
chr15	22675940	C	G	GGCACAAGAA	CACTGTATTA	0	0	0.333333	0	Cdh18	intron_variant	transcript	c.-252+126648C>G
chr15	25421167	C	G	GTGACCTATC	GAGGTCACAG	0	0	0.604651	0	Gm5468-Myo10	intergenic_region	intergenic_region	n.25421167C>G
chr15	43474158	G	A	TTTTTGGAAT	CTTAGTAGTG	0	0	0.375	0	Emc2	upstream_gene_variant	transcript	c.-3128G>A
chr15	45943560	C	A	TCAAGGCTAG	CAAATGTCTA	0	0	0.534884	0	Kcnv1-Gm5472	intergenic_region	intergenic_region	n.45943560C>A
chr15	59089800	T	C	CATAGCTGTG	CACTGAGTGA	0	0	0.6	0	Mtss1-Gm5045	intergenic_region	intergenic_region	n.59089800T>C
chr15	89680727	C	A	TAGATTGTTT	CTATCCTATT	0	0	0.314286	0	Rabl2-Syt10	intergenic_region	intergenic_region	n.89680727C>A
chr16	5075085	C	A	ATCCCATTAG	ATGGCTAGGA	0	0	0.5	0	Ubn1	intron_variant	transcript	c.1800+573C>A
chr16	54952515	A	G	TATCTAGAAA	GGGGAAAAGA	0	0	0.648649	0	Gm23180-Gm22977	intergenic_region	intergenic_region	n.54952515A>G
chr16	69156974	T	A	AGGTCCGACA	TGCAAAGCAG	0	0	0.309524	0	Gm23591-Gm43265	intergenic_region	intergenic_region	n.69156974T>A
chr17	21781323	G	T	TTCTCACTTG	ACTGAGAATG	0	0	0.5	0	Zfp229-4930515G13Rik	intergenic_region	intergenic_region	n.21781323G>T
chr17	21781324	A	T	TCTCACTTGG	CTGAGAATGT	0	0	0.5	0	Zfp229-4930515G13Rik	intergenic_region	intergenic_region	n.21781324A>T
chr17	36949630	T	C	ACCAGATCTG	GTGAAAACCT	0	0	0.454545	0	Rnf39	downstream_gene_variant	transcript	c.*1994T>C
chr18	18854759	C	T	GGGTCCAGAA	ACCCTCGGAG	0	0	0.558824	0	Gm26235-Gm25392	intergenic_region	intergenic_region	n.18854759C>T
chr18	19377528	C	T	GTCAATTTGA	ATATTTTAGT	0	0	0.615385	0	Gm26235-Gm25392	intergenic_region	intergenic_region	n.19377528C>T
chr19	52223812	A	G	AGGGAGGGGG	TCTTGAATTT	0	0	0.454545	0	Rpl31-ps18-Ins1	intergenic_region	intergenic_region	n.52223812A>G
chr2	75110605	G	A	TCTAAGTTTA	ATAACAGGAA	0	0	0.477273	0	n-R5s198-Gm13652	intergenic_region	intergenic_region	n.75110605G>A
chr2	131348888	T	A	AGAGTCAACA	GCAAACACAC	0	0	0.444444	0	Rnf24	intron_variant	transcript	c.-8+3848A>T
chr3	10788487	G	T	TGTGTGTGTG	GGGGGGGCAT	0	0	0.625	0	Gm37244-Gm22795	intergenic_region	intergenic_region	n.10788487G>T
chr3	25287268	G	A	CAGACAACTC	TACTCTGAGG	0	0	0.475	0	Gm10259-Nlgn1	intergenic_region	intergenic_region	n.25287268G>A
chr3	25299920	C	G	AAGGATTCCC	CACTGTCCAT	0	0	0.4375	0	Gm10259-Nlgn1	intergenic_region	intergenic_region	n.25299920C>G
chr3	69943893	C	G	TATAGCCTGG	TAATCTGTCA	0	0	0.324324	0	Sptssb-Gm17895	intergenic_region	intergenic_region	n.69943893C>G
chr3	111037949	C	G	CACTTAGAAC	TTTCTCATTT	0	0	0.448276	0	Gm43404-Gm43407	intergenic_region	intergenic_region	n.111037949C>G
chr3	117865613	T	C	CCTATTGTAT	TGAAGGTACA	0	0	0.324324	0	Snx7	intron_variant	transcript	c.162+3131A>G
chr4	14916844	C	T	CCACAAAACA	CCACATAAAG	0	0	0.558824	0	Tmem55a	downstream_gene_variant	transcript	c.*2977C>T
chr4	22120129	C	T	GCTCTGAGGG	CAGCTCTGAA	0	0	0.428571	0	Gm11880	upstream_gene_variant	transcript	n.-2597G>A
chr4	52283191	C	T	TCTACGGCTT	TTGAAAAGCA	0	0	0.472222	0	Gm12467-Gm12475	intergenic_region	intergenic_region	n.52283191C>T
chr4	69132513	A	G	CTCCATGTAA	CCTGTTTACA	0	0	0.463415	0	Gm24697-Gm11404	intergenic_region	intergenic_region	n.69132513A>G
chr4	71879236	T	C	GGAGAGCTGA	GATGGGCAGA	0	0	0.346154	0	Gm11233-Gm11234	intergenic_region	intergenic_region	n.71879236T>C
chr4	94074818	T	G	ATCACAAAAC	TAGGAAAAAA	0	0	0.5	0	Gm12647-Gm12648	intergenic_region	intergenic_region	n.94074818T>G
chr4	106388851	G	A	AGGTAGAAGT	ACATAAATAC	0	0	0.538462	0	Usp24	intron_variant	transcript	c.4114+191G>A
chr5	58598395	T	G	TATCTTTTTT	TAATTTATTT	0	0	0.533333	0	1700029E06Rik-Gm43394	intergenic_region	intergenic_region	n.58598395T>G
chr5	62492175	A	C	GAGAAGAAAC	GTTATTTGTT	0	0	0.307692	0	Gm43238-Gm24079	intergenic_region	intergenic_region	n.62492175A>C
chr6	99223626	G	A	CATGCAAATG	CATCAGAAAT	0	0	0.529412	0	Foxp1	intron_variant	transcript	c.-12+36719C>T
chr6	125493548	G	C	GTTGTTCAAA	TCTCTGGTGG	0	0	0.513514	0	Gm26728	upstream_gene_variant	transcript	n.-876G>C
chr7	102668735	C	T	CCCAGGTGAA	GTATAATACT	0	0	0.5	0	Olfr556	upstream_gene_variant	transcript	c.-1187C>T
chr7	137615599	G	A	TGAGGGATTG	CAGGAAACTC	0	0	0.552632	0	RP24-300H3.1-RP24-300H3.2	intergenic_region	intergenic_region	n.137615599G>A
chr7	141140701	T	A	TTAAAAAAAA	TTTTTTTAAT	0	0	0.463415	0	Ptdss2	intron_variant	transcript	c.219-2392T>A
chr8	22933910	C	T	TTTACTCTAA	TTGAAAATTC	0	0	0.5	0	Kat6a	intron_variant	transcript	c.3039+1196C>T
chr8	34261591	G	A	AGCTTCTTGG	GAATTACTTT	0	0	0.410256	0	Gm29243-Gm23177	intergenic_region	intergenic_region	n.34261591G>A
chr8	42830984	T	A	TTTTGAAAAA	ATATATATAT	0	0	0.62963	0	RP23-145J18.1-RP24-313C11.1	intergenic_region	intergenic_region	n.42830984T>A
chr8	68940409	C	T	TGATGTAGAC	ACATACTGTT	0	0	0.513514	0	Lpl-RP23-132B15.3	intergenic_region	intergenic_region	n.68940409C>T
chr9	123040857	G	T	AAACCTGAGG	GCTGAGGAGA	0	0	0.583333	0	Tgm4	intron_variant	transcript	c.190+310G>T
chr1	8345204	A	G	GGGACTCCTC	TGGTTTTCTT	0	0	0	0.464286	Gm38216-Sntg1	intergenic_region	intergenic_region	n.8345204A>G
chr1	11670592	A	T	TTCACATGAG	GCAGTTCTAA	0	0	0	0.607143	A830018L16Rik	intron_variant	transcript	c.847+74275A>T
chr1	51078784	C	G	CAAGCTCCAC	TGCACTTACC	0	0	0	0.333333	Tmeff2	intron_variant	transcript	c.536+7220C>G
chr1	52491217	A	G	CTTCCTGTAA	CCCTCCAAGA	0	0	0	0.486486	Nab1	upstream_gene_variant	transcript	c.-481T>C
chr1	95522209	C	A	AAGTGAAGAA	GTGTTGAGTA	0	0	0	0.5	Gm15427-St8sia4	intergenic_region	intergenic_region	n.95522209C>A
chr1	152529544	G	A	CAGAACTGCT	AGCCATAACA	0	0	0	0.35	Rgl1	intron_variant	transcript	c.1563-1085C>T
chr1	155197748	T	C	CGTGTGTGTG	GTGTGTGCTC	0	0	0	0.452381	Stx6	downstream_gene_variant	transcript	n.*3986T>C
chr1	155197749	G	A	GTGTGTGTGT	TGTGTGCTCG	0	0	0	0.452381	Stx6	downstream_gene_variant	transcript	n.*3987G>A
chr1	155197750	T	C	TGTGTGTGTG	GTGTGCTCGT	0	0	0	0.452381	Stx6	downstream_gene_variant	transcript	n.*3988T>C
chr10	91773121	G	T	GACAGACATG	TATTGGATGG	0	0	0	0.62963	Tmpo-Rmst	intergenic_region	intergenic_region	n.91773121G>T
chr10	91773136	G	T	GGATGGAGAA	GGGCTAAGAT	0	0	0	0.615385	Tmpo-Rmst	intergenic_region	intergenic_region	n.91773136G>T
chr10	97379203	G	T	CACCAGACAG	TCTTCAGTTT	0	0	0	0.458333	Gm24587-Mir3966	intergenic_region	intergenic_region	n.97379203G>T
chr10	110551406	G	A	TCTCATAACC	AGAGTGGCCG	0	0	0	0.428571	Nav3-E2f7	intergenic_region	intergenic_region	n.110551406G>A
chr11	5880165	G	T	CATTGTGAGC	GTCATGTGTT	0	0	0	0.428571	Pold2	upstream_gene_variant	transcript	c.-3233C>A
chr11	15423473	G	T	TGGAAAGGAG	TGTGGGATGT	0	0	0	0.4	Gm24707-Gm25490	intergenic_region	intergenic_region	n.15423473G>T
chr13	49850182	C	G	CATGTGCAGA	AGTAAATAAA	0	0	0	0.730769	Gm7251-Gm8674	intergenic_region	intergenic_region	n.49850182C>G
chr13	71311835	T	A	GGAAAAAAAA	TTTTTCCAAG	0	0	0	0.428571	Mir466f-4-Irx1	intergenic_region	intergenic_region	n.71311835T>A
chr13	86455040	T	C	TTCTAGGCAC	AATACTCTGG	0	0	0	0.368421	Gm27025-Gm25700	intergenic_region	intergenic_region	n.86455040T>C
chr13	88685663	C	T	CCTCACCTAC	AGGATTCTGG	0	0	0	0.526316	Gm8526-Edil3	intergenic_region	intergenic_region	n.88685663C>T
chr14	83617462	A	G	ATTGGTACAG	AATCCACCTG	0	0	0	0.454545	Gm24774-Pcdh17	intergenic_region	intergenic_region	n.83617462A>G
chr14	94205434	C	T	GAACAAAATA	CCATGGAAGG	0	0	0	0.434783	Pcdh9-Gm23324	intergenic_region	intergenic_region	n.94205434C>T
chr14	105741181	C	T	AACCAGAGTG	GGAAGCCACG	0	0	0	0.521739	Gm10076-Gm22406	intergenic_region	intergenic_region	n.105741181C>T
chr15	40950107	G	C	AAGGATGCTT	CAGGCACCAC	0	0	0	0.3	Zfpm2	intron_variant	transcript	c.421-4586G>C
chr16	58752940	G	A	AGATACTCTC	TGTTTTCTTT	0	0	0	0.3125	Gm27564	upstream_gene_variant	transcript	n.-3256C>T
chr16	82557030	C	A	TTAAAGGTCT	TACCATCTTT	0	0	0	0.428571	Gm23355-Gm21833	intergenic_region	intergenic_region	n.82557030C>A
chr17	64917383	C	G	GCTGTCACTC	ATTTTCTGTA	0	0	0	0.333333	4930583I09Rik-Gm25344	intergenic_region	intergenic_region	n.64917383C>G
chr17	81130490	C	A	TCTGGATGAT	ATTTAGAGAC	0	0	0	0.473684	Thumpd2-Slc8a1	intergenic_region	intergenic_region	n.81130490C>A
chr17	84922405	T	C	TTTTTCCTCA	CCGCGTCATC	0	0	0	0.3125	Lrpprc-1110020A21Rik	intergenic_region	intergenic_region	n.84922405T>C
chr2	104765869	C	T	ATATTTTTAC	GAAGTCAGAA	0	0	0	0.3	Qser1	intron_variant	transcript	c.4707+90G>A
chr2	104765897	T	C	TTAGCTCTTC	TTCTATTTGT	0	0	0	0.333333	Qser1	intron_variant	transcript	c.4707+62A>G
chr2	108793054	C	G	TGTGTTCTCA	TAATAGATCT	0	0	0	0.318182	Gm13914-Rpl35a-ps4	intergenic_region	intergenic_region	n.108793054C>G
chr3	9347798	C	T	GACCCTGGGA	CAAGGTGACA	0	0	0	0.314286	Zbtb10-Gm22604	intergenic_region	intergenic_region	n.9347798C>T
chr3	48945373	T	G	CTTTTAAATA	TTTAATTAAG	0	0	0	0.411765	Gm37190-Gm23511	intergenic_region	intergenic_region	n.48945373T>G
chr3	58506070	C	T	GAAGATGAAG	AGAAGCACAT	0	0	0	0.472222	Tsc22d2-Serp1	intergenic_region	intergenic_region	n.58506070C>T
chr3	91765528	C	A	ACCACCATGG	CTAAGGCTGA	0	0	0	0.4375	9130204L05Rik-Gm23697	intergenic_region	intergenic_region	n.91765528C>A
chr3	91765529	C	T	CCACCATGGC	TAAGGCTGAT	0	0	0	0.4375	9130204L05Rik-Gm23697	intergenic_region	intergenic_region	n.91765529C>T
chr4	13617381	A	T	TTTTTTTTTT	AAATCACAAA	0	0	0	0.5	Gm11825-Gm23162	intergenic_region	intergenic_region	n.13617381A>T
chr4	27838527	C	A	AAGTCTCTCT	TCTCTCTCTC	0	0	0	0.318182	Gm25173-Gm11914	intergenic_region	intergenic_region	n.27838527C>A
chr4	46523181	A	C	CACCCCCCCC	CACACACACA	0	0	0	0.451613	Trim14	downstream_gene_variant	transcript	n.*395T>G
chr4	82626510	C	T	CAACATCTAA	GATGTGGTGA	0	0	0	0.478261	Nfib	intron_variant	transcript	c.75+79005G>A
chr4	126788797	C	T	GTGTGTGCCA	CATGCCTGGC	0	0	0	0.384615	AU040320	downstream_gene_variant	transcript	n.*463C>T
chr5	48379476	A	G	TAAGTTATTG	TTTCACTGGA	0	0	0	0.318182	5730480H06Rik	upstream_gene_variant	transcript	n.-643A>G
chr5	101061363	G	A	GGTACTCTGA	GACTGACAGG	0	0	0	0.407407	Gm36793-Cycs-ps2	intergenic_region	intergenic_region	n.101061363G>A
chr5	125204519	C	A	GCAGGCTTTC	GGGAAGAAGG	0	0	0	0.457143	Ncor2-Gm42637	intergenic_region	intergenic_region	n.125204519C>A
chr5	126343905	G	T	TCTTGATCGC	AACAAGCCAA	0	0	0	0.55	Gm7774-Gm23151	intergenic_region	intergenic_region	n.126343905G>T
chr6	24787233	G	C	TTGTTGTGTC	GGCCAGCTGA	0	0	0	0.333333	Spam1	upstream_gene_variant	transcript	c.-8819G>C
chr6	32785095	A	G	TGACAGGATC	CTTAGTTGAC	0	0	0	0.382353	BC049739-Chchd3	intergenic_region	intergenic_region	n.32785095A>G
chr6	102700852	G	A	ATAGGAGGGC	TAAAAACCAA	0	0	0	0.53125	Gm44422-Mir6373	intergenic_region	intergenic_region	n.102700852G>A
chr6	128262634	G	A	AAGCTCCAAT	ATCCTCCTGT	0	0	0	0.346154	Tead4	intron_variant	transcript	c.205+8234C>T
chr7	69479472	G	T	CCATTCAACA	TGGTCAATCT	0	0	0	0.315789	RP24-170K5.1-Gm44534	intergenic_region	intergenic_region	n.69479472G>T
chr7	79500701	A	C	CTCCCCCCCC	CACACACACA	0	0	0	0.307692	Mir9-3	upstream_gene_variant	transcript	n.-4563A>C
chr7	137308157	C	G	AAAGCAGAAA	GAAACAAAAA	0	0	0	0.482759	Ebf3	intron_variant	transcript	c.486-604G>C
chr8	55058151	G	T	TATTCAAGCT	ACCTGAACTT	0	0	0	0.464286	RP24-258B3.1	downstream_gene_variant	transcript	n.*422G>T
chr8	64348357	C	T	TGACCTTGAA	TCATTGCTAA	0	0	0	0.315789	Tll1-RP24-532L16.1	intergenic_region	intergenic_region	n.64348357C>T
chr8	85294768	C	T	ACACGACTGA	GGAGAGCAGA	0	0	0	0.533333	Orc6	upstream_gene_variant	transcript	c.-8061C>T
chr8	101297275	C	A	AACCAACCAA	CAAACAAACA	0	0	0	0.333333	RP23-435J8.2-Gm22223	intergenic_region	intergenic_region	n.101297275C>A
chr8	124722447	T	C	GAGTGGTCCT	GTGATGGTGT	0	0	0	0.5	Ttc13	upstream_gene_variant	transcript	n.-466A>G
chr9	21805208	C	A	AATAAAAAGC	AGGACAGAAG	0	0	0	0.304348	Mir7083	downstream_gene_variant	transcript	n.*4733G>T
chr9	48606278	C	T	GACCAGTAGA	GAGGGGCTGT	0	0	0	0.444444	Nnmt	upstream_gene_variant	transcript	c.-1320G>A
chr9	80166881	C	T	TGTGCGCGCG	GTGTGTGTGT	0	0	0	0.647059	Myo6	intron_variant	transcript	c.-26+1652C>T
chr9	111261350	T	C	GTAAGAGAGT	CCACCTCATG	0	0	0	0.4	Mlh1	upstream_gene_variant	transcript	c.-3892A>G
