# Supplementary material for: DNA polymerase β suppresses somatic indels at CpG dinucleotides in developing cortical neurons
Source: Proc Natl Acad Sci U S A. 2025 Aug 13;122(33):e2506846122. doi: 10.1073/pnas.2506846122 (PMC12377747; doi:10.1073/pnas.2506846122)
Supplement: Supplementary file 3 — Dataset S02 (XLSX) [file pnas.2506846122.sd02.xlsx]

## Sheet: indels (Mouse A)
Dataset S2. List of somatic indels with their VAFs (clone A1-3, B1-4., C1-4, and D1-4)
Mosaic indels and their VAFs in mouse A
									VAF
Chr	Pos	Repeat/Random	REF	ALT	Size	CpG	REF(-20~-1)	REF(+1~+20)	A1	A2	A3	Gene	Annotation	Feature Type	REF(-150~-1)	REF(+1~+150)
chr2	34222833	Repeat	AACAGAGACAGAG	A	-12		GAAGAGTGAGAGGCAGGGGG	ACAGAGACAGAGACAGAGAC	0	0.351351	0	Pbx3	downstream_gene_variant	transcript	TGCTCAGAATGTAAGAAAAGGCAAAGGTAGGGACCAACATATACAATTGAAACTCTTCAGAGAACTGTAATAAAAGAGTGGTTTCCAGGGATCAATAGAGTAGGAGTGAAGAGGGGAGGGGGAGAAAGCAGAAGAGTGAGAGGCAGGGGG	ACAGAGACAGAGACAGAGACAGAGACAGAGACAGAGACAGAGAGGGCACACAACAAGGATTGTTAGGGCAATGGGCATGCTCTCTGGTGCTATAAGCTTATGCATCTGTCCAAGTGCACAGACTGTGTGAGACCAAGAGAGCTCCCTAAG
chr9	27261190	Repeat	GAGAGAGAGAC	G	-10		GTGTGTGTGTGTGAGAGAGA	AGAGAGAGACAGAGAGAGAC	0	0.408163	0	Gm29172-Igsf9b	intergenic_region	intergenic_region	CCTCCTTCCCAACTTCTGTGCTCTGCTCTCTCTTTCCTCCCTTTTTTCCCTCTCTTTTCTCTTCTTCCTCCTCCAACCCCCTTCTCCCTCTCCTTGAAGTGAAAAATTGTGTGTGTGTGTATGTGTGTGTGTGTGTGTGTGTGAGAGAGA	AGAGAGAGACAGAGAGAGACAGAGAGAGACAGAGAGAGAATGCAAACATGTACATTTTACTGGTGTGTGTGTGTGTAAATGCAAACATGCATATGACATACCTAACACATGTCATAACAAGCATGTGGAGTCAAGAACAGGCACGGGTGT
chr10	10939330	Repeat	TTAATAA	T	-6		AGGGCTTTACAACAACAAAA	TAATAATAATAATAATAATA	0	0.411765	0	Grm1	intron_variant	transcript	CATTAATAACATTTAGTGTTCTCAGCTATGGTGATGTATGTCTTTAGTCCTAGCACTCAGAAAGCAGAAGTAGGTGGACCTCAGTAAGTTCAAGTACAACCTGTTATACATAGCACATGTCAGGACAGCCAGGGCTTTACAACAACAAAA	TAATAATAATAATAATAATAATAATAATAATAATAATAATAATAATAATAAAAGTATTAGCAAAGCTTATATGCCTTCAGTCCAGGATAATGTGACTAAAACTATCTCCAGTCTGGACAGTAAAGGCATACGATTTTAATCCCAGAAGAG
chr5	54431398	Repeat	ATATGTG	A	-6		AGATGCATATATGTATATGT	TATGTGTATGTGTATGTGTA	0	0.375	0	Gm10440-Gm18451	intergenic_region	intergenic_region	CTGGGATGGCTGGTATTCTTTTGAGATAGCCAGTCAAATCTTTACCAAGTACTTGAGTTTCAATATATACTTGCCCCATAGCCACTTAGGATCATTTTAGGCAGTTGAAGTCCAGGTTCTTTATCTGTGAAGATGCATATATGTATATGT	TATGTGTATGTGTATGTGTATGTGTATGTGTATGTGTATGTGTATGTGTATGTGTATGTGTATGTGTATGATCTGTGTGTGATGATCTGGACACGGGCGCAAAAATATCAGTGAGCAGTGCGATCCCATGTAGTTCATATAGTTTTCTGA
chr7	110808934	Repeat	ACTCTCT	A	-6		GCAACACACACAACACACAC	CTCTCTCTCTCTCTCTCTCT	0	0.375	0	Rnf141	downstream_gene_variant	transcript	TGATGCCTAGATTCCTGCACTAGGGAGCTGAGGCACTGAGACCTGGAGCTGGGAGCCAGCCTGGGCTACAGATGAAACCCTGCATCAAAACAAAACAAAAATAACCAAGAGACTAAAACCAACAATGACAGCAACACACACAACACACAC	CTCTCTCTCTCTCTCTCTCTCTCTCTCTCTCTCACACACACACACACACACCCTCCACCCACCCCAAAATAGTAATAGAATCATTAAGTATTATATAAATAGCAAAAAATGTTATGAAAATAACTATTTCCCCAAAACAAAAATCCCAAG
chr14	13576385	Repeat	CTAAAA	C	-5		AAACTAAAAACTAAACTAAA	TAAAATAAAATAAAATAAAA	0	0	0.464286	Synpr	intron_variant	transcript	AGGCCAGCCTGGTCTACAAAGTGATTTCCAGGACAGCCAGGGCTATACAGAGAAACCCTGTCTCAAAAAACTAAACTAAACTAAACTAAACTAAACTAAACTAAACTAAACTAAACAACTAAACTAAACTAAACTAAAAACTAAACTAAA	TAAAATAAAATAAAATAAAATAAAATAAAATAAAATAAAAAAGAAAGAGAGAAAGTAACACACTAAAAAAAAAAAAATAGAATTTGAGCTTTAATTACCATGGAGAAACCCCCCCCAAATGGGCCACATGAGCATAAGACCCAGTGCTAG
chr5	77924907	Repeat	CATCT	C	-4		ATTCTCTTTCAAATTCATAA	ATCTATCTATCTATCTATCT	0.529412	0	0	Gm42673-Mthfr-ps1	intergenic_region	intergenic_region	ACTTGGCTACATGTGCTAAATTGAAGCACCAAAGTTAAAAATAATTTTTAATTGTTAGAGATTATAATTACATCATCCACTCCTCCCTCTTCTTTTCTTAAGCTCTACCATGTCACCACACATCTAATTTATTCTCTTTCAAATTCATAA	ATCTATCTATCTATCTATCTATCTATCTATCTATCTATCTATCTATCTATCTATTATATATCTATCATCCACTTATTTATCTCTAAATAGAAAAGTATAGCCTACTTAGTCTGGGTAATGCTACTTGCATGTACATATTTTCAGGGTTGA
chr1	36736915	Repeat	TTATC	T	-4		TGGGACTAATATAAGAAAGA	TATCTATCTATCTATCTATC	0.454545	0	0	Gm33533	downstream_gene_variant	transcript	CATACTCGTTAATTACGTTGTTACTATCTCTAAGACAATCTTTATGAGCAGTGGAAATACAGTTATACTCTGTCTAGTACCTCTCTCAGCAGGAAATGCTTGTACTGTTTTCTGAGTAAGTTAGAAGTTATGGGACTAATATAAGAAAGA	TATCTATCTATCTATCTATCTATCTATCTATCTATCTATCTATCTATCTATCATCTATCCCCCTCTCTACCCAAACACATACAGAAGTATGTACATATATCTACATATTGAGAATGAATTCTTCAATTTCTATTTGCTGTGGTAGGCTTG
chr11	15473239	Repeat	GCACA	G	-4		GTGCACGCGCGCGCGCTCGC	CACACACACACACACACACA	0	0.484848	0	Gm25490-Gm12010	intergenic_region	intergenic_region	TCACATCTCATGATGATGATAGAGGACTTTAAGAAGGACATATATAATTCCTTTAAAGAAAACAGAAGAACACAGATAACAGTTAGAAGCACGTAAAGAGGAAACACAAGAATTAAAGGAAAACACACACGTGCACGCGCGCGCGCTCGC	CACACACACACACACACACACACACACACACACACACACAAACACAAACAGGTGAAGGATTGAACAAAACCATCAAGAATCTAAAAATGGAAATAGAAACAATAACAAAATCACAAAGGGAGACAACTCTGGAGGTAGAAAACCTAGGAA
chr2	46423929	Repeat	GTCTA	G	-4		ATGTATATCTATCAACCTAT	TCTATCTATCTATCTATCTA	0	0.482759	0	Gm13470	intron_variant	transcript	GTTTAGAGAAATATTCATCATTGCTATATTTATGCCAATATCATAAGGTAAGTGAGACATTTTGCCAACCACTGAAATATATATGCATGCTACATATAATATACATGTACATATTTACACATGAATATATATGTATATCTATCAACCTAT	TCTATCTATCTATCTATCTATCTATCTATCTATCTATCTATCTATCCATCCATGTAGATAGAGATAGATGATAGTGTGTGTGTATGTGAGTGTGTGTTGCAATTTAGTTTTTAGGTAAACTTGATAGATTGACATTATTATCACTATTTT
chr7	24216225	Repeat	GGAAA	G	-4		AGAAAGAAGGAAGGAAGGGA	GAAAGAAAGAAAGAAAGAAA	0	0.481481	0	Zfp111	upstream_gene_variant	transcript	TCTACAGAGAGAATTCCAGGACAGCCTTGGCTACGTGAAGAAACCCTGTCTTGGAAAAACAAAAACAACAACAACAACAAAAAATGAAACAACTAAATAAGAAAATGCCTCCATTAAAAGAAAGGAAGAAAGAAAGAAGGAAGGAAGGGA	GAAAGAAAGAAAGAAAGAAAGAAAGAAAGAAAGAAAGAAAGAAAGAAAGAAAGAAAGGAAGGAAGGAAGGAAGGAAGGAAGGAAGGAAAGAAGGAAGAGGAAATGCCTCCATAAGATCCAGCTTTAAGCCATTTTCTTCATTTTGATTGA
chr16	37226361	Repeat	TGAAA	T	-4		AAGAAAGAAGAAAGAACAAA	GAAAGAAAGAAAGAAAGAAA	0	0	0.434783	Stxbp5l	intron_variant	transcript	GATCAGAAATTAGTAAAATGGAAACTAAAATAAGAATACATAGAATCAATCAAACAAAACATTGCCTTTTTTAAAGATAAAAGAATTAACAAAGTGTTATCCAAATAAATAAATAAAATAAGTAAAAAGGAAGAAAGAAGAAAGAACAAA	GAAAGAAAGAAAGAAAGAAAGAAAGAAAGAAAGAAAGAAAGAAAGAAAGAGAAGATACAAACTAATAGATGGAAAAGGTTCCATTATAGTAGACCTCAGTTCAGACATTAGGGACTACTTTAATAACATAGTTAAAAAGGAAAATCTAGA
chr3	73377493	Repeat	GGATA	G	-4		TTACTCATATAAAAGAATAT	GATAGATAGATAGATAGATA	0	0	0.545455	Gm20754	intron_variant	transcript	TGGTGGTTAAGGTAATAGGCTACCTTTGTACCTTAATTCAGTCTGCATACAACTATGATCTGGCTAATGTTCATATGTTAACTACTGCAATTCAAATGAATGAAGAATACTGAGGTAGCAAAATACTATATTACTCATATAAAAGAATAT	GATAGATAGATAGATAGATAGATAGATAGATAGATAGATAGATAGATAGATAAACACATTTTCAAGTGGTAGTAAGTGCACATATGTTTGTACTATAATTTTTCATGACTTCAAATTGAAACATATATGAAAATAAGTAAGCCATTTAGT
chr2	121341545	Repeat	CAAT	C	-3		ATTTAAAAATTAAAAGATCA	AATAATAATAATAATAATAA	0	0.611111	0	Ppip5k1	upstream_gene_variant	transcript	CTTGGTCTACAAAGTGAGTTCCAGGACAGCCAGAGCTACACAGAGAAACCCTGTCTTGAAAAAAACAAAAATAAAATAAAATAAAATTAAAATAAAATAAAAAAACGGGAAAAATTAAAAAAGGAAAAAAATTTAAAAATTAAAAGATCA	AATAATAATAATAATAATAATAATAATAATAATAATAATAATAATAATAATAATAGAACTGTAGGCTTACCTTTGCAAAGGCAGCAGCAGTCATCTGGACGCGGCCCTCATCAGAGGCGTAGATCTTGAGGTCATGACGGAAAGTGCTAT
chr1	147834920	Repeat	TTTC	T	-3		AAGTAACAAATTTTATACAT	TTCTTCTTCTTCTTCTTCTT	0	0	0.9	Gm38284-Gm29516	intergenic_region	intergenic_region	TGATATGAACAATTTATTTTGTATATTTTATATATTTTTTATCAGCAAGATTTAGATTATAAAACTAGTTTCCTAACCAAGAACAATGGAACATACTTTTGGGTTACTGAGTGTGGTACTCTCACCAAATAAGTAACAAATTTTATACAT	TTCTTCTTCTTCTTCTTCTTCTTCTTCTTCTTCTTCTTCTTCTTCTTCTTCTTCTTCTTCTTCTTCTTCTTCTTCTTCTTCTTCTTCTTCTTCCTCTTCTTTCTCTTCTCTTCCTCCTCCTCTTTCTTCTTTGTTTATTATTATCATTAT
chr13	5635742	Repeat	GTA	G	-2		GGAGCAGTTTTGATGATTGT	TATATATATATATATATATA	0.594595	0	0	Gm24790-Gm26043	intergenic_region	intergenic_region	TCAGTTAAAGTTTGTTTTGAAGATATAGTCTATCTTTAAAGCAGAACTTTATCATCTTTACCTAGTGGCCTTGGAAGAAAAATTGACACAGTGATTTCAGTAGATAGTATGGGGGCATGGACAGCAGTTTGGAGCAGTTTTGATGATTGT	TATATATATATATATATATATGTTCATATACATTCATCATATATACTCATATATATCACTATATATTCATCATATATACTCATCATATGTATAATCATCTTCAACAGATGACTAATTCAGATCTTGACTCCAATAAAACTTATTTGTTCA
chr9	38754821	Repeat	TTG	T	-2		ACCTGAAATGGCTTAAAAGG	TGTGTGTGTGTGTGTGTGTG	0.545455	0	0	Olfr920	intron_variant	transcript	GCTGTAATCTCTTAAAAGAAAATGCACCAATACTACAGTGCCAAAAGCTGTTTATCAAGGAAGACAGTAGTAAATGACAAATCAAGCTTTGAAAGCAGTTGCATGAGCATCCTGACCTTTATAAAAACTTACCTGAAATGGCTTAAAAGG	TGTGTGTGTGTGTGTGTGTGTGTGTGTGTGTGTGTGTGTGTGTGTGTGGTTTGATGTTTGTGTGTGTATGCAATTATAACCTTATTTTATTGTATTATGTTAGAAAATGTGGATATGCAATGTGACGTAGTTAATTTCCAGTAACACAAC
chr2	23582447	Repeat	CAT	C	-2		TTTGTTATTAAATTAGAATT	ATATATATATATATATATAT	0.538462	0	0	Spopl-Sh3d2c-ps1	intergenic_region	intergenic_region	AATTATTAGTCTCTTAATACTATATCCCACTTCACTAGAAATATCTGTGCTAATTACTTGCATAACATTTCACAATGAAATATGTTTTGATAGTGAAATCTCTTTCTAAAGGACTAGCTTTAAAAACTATTTTGTTATTAAATTAGAATT	ATATATATATATATATATATATATATTATATATACATGCATGAACTTGGGTTGGATTTTCAGAAACAAATACAATGGACAAGTTGAAACATGCCTATACTCATAGAATACAGGTGTTGGATGCAGGAGGATCAGAAATTCAAGGTCATAC
chr1	134645767	Repeat	CGA	C	-2		TACTGTAAATTGTCCTCTGA	GAGAGAGAGAGAGAGAGAGA	0	0.615385	0	Syt2	upstream_gene_variant	transcript	GGGGCGGGGCAGTCTACTCCAAAAGAGTTGAAGTGGGGGTCTGAAAGGTGGCTCAGTGGGTAAAGGCATTTGCTGCCACACCTGATATCCCAGGATCCCAAGGCTCACATGGAAGAAATAAGCATTTAACTACTGTAAATTGTCCTCTGA	GAGAGAGAGAGAGAGAGAGAGAGAGAGAGAGAGAGAGAGAGAGAGAGAGAAGAGAGAATGAGAATAAACAACAAATGTAATTTTAAAAAATTTAAAATATGTTAAATAGATTGTGCACAAAGCAGCCTCCCGATGCCCGGCATCTCGAGC
chr13	43963937	Repeat	AGT	A	-2		CTGTGGTACAGCAGCTCATG	GTGTGTGTGTGTGTGTGTGT	0	0.558824	0	Gm23117-Gm5083	intergenic_region	intergenic_region	TTGTTCTGGGCTAATTTTCCATATTTAAGAAAATACTGGAGACATTTAACTTTAAAAGGAGAAAAGTTTATTTTGGCTTACAGAGTCAGAGTTTCCACACCTCAAAAAATTGCCTCTGCTGCTTTGGGGCCTGTGGTACAGCAGCTCATG	GTGTGTGTGTGTGTGTGTGTGTGTGTGTGTGTGTGTGCATGTGTGCATGTCTGTATGTATATGTTTGTGTGTGCATGTGGATGTACATGTGTGTGCATATGTGTGTACATGTGTGTATGCTTGTGTATATCTATCTATCTATCTATCTAT
chr2	112917849	Repeat	CAG	C	-2		GAGAGAGAGACAGAGAGAGA	AGAGAGAGAGAGAGAGAGAG	0	0.548387	0	Ryr3	intron_variant	transcript	AGTTCAAGGTCATCATAGACAATATATAAAGGTGCTATCTCTGTGTAAATAAACAGGTCTGGGGATATACAGATGGCAAAGCCTTTGTCTGACATGTATAAGGCCCTGAGATCAATCACCAGCAGAGAGAGAGAGAGAGACAGAGAGAGA	AGAGAGAGAGAGAGAGAGAGAGAGAGAGAGACAGAGACAGAGAGAGACAGAGAGAGAGACAGAGACAGACAGAGACAGACAGAGACAGACAGAGACAGGGAGACAGAGACAGACAGAGACAGAAAGAGACAGAGACAAACAGAGAGAGAC
chr19	35397639	Repeat	GTA	G	-2		CAGTTATTTGAGTATGGAAT	TATATATATATATATATATA	0	0.538462	0	Gm23075-Gm22853	intergenic_region	intergenic_region	ACATATTTATGAAGAAATAAATGCTGTCAAATTGCTACTTCAGCAATATACAAAAATTATTTCATAAGACCTATTACAAGCTTTAATTTTTATACATATTTGCTAATTGTTTATTAAAAGTTGTTTAATACAGTTATTTGAGTATGGAAT	TATATATATATATATATATATATATATATATTCTTTTGCATTTTATAATTAGGATGTTTTATAGTATGAGTTTCCTCATTAAAGTGAAAGATTTTTAATTTTTCTCTATTTCTTTTTGCCAACTTAATAGTTTTCATATTTTATTACATG
chr17	10199643	Repeat	GTA	G	-2		ACACTTAAGTGTGTGTGTGT	TATATATATATATATATATA	0	0.511628	0	Pabpc6-Qk	intergenic_region	intergenic_region	GGTAGGCATTGTACCCATTTCACATATGAGAAATCTTTAAGGAGTTTCCCCCCTACCCATGTATGTGGTGGTATTCATTCATATATATATATGTGTGTGTGTATATATATATGTATATATATATATACATACACTTAAGTGTGTGTGTGT	TATATATATATATATATATATATATATATACATACATACATATATATACATATTCACCCACATATATATATATGTGTGTGTGTATATATACATACACGAATGCATGGATGTGTGTGAACATGTATAGATGCATACTGTTGTACATGCATA
chr18	45323162	Repeat	GTA	G	-2		ACACACATATGTATATGTAT	TATATATATATATATATATA	0	0.448276	0	Kcnn2	intron_variant	transcript	CATTAATAGTTAATGTCTACATATAAGTAAATATATACTGTGTTTTTATCTCTGGATCTGGGTTACCTCATTCAGGATTATTTCTTCTAGTTCTATTCATTTGCTTGAAAATTTCATCATGCGCACACACACACACATATGTATATGTAT	TATATATATATATATATATATGTATATATATGTATATATGTGTATATATATGTATATATATATATATATGAATGAGCTGAATAATAATCCCATTGTGCAAATGTACCACATGTTCTTTATCTAATTTTCTGTTGAGAGACATCTGATTGT
chr17	34308652	Repeat	CAT	C	-2		TGTATATATATATACATATA	ATATATATATATATATATAT	0	0	0.424242	Gm20513	upstream_gene_variant	transcript	GGAGGGAGGTGTCTTCTGAGCTGGTGAGTCCTGGTCTCCAGCTTAGCTCCAGGTGGGGCAGGATCAGGAAGGGGTATACCCAATGGCTCCCTGTGTTGCTGGAATACATATATATGTTTGTGTGTGTGTGTGTATATATATATACATATA	ATATATATATATATATATATACACACACACATATGTGTATGTATGTATGTATGTATGTATGTATGTATGTATGTATGTAACAACAATTAAGGACAAAAGAGGCCATGAATTTGAAAGAGAACATGGAGTTGTACATAGGAAGGTTCAGGG
chr1	75585513	Repeat	CAG	C	-2		AGTTTTGCACAAGAGAAAGA	AGAGAGAGAGAGAGAGAGAG	0	0	0.571429	Gm15180-Gm15182	intergenic_region	intergenic_region	CCGGGGGTTGCCCTTATATTTGGAATCCCAGACGGTGGCACTACCCTGGGGGAGGAGAGGAGGCTCAGAGGCTGATGGTAGTGTTACTGGGCCAAACTTGCTACACAGTTTGCAGATCACTGAAGAGCTGAGTTTTGCACAAGAGAAAGA	AGAGAGAGAGAGAGAGAGAGAGAGAGAGAGAGAGAGAGAGAGATTTATTCCTGTGTGGAAATAGGAGAGTAAGCTTCAGTCTGTCTCCCCAAATGCAGAGTTTAAGGATATTTGTGAGATCAAGAAGCAGGGTGGTCTAAGACATGGGTG
chr2	111021775	Repeat (homopolymer)	CA	C	-1		ACTCTGTAAAAGAGGCCAGC	AAAAAAAAAAAAAAATTAGT	0.724138	0	0	Ano3-Gm13942	intergenic_region	intergenic_region	CCTTACCCGTCATAGGGTACCCCTATCGCCACTGGGCCCGTGTCTTAGGTTGGACTGTGCACGAGGAAAGTTGCCCGTCTCTGGATACCGCAGTGCTGTGTGACAGTAACTGCTAAATGACCTAGGGCAAACTCTGTAAAAGAGGCCAGC	AAAAAAAAAAAAAAATTAGTGGGGAAATCATGATCACCCTATCGCTTACAATGAGGAAACCTCAGTGATGTGCAAGGGCTGATCAATGATCGTTGAGTCTCTCTCATCTCAGTGCTATGCAGTGCAAGAGCAGAGAACTCAGAAGCTGAC
chr6	144876218	Repeat (homopolymer)	CA	C	-1		CACATGCCCACAGTAAATCT	AAAAAAAAAAAAAAAATACA	0.666667	0	0	Gm22792-Bcat1	intergenic_region	intergenic_region	GGTGGGGCTCCGTTCACGTGGGTGGAGCTCCGTTCACGTGGGTGGGGCTCCGTACACACCTGAGTCTTAATAGTAACAAGGCTCACCTCCAACAAAACTGTTTCCTTTCTTTTAACAATGGCATATGGCTCACATGCCCACAGTAAATCT	AAAAAAAAAAAAAAAATACACTTTTCATTCGTATAGAAAGGATTGGTTATGAACTGTTAATCTGCAGCTCACTTCCTACACGCGAAACCAGTGTCCTTGGCGCTAAGCGGGCTGCGGACACGTTCGTAGGGAAAGCAGATGGAAATTTAT
chr17	47546375	Repeat (homopolymer)	GT	G	-1		GTCTATTTCTCCTTCCCAGG	TTTTTTTTTTTTTTTCTTTT	0.652174	0	0	Ccnd3	intron_variant	transcript	GGTCACGGCCGCCAGTCTTTCTAAGAGTCTTCTCAGTCCTTGACGAAACCCTGGTCCTCACCGTAATTGACCTGCCTGACTGACCGCAGTCAGGGCCACCCAGCAGCCTATCTGTCAAACTGGAATCCCAGTCTATTTCTCCTTCCCAGG	TTTTTTTTTTTTTTTCTTTTTCTTTCTTTTACACACACCAGCAGCCTGTGGGTACAAGGCCTATAACCCCAACTACTGGGCAGACTGAGGCAGGAGGGGCCCAGTTTCAAATCCTGCCCGAGTGGGATCAAAGACTGCCAGACTGACCAA
chr4	3458673	Repeat (homopolymer)	AG	A	-1		ATTGCAGAGCTCCAGATAAA	GGGGGGGGACCCTCACTCTT	0.636364	0	0	Gm11785	downstream_gene_variant	transcript	GGAGCTCGGGGGGACCTCTCACCAATGCAAGCTTAGCGGTCGCCATCTTCCAATCCCAAAAAACACTCCATGGGCAGAAATGATCAGAGGACACGTTTTAACTGCGGTAAGCTTGGGCATCTTAAGAAAGATTGCAGAGCTCCAGATAAA	GGGGGGGGACCCTCACTCTTTGCTCTAAGTGTGGCAAGGGCTATCATAGAGCTCTGTGAGGGATATAAAGGGCAGACTCCTTCCCCCACCTGATAACCAACCAGCTGATGTGTCAAAAAATGGGCCATCGGGACCTCAGTCCCAGGACAC
chr3	105417082	Repeat (homopolymer)	AT	A	-1		AGTGAGTGCACCTGTGAGGG	TTTTTTTTTTTTTTTTTTGC	0.625	0	0	4930564D02Rik-Kcnd3os	intergenic_region	intergenic_region	CAATGATATACTGTGACCTGGAAATTTGAGCCACTAAAATACTTTTCTCCTTAAGTTGCTTTTTGTGGGAGTGTGATAGCTATTATTGGTTGTCAACATGACTACATATGGAATGGATTATAATTCAGAAAGTGAGTGCACCTGTGAGGG	TTTTTTTTTTTTTTTTTTGCTTATTTGTTTGTTATTGTTGGTTTGTTGTTGCTTTTGCTTAGTTTGAAAGGGGTGAATCCATTTCTAGTCTGGACACACACTTTTGATCCTGATCTTAAGGCATGAAGAAACACCTTTAATATGGGCCAT
chr8	108352479	Repeat (homopolymer)	GA	G	-1		CAAAAATTACCAAGAGTACA	AAAAAAAAAAAAAACTCTAC	0.607143	0	0	RP23-57C9.2-RP23-143B2.1	intergenic_region	intergenic_region	GACGTTTGATTCTGGAATGGCAAAACAAGACAAAAGGGTACTACTGGCCACTGGTGGTAGAGAACACAGACACTTCTCTGTGTAGGACAGTCTCAAGATTTAGAATTGGTTGATTCATCTATCAAGAGTACAAAAATTACCAAGAGTACA	AAAAAAAAAAAAAACTCTACCTTCTTTGAATCAATTCTTCATGTCCACTCATGTGACAGACTCTCCTTGGATACCACGTTGTATTGGTTGGTTAGTCAACTTGGTACAAACTAGGGTCATCTTGGAAGAGGAAACCTCAACCAAGAAAAT
chr14	38118556	Repeat (homopolymer)	CA	C	-1		TGCTATTAGTAAACTCACAC	AAAAAAAAAAAAAAATCAAA	0.6	0	0	Gm23909-Nrg3	intergenic_region	intergenic_region	GGTTAGAGGGAAGCTACTTCAACACCATATGTATACTACAGAGAAGCACGCGACGCTGACTGCACATTTTAAGGAAGTGTGGTTTGTCACTGAGGCAAATCCCTTGTAGTCTACTTATTGACAATGCTGATGCTATTAGTAAACTCACAC	AAAAAAAAAAAAAAATCAAAGCCAAAAGGGTTTAAAATCTCCCATCTCCCAAGCCCATATGTCTCCAGGCATTTCACAGATTGAACCTCCCAAATGTCATGACCCTGTTCTCTGCCAGCAAGTAGAATCTTGTTGACTCAAGTCTGCAGT
chr4	5033763	Repeat (homopolymer)	AT	A	-1		TGAGGAAGAGGCATGGCTCC	TTTTTTTTTTTTTTTTTGGT	0.6	0	0	Gm11779-Gm11782	intergenic_region	intergenic_region	AGCTAAGATTTCGTGTAAGGGCATTAAAGGTTGCCAGTTAAGAGCTAGTTTGAACCATGGTGACCCTAGCCTGCTTTTGAGAGCTATCCTATCCTTCCATATAAGTATTTTACTCTGGTACTACATAATCTGAGGAAGAGGCATGGCTCC	TTTTTTTTTTTTTTTTTGGTGTTGTTTGTGTTTTGTTTGTTTTGTTTTGCTTATGACAGGTTTTTTCCCCATTAATATATTTATTCACTTTACACCCTGGTCACTGCTCCTCCTCTCTCCTCCCTGTCCTACCCTAGTCTCTTCCTTGTC
chr16	58149806	Repeat (homopolymer)	GT	G	-1		TGATTTAAAACATTCTAAAT	TTTTTTTTTCCCTTTGTCCC	0.590909	0	0	Gm37458-Gm37825	intergenic_region	intergenic_region	TTTTAAAACAATAAAAGCATGCTAAAAGAAAAGCTCTCTTAAATAAAGCTCTGTGACCAGTTCTAGGCTGTGACAACACTTCCTGAAATATCTTTATTTCACCTTCATTTCTCAAGGACATATTTATTGCTGATTTAAAACATTCTAAAT	TTTTTTTTTCCCTTTGTCCCTGATTTAGAAAAAATATCTCAGTCCATTAAACTCTGGGTTAGAATGTTTTTCTTGAGAAAAGAATATTGATGTTACCATGGTTACTCTCATATCATTGGAATTTTTTCTCTGATTACTTTTAGGAACATC
chr3	72767917	Repeat (homopolymer)	AT	A	-1		GTATCTTAGAGGAATACTGA	TTTTTTTTTTTTTTAGTTAA	0.578947	0	0	Gm22451-Sis	intergenic_region	intergenic_region	AAACTTGAAGTTTTTTTTCTGTACAAGTCTTTCACTTGCTTCTTTAAAGGTATACCAATATTTTTTATATTGTTTGTGGCCCTTGTGAAAGGTGCTGTTTTCCTGATTTCTTTCAGACTAGTTATCTTTTGTATCTTAGAGGAATACTGA	TTTTTTTTTTTTTTAGTTAATCTTGTATCAAACCACTTTGCTGAAAGTGTTTTATCAGCTGTAGGGTTTCCCTAGTGGAATTTTTGGGGTCACTTACATATATTATCATAAGATCTGTAAATGAGCATACATTGAATTCTTCCTCTCCAA
chr13	31634215	Repeat (homopolymer)	AT	A	-1		CTAGAAAGACACTGAGTAAG	TTTTTTTTTTTTTTATGTTA	0.571429	0	0	Foxf2	downstream_gene_variant	transcript	AGTAGTGTTTGTTAAGAAGGGGCTACTGGGGTTCAGTGCGTCCAGGGAGAATTCAAGAATTGATACTTCTAATAAGCTCTCAAAGATGCTGAAGATGTTGTCCAGGGACCACACTCTGAAGACCATGGCTCTAGAAAGACACTGAGTAAG	TTTTTTTTTTTTTTATGTTAAGACTAACCTGTTAATGAGTGACTAAAAAGCTGTTGGGTTTTGGTTTATTATTATTATTATTATTATTATTATTATTATTATTATTTGTCCTTAATCACTTTACATCCTGCTCACTGCCCCCTTCCTGGT
chr2	87044194	Repeat (homopolymer)	CT	C	-1		CATATACATAGTTCATTTTC	TTTTTTTTTTTGGTATTTAT	0.571429	0	0	Olfr1106	downstream_gene_variant	transcript	CTCTCAGAACCTCAGCAATCATTCTTTTTTTTCAGTATTTCTACATACTTTTTACTGAAAATAATTATAAATACACATACATCATATATAATAATACATATACATAATATATATGATATCATATGTATAGCATATACATAGTTCATTTTC	TTTTTTTTTTTGGTATTTATTTCATTTACATTTCCAATGCTATCCCAAAAGTGACAGGCTCCCTCACCCACTCCCTCACCCACCCACTCCCACTTCTTGGCCCTGGCGTTCCCCTGTACTGAGTCATATAAAGTTTGCATGACCAATGGG
chr15	33021850	Repeat (homopolymer)	GT	G	-1		TGAATGTGGTATATATGAGT	TTTTTTTTTTTTTTTTCTGC	0.55	0	0	Sdc2	intron_variant	transcript	AAATCATCTTGATTCATTTAGGATACTATAACAAATATTTTAGAGTGGGTAACTTAAAAAACAAAAACAAAAAACAGCCTAATTATATTGGTCACAGTTGTGCAGGCTGGGAAGTCAAAGATTACATCAGTGAATGTGGTATATATGAGT	TTTTTTTTTTTTTTTTCTGCTTCCAAGGTGATACCTTCTTGCTGCATTTTTATTTAATAGAATAGGCAAACTAGTTTCCTCTGGCCTCTTTTATAAGGTGCTAATTCATGCACAAGGCAGATAGAACCCTCATTACCTAATCACCTCTTT
chr10	95774070	Repeat (homopolymer)	TA	T	-1		AAAAAAAAGGAAAGATTGGT	AAAAAAAAAAAAAAATCATC	0.545455	0	0	4732465J04Rik	upstream_gene_variant	transcript	TTAGCCTTGGGCAGTAAACCCTCTGATAAAATGTTCTCTTTTGGTGTTTGTTTTTCCTGGCAGTCTCATTTTGGGATATAAATGGTTCATTATTTCCACCCCATAGATCCATTCTTGCTTTCTGAAGAAAAAAAAAAAGGAAAGATTGGT	AAAAAAAAAAAAAAATCATCACTGGGGTGACCCCTCCTCTTCTCAAATGTTCTGACCTTGAATGAGGCCAAGTTTCCACACTGCTCTGGGCCATCTACAGCCGAGCCAATGTGGGAGAGGTTGACTTAGGGAAGGCAGCCGTGAACAGGG
chr13	64481338	Repeat (homopolymer)	GA	G	-1		TTCTGCCAGCATCTCTGTTT	AAAAAAAAAAAACAGAGAAA	0.538462	0	0	1190003K10Rik	3_prime_UTR_variant	transcript	CTATTTAGCACGGTTATACTTTCATTGCATGTGCCTAAATAAAAAAGCCCAAGTTTATAGGAAGAGGAAATGAATTCACTTTATTTTCAGATCATATTGTTAAAATTTTCAATATTCATACTAGTTTTATTTCTGCCAGCATCTCTGTTT	AAAAAAAAAAAACAGAGAAAGGAGATTTCGTGACCAATTTCTGGAGTTGTATGGAACCAGATTTCATTAAGGTCATTGCCTCAAGCAAGCTCAGAGAAAACATTTAGATTTCAAGATGAGGAGAGAATCCAGAACCAGATTATACTTTGT
chr18	12950921	Repeat (homopolymer)	AT	A	-1		ACCCCTGGAAGTTTTTTTGG	TTTTTTTTTTTTTTGTCTCT	0.529412	0	0	Osbpl1a-Gm26407	intergenic_region	intergenic_region	TTTAGTTGGAGCAGGGGACTCTCTCCATAGCCCTGGAAATCACTATCTAGATCTGACCTGCCTCCAGTTCACAGCATTCCACCTGGGATTAAAGGTAGGTATGGCCACACCTGGTTTCATTCTTTCTTTAACCCCTGGAAGTTTTTTTGG	TTTTTTTTTTTTTTGTCTCTGTTTTAAATTTCTTTTTCTGTTACTTTATTGTATGTTTAGTTCAAATTCAAGTTGTGAATGTGAGTGAGTGTGTGTGTGTGTGTGAGAGAGAGAGAGAGAGAGAGAGAGAGAGAGAGAGAGAGAGAGAGT
chr9	19716662	Repeat (homopolymer)	CA	C	-1		AAAACCCAAAAACAAACATA	AAAAAAAAAAACCCAAAAAA	0.517241	0	0	Olfr857	downstream_gene_variant	transcript	TATAGGAAAATATATTTAATTTAAGTACAAAGATTATGAGTGGTTTTTCTTATTTTTTATCTGACTAAAATTGTATTTGTATGATAATAAAATGTAGAAAAAAAACAAAAAACAAAAAAAAAAAACAAACAAAACCCAAAAACAAACATA	AAAAAAAAAAACCCAAAAAACCAAAAAACAAAAACAAAAAAGAAAACAAAACTAAACTAAAGCCATTTAGTTTATAGAATAAGAGAGGCATATCAAATGCAGGCACAGAATATATCTTCAACAAGAATCAGAGAGGAAAAAAATCCCTAA
chr14	38283288	Repeat (homopolymer)	CA	C	-1		AAATGTACATGACTATATAT	AAAAAAAAAAAAATCCTAAA	0.516129	0	0	Gm23909-Nrg3	intergenic_region	intergenic_region	GTGGGTGGGTATGGGGGATTTTTGGTATTGCATGGAAAATGCAAATGAGCTAAATACCTAATTAAAAAAAAAGAAAAAAATTTAAAAATTTTAAAGTGTTCTTCACAAAACTAGTGACATGGTGATAAATAAATGTACATGACTATATAT	AAAAAAAAAAAAATCCTAAAATCTTTCTCAGTTTTTCTATGATTAAAAACTGCTGAGTTCTTTTCTCCTTAACTCTGTTCTTTATTAAAGTTATTATATAGTTAAAAACTACTGGTTTCCTTTCTCTTTAATTCTGTGATTTTTTTAAAC
chr13	20538547	Repeat (homopolymer)	CT	C	-1		GACATGACTGTGTGGTTTTT	TTTTTTTTTTTTTTTTCTTT	0.5	0	0	Elmo1	intron_variant	transcript	TGAGGCCGAGCTATGTATAGATTGCAGGGCTTTGGTTTCCCAGACTCTGGAACCCTTCAAGCACTCCGAGAGTCACGAAGAAATGATCGCTCTGTTTGTTCCTTGAAGTATAAAAATGGTTTTATTTTTAGACATGACTGTGTGGTTTTT	TTTTTTTTTTTTTTTTCTTTCTTTAATCTACTGACAGCTGTCTTCAGAGGCAGCCAGGGGAAGCAGAATTCTGTGACCAGGGGTGGGCACAGGCAGGAACTGCCTAAGATGCCAAGCTGCCTCACCCTCAGCACCCTTCACATTTGGGGT
chr17	42685096	Repeat (homopolymer)	TA	T	-1		AATTAAGTGCTACAGTTCTT	AAAAAAAAAAAAAAAAGTAG	0.5	0	0	Adgrf4	intron_variant	transcript	GCACAAAGCTTGTGGAAGTAACCAACCAATCTCTGATTTGACTTGTGGCCCACGTCACAAGATGGAATCATAGCCAACATGTCTTGGGGACCAAAAACCTGAGACTAGAAAGCCCAGGAACCTAGGGTAAAATTAAGTGCTACAGTTCTT	AAAAAAAAAAAAAAAAGTAGCAGTAAAATGGCGTCTAATGCCATTCTGATACACTTATAGATCAGTGCCTTGCTCATCAGAGAAGCTTTCTCCTGCCGCTATGGGAACAAATACAGAGATACACAGACAGACATTATGCAAAGAGTGAAA
chr18	7084024	Repeat (homopolymer)	AT	A	-1		AATTTGTTTTCAAAATTTCA	TTTTTTTTTTTTTTTGCCAA	0.5	0	0	Armc4	downstream_gene_variant	transcript	ACATTTTAAAAGCTAAGCATGGCATGATCAGTAAAAACATACACATATACACGCATGCATGAGCACGCACACACAGAGTTCTCTTATTTATTTACAGGGTTTTTTTTTCTTGAGAATTTCACAAATGGTAAATTTGTTTTCAAAATTTCA	TTTTTTTTTTTTTTTGCCAAAATCACAATTCTTTGAAGGCTATTAATGGCTTCTGAGAAGGAGAACTAGTCTTCTAGAGTGGGTTTTCCAATCCCTAACATTATGTACATATAAGCAACACTAAATGGAGTTATGAGATTTTATGTGCGT
chr5	118893551	Repeat (homopolymer)	TC	T	-1		TGGCTATGCCTTTTAGAGTC	CCCCCCCCCCCCAACTTGCA	0.5	0	0	Gm43782-Gm43342	intergenic_region	intergenic_region	CCCTACTGATTCTGTAGACCAAGGGTATCCAACTTTTTGACATTGAAACATGACTCTGTAATCCTTGGATGTGTTGGGCTGTGTTCACACCCATCCTGAGACTGATCCACGTGGCCTTGGGGCTGCAGGTTGGCTATGCCTTTTAGAGTC	CCCCCCCCCCCCAACTTGCAGAGTCAGACTAGTCATCCCCACGCTTGAAGACAGGGCAGGAAGTTTCACCACCCTATGCCCAGAAACCTCTGGAAGTGTCCTATGACTTTTTCCAGGTTGGAATGAAACTAGGAGTCCAGGGACAGAAAG
chr13	87055630	Repeat (homopolymer)	CA	C	-1		TAAATAAATAAATTCAACAA	AAAAAAAAAAAAAAAAATTC	0.470588	0	0	Gm25700-Gm24935	intergenic_region	intergenic_region	ATTGGAAATGTAATTGAGGAAAATACGTAATAAAAAATTTTTTTAAATTCTTCTTTTGGGATAGCACTGGAAATGTAATTGAAGAAAATACCTAATAAAATATAAATAAATAAATAAATAAATAAATAAATAAATAAATAAATTCAACAA	AAAAAAAAAAAAAAAAATTCTTGCAAGCTGCAGTCAATGGAACACTGGCAGCTTAACCACAATCTTCAAGTTTCCCTTTCACCACCAGATCACAGCTACAACTTTGGAAAGCAAAACTCAACTTCCAACAAAAAATCCATTCTCTCCCAA
chr6	147750521	Repeat (homopolymer)	TA	T	-1		ATTGGTCAGTCTAAATTCTT	AAAAAAAAAAAAAAATACCA	0.461538	0	0	Gm15762-Far2os2	intergenic_region	intergenic_region	TCTGAGTTCGAGGCCAGCCTGGTCTACAAAGTGAGTTCCAGGACAGCCAGGGCTACACAGAGAAACCCTGTCTCGAAAAAATAAATAAATAAATAAATAAATAAATAAATAAATAAATGGCAGACTCTGAATTGGTCAGTCTAAATTCTT	AAAAAAAAAAAAAAATACCACACACACACACACACCTCATACACACCAAAGAAACAAAAGCAATCAAAAAGATGACAGTGGGACTTGAAGGCAAAGAAGAGACTTTAAAGCCTCAGTTCTTTTATGTTGTAAAAATTTTGTTTTCCTATG
chr1	69927883	Repeat (homopolymer)	CA	C	-1		GCAATGGCTTCTGATAGAAG	AAAAGTCTTTAAAACACTGA	0.451613	0	0	Spag16	downstream_gene_variant	transcript	TATTTGATTTAGACCTTTCTAAAGTTTAATGAAGATATTAATTTCAAATTTGTTCATTTTCCTGTACTATATATGTCATCTTAGGGGACTGAGATATTCCTGCTAGTGACATAACTTGACCAAGAAACTGGCAATGGCTTCTGATAGAAG	AAAAGTCTTTAAAACACTGAATTCTCTATCATTTTGTACAAAAGACACACACACAACACACATACACAATTTTTCTCTGCTTGCAATTATGTTGAAATTTAACAAACCCTTTCAGAGCATAAATTACTATGTATCAGTAACTAAAAATTC
chr2	163982237	Repeat (homopolymer)	AC	A	-1		GGTGGTTTGAATAGGTATGC	CCCCCCCCCCAGACCCATGT	0.4375	0	0	Rims4-Ywhab	intergenic_region	intergenic_region	TTAAGCAACTGACATCCACCATCAGGAAGCAGAGAACACACCGCTGCTCAGTTCTCCTCTCCATGTGTACAGTCTAGGACCACAGCAAGGGAATGGTGCCACCCACAGTGGACAGGTCTTCACATCTTGTGGTGGTTTGAATAGGTATGC	CCCCCCCCCCAGACCCATGTGCTTAAATGCTTGGTCCATGCGGTACGGCAATATTAGGAGATGTAGCTTTGTTGGAGTAGGAGTGGCCATGTTAGAGGAAATGCATCAGCGTGGGGGTGGGCTTTGAGGTCTCCTATGCTCAAGCTCTGC
chr6	131229978	Repeat (homopolymer)	TA	T	-1		CACAACCCATGAAGGACTCT	AAAAAAAAAAAAAAACACTT	0.434783	0	0	Klra2	intron_variant	transcript	TTCAACTGTCTCTTTAGTAACAAATCTCTTCATAACTGATGCTGAGTCCTGACTTTCACTGGAGAACAGGAAAGAGTCATCTAGGAGATTATTACTGAACAGTTTTTGCTCACATTGCAGAAACACCACACACAACCCATGAAGGACTCT	AAAAAAAAAAAAAAACACTTGTATGGGTTCATATCTTATTATCTAAGGTTTAGAAAGAGAGACTCTAAGGATAAAGAAGGATGTAAGGGTCTATAATACCAATTCATCCTCATCATTTGTCTTCAAAAGAGTTAAGTTGTAAGCCTGGCA
chr10	32308069	Repeat (homopolymer)	CA	C	-1		TCAATTCTAAATGCATAGAA	AAAAAAAAAAAAAAAATTAA	0.391304	0	0	Nkain2	intron_variant	transcript	AAAAACAAACAAATAAGCAAAGCATAGAAGATATCTCCCCAATCTAAAGAAAGAGATGGCCATAAATGTACAAGAAGCCTATAGAGCAACAAAGAGATTTGACCAGAAAAGAAACCTTGTCACATAATAATCAATTCTAAATGCATAGAA	AAAAAAAAAAAAAAAATTAAGAGTTATAAGGGAAAAAGGCCAAGTAAGGCAGACCTATCAGAATTACAATAGACTTCTCACCAAAGACTATGAAAGCAAGAACTGCCTGGATAGTGTTCTTGCAGACACTAAAGGAATACAAATGCCAGC
chr9	76499148	Repeat (homopolymer)	AT	A	-1		TCATATAATAACTTTTTAGG	TTTTTTTTTTTTTTTACAAT	0.37931	0	0	Fam83b	intron_variant	transcript	GTAGTCAAGGAAAGAAAACAATTACAAGGGTGCCCACAAGGAAAATGGAAAATGATATACTGTAGTGTGAACAGCTCAAGCTATTTTTTACTAGAAGGGAATAGGTTTTGACCACAGTGGTTTACAACTGTCATATAATAACTTTTTAGG	TTTTTTTTTTTTTTTACAATAGGAAATTCAGCCAAGGAGGAGAAGAGAGATGGCTTAGCACATGTACTGCTCATCTAGGGGACCTGAGTTTGGTTCAGCATGAGGTGAGCAAGATCAACAATAACAGACATGATAAAGTGGATGTCGGCA
chr12	39446899	Repeat (homopolymer)	GT	G	-1		TGCTATGTAATAGCATGTTG	TTTTTTTTTTTTCTCTGTGA	0	0.62069	0	Etv1-Gm24069	intergenic_region	intergenic_region	AAAACTTAAACATCATTGACAATGTGAGGGCTTTATACGAAAGCAACAAGAGAGATAAAAAGTACTACTCTGAGAAGACATAGACTTTGAAAACTTAGTTGGGAAAATCTTTGAGATAATAAAATGTCATTGCTATGTAATAGCATGTTG	TTTTTTTTTTTTCTCTGTGACCATGAAAAAGTAACCCTAAATGTAATTTTTAAAATTCAGTCGCTCTTGGTACCAACATTCATAAATCCTAAAGATATCTGACATCTGAAGGTTGCTGCAAGGCTCTGAATAGGGGCATGGAGTGGTGAC
chr13	25521310	Repeat (homopolymer)	GA	G	-1		CTGTCTCAAAAAACCAAAAG	AAAAAAAAAAAAAAGCCTTT	0	0.583333	0	Tpi-rs8-Gm11349	intergenic_region	intergenic_region	TGCCTTTTTGGCATATGCCTTTAATCCCAGCACTTGGGAGGCAGAGGCAGAGACAGGCGGATTTCTGAGTTCGAGGCCAGCCTGGTCTACAAAGTGAGTTCCAGGACAGCCAGGGCTACACAGAGAAACCCTGTCTCAAAAAACCAAAAG	AAAAAAAAAAAAAAGCCTTTTGGGTGTTTCTGTAGGATGTTGTGTGTCTCAGAGTCACTGTCACCTTACTGGTAGTCCATCATAGTGACTGTGACCTAGCTTTCAGTGAAGTCCCTGCACAAGAAGACAGAACAAATTTCATTTACTTTT
chr1	145557817	Repeat (homopolymer)	CA	C	-1		TTTCAGAAATCAAAACAAAA	AAAAAAAAAACCAAAACAAC	0	0.571429	0	Gm38269-Gm29514	intergenic_region	intergenic_region	CAGCCTGGCAGTGGTGGCGCATGCCTTTAATCCCAGCACTTGGGAGGCAGAGGCAGGCGGATTTCTGAGTTCAAGGCCAGCCTGGTCTACAGAATGAGTCAGGACACCAGGGATATACAGAGAAACCCTGTTTCAGAAATCAAAACAAAA	AAAAAAAAAACCAAAACAACAAAACAAACAAACAAAGAAATGTGGTTCTTGTTATCATTAATGACTCCATGATAATCAGAGACACCAGGAGGCAAAGGTGTGGCCAATGTCTTAGCAAAACGATTAAAGCTGGGACCTTCAGAACAGCCC
chr2	29222217	Repeat (homopolymer)	CG	C	-1		GAGGAAACCCCAGAAAGTGT	GGGGGGGGGGCACTAGCCTT	0	0.555556	0	Ntng2	intron_variant	transcript	TGCTTTGCCTCCTGAGTACTGGGACTAAAGGCATGTACTGTCAGACCCAGCCCCATCCATTTCTTAACCTCTAGGCCTCAGTTTCCCATTTATGTAATGGGACAAGGATCTTCCTGGGGCAGGGCTAAATGAGGAAACCCCAGAAAGTGT	GGGGGGGGGGCACTAGCCTTGGAGACTTGCTTTGTAGGTGATAGTCACTATTGCTGAGGGTCAGCTCCATCCTCCACAGCCTCCCAGGATTCTCTTCCCAGTTTGCAGTGGGGAGTCAAGGGGGACAGAGGCACTGGGTGAGTAGAAAGA
chr8	91912005	Repeat (homopolymer)	AC	A	-1		AGCAGGCACCGATACTATAT	CCCCCCCCCCCACTTCTTTC	0	0.541667	0	Gm28515	non_coding_transcript_exon_variant	transcript	GTGGCTCTTGGGGGACAGGGAGGACATTCCCACTCCATGATGCTTGATTCCAGGTGCATGGTGGCTAGAACGTGTGGTAGAGGACACTCTTCTCTTCACGACTGAACAGGAAGCAGGTACTGAGAGAGGAAGCAGGCACCGATACTATAT	CCCCCCCCCCCACTTCTTTCAGTTTGACCTCACCTCTCCAAGTATTTACAGCCTTCAAAAATATTGCCACCAGCTGGGGACCAATCTTCAAAAGATAGTGGGGGAGGTGGTGCTTGTGTTCGTATTAAGTCTGTGGTCATTTGTGTCCTT
chr18	66726676	Repeat (homopolymer)	TA	T	-1		CAGTGTGATATTCCATTTTT	AAAAAAAAAAATCATACTAA	0	0.536585	0	Gm22219-Mc4r	intergenic_region	intergenic_region	TGTAGACTGGCAGCGCTCAGTCCCTCATATAGACTGATAACACAGAGTCCTCAGTGTCGACTGGCGGCACTCAGTCCCTGGATAGGCTGGCGATTTTTAGTGGCCTTGTGCTTAGTTAAATTTCTATCCACAGTGTGATATTCCATTTTT	AAAAAAAAAAATCATACTAATAAAGGATGAGAAGAGACTCTTGATCTGAAGACTTCAAGAATATGATTAAAAGTTGGTTATTTCTATTAAAATCATACCTCTTTCAACTGCAGCATTTATGTAACTCTTAGAGTATTTTTAAGCTTCAAT
chr7	121319106	Repeat (homopolymer)	AT	A	-1		AACTGTGAGCCACAGAAAAC	TTTTTTTTTTTCCTTTTCTG	0	0.510638	0	Gm45077	intron_variant	transcript	CAGTGGAAGTCATGCCTTTCTAGTCATTCTAGTGTCCTGTCTGGTGATGTGTGTGATCTCTGGCTCTGACTGGTGCACTTACCATCTCCCATGGGTGCCTCACTAGGCTTTTTGGACTTTTGGCATCCCCAACTGTGAGCCACAGAAAAC	TTTTTTTTTTTCCTTTTCTGTATAGTTACTCAGCTTCAGATAGTTTGTTATGGTAATAAAAGTGACTCTTCTTACCACTGACCCTGAAGACCAAAATTCTATTCCTAGAACCCACGCACTGGGGACAGAAAACCAGCTCTGGAAACTTTC
chr12	3554304	Repeat (homopolymer)	GA	G	-1		CTCCCCCAACAGATTTTGAA	AAAAAAAAAAAAAAAAACCC	0	0.510204	0	Asxl2-Dtnb	intergenic_region	intergenic_region	CTGACGCCCTCTTCTGGTGTGTCTGAAGCTATAGTGTACTTATGTATAATAATAAATAAATATTTTAAAAAAAAAAGAAAGAAAAGCTGTCCTCTGACCTCTGCATGGGCACCATGCACACACGTATCCCCTCCCCCAACAGATTTTGAA	AAAAAAAAAAAAAAAAACCCTGTTGCCTGGAGAGGTGACCTCATTAGTTAAGAGCCCTTGCTGTTCTTGCAGAGGACCTGGGTTTAGTTATCAGCACTCACATGGTGACTCACAACTGTCTGTAACTCCAGCTCTAGGGGTCTGATGCCT
chr1	159071812	Repeat (homopolymer)	CT	C	-1		ATGGCATAGTGATCCATGAG	TTTTTTTTTTCTGTCCTTAT	0	0.5	0	Pappa2-4930562F17Rik	intergenic_region	intergenic_region	GCTTTTAATTCTTTTATACCATTACATAGAATTGTTTTCTTATTCTTCTCATGTTACATAATCGTCACTACTTGTGGTTACGATTTTCTATCTGAAAGAGTGACTCTCCCTGAATCATTTTTTCCAAGATATGGCATAGTGATCCATGAG	TTTTTTTTTTCTGTCCTTATCAATTGTGGACGTACCACTGGGTCATTTCAACAATTCTGTGTCCTTGAAAAACCACATAACATTTTTTTACTTTTTATTGATTCTTCATGAGTTTCACATCATGCACCCCAGTCCCACTGGTCTCCCCAT
chr10	82136131	Repeat (homopolymer)	GT	G	-1		TGGACTTTCTGTTGTTGTTG	TTTTTTTTTTTTTTTTTCCT	0	0.5	0	AU041133	upstream_gene_variant	transcript	GTGTCACATAAGTTTGGGTGTGTTGTGCCTTCATTTTCATTGAATTATAAAAAGTCTTTAATTTCTTTCTTTATTTCTTCCTTGACCAAGTTATCTTTGAGTAGATACTTGTTCAGCTTCCACGTGTATGTGGACTTTCTGTTGTTGTTG	TTTTTTTTTTTTTTTTTCCTATTGAAGACCAGCCTTAGTCTGTGGTGGTCCAATAGAATACATGAGATTAAGTTAATTCAATGTTCTTATATCTGTTGAGATTTGTTTTGTGTCCAAGTATATGGTCAGTTTTTGAGAAGGTACCATGAG
chr6	118156297	Repeat (homopolymer)	GT	G	-1		TTCTGTGTCAACACCATACT	TTTTTTTTTTTTTAACTTAG	0	0.487805	0	Ret	intron_variant	transcript	TCATCCAGTTTGACTAGCACTATTTGTTGAAGGTGTTGTCTTTTCCCAGTGTATTTCTGGGTTCTTTATCAAAAAACAGGGGTCTATAGGTCTGGGTCTTCAATTTGATTCCACTGATCAACATGCCTATTTCTGTGTCAACACCATACT	TTTTTTTTTTTTTAACTTAGCTTTGTAATATAACTTGAAATAAGGGATTGTGATATGTCCCATAGTTCTTCTATTGATCAGGATTGTTTTAACTATCTTGGATTTTTTTTGTGTGTGTGTGTTTCCATATGAGATTAAAAATTGTCCTTT
chr6	68792942	Repeat (homopolymer)	TA	T	-1		GTATAATCAAATTTCCTTTT	AAAAAAAAAACAACCAATTA	0	0.475	0	Igkv4-91-Igkv4-90	intergenic_region	intergenic_region	GAGATAGCTCTTCTTTGATGACAGCTGAGGTCTTGTTTCTGAATGAACACTAGAGGATTCCCTCTACTACTTATCATTTCTTTCTGATCACCTCCTTCTCAAATCTCCAAAGACCGTCTATAGCTATATTGTATAATCAAATTTCCTTTT	AAAAAAAAAACAACCAATTAGTGTTTAGGATACCTACAATGATATTTGTTTTACTATATGAATCCCAACTGAAGTTTTCACCAAGATGCCTCAGGTATAATGAACCCTAGTTCATAGTTCATGAAGCTTAGACACTCAGTAATGTCTGTG
chr11	27541875	Repeat (homopolymer)	GA	G	-1		AAACCCTGTCTCAAAAAACA	AAAAAAAAAAAAAGTTCATA	0	0.46875	0	Gm3810-Gm12079	intergenic_region	intergenic_region	ATGTAAGGCCAGGCAGTGGTGGAGCATGGCTTTAATTCCAGCATTTGTGATTCAGAGATAGGCAAATTTCTGAGTTTGAGGTCAGGCTGGTCTTCAGAGTGAGTTCCAGGACAGCTAGGGCTCTACAGAGAAACCCTGTCTCAAAAAACA	AAAAAAAAAAAAAGTTCATATATAAGGATATTTAAATATATTTGGATTTATGAGTACAGATAAGTTTAAAGGCAACCAATGTGATGTACATAAGAAAAATTCAAACTTATTTATATCTACAATTAAATACTGATTATATAGGATAATAAC
chr6	130240429	Repeat (homopolymer)	CT	C	-1		TTTCCAAATCTGTTGGTAGC	TTTTTTTTTTTATTGACAGT	0	0.463415	0	Klra7-Klra10	intergenic_region	intergenic_region	TTGAGAATTGTTTGTTTTACTCTGTACCCCATTTTAATGGGTTGATTTGAATTTCTGGAGTCCAGCTTCTTGAATTATTTATATATATTAGATACTAGTCGCCTATCAGATTTAGGACTGGTAAAAATCCTTTCCAAATCTGTTGGTAGC	TTTTTTTTTTTATTGACAGTGTCTTTTGCCTTACAGAATATTTGCAGTTTTATGAGGTCCCATTTGTTGATTCTTGATCTTATAGCACAAGCCATTGCTCTTCTGTTCAGAAATTTTTCCCCTGTGTCCATATCTTCAAGGCTTTTTCCC
chr2	174374325	Repeat (homopolymer)	AT	A	-1		ATGTACACATGCAACATGCT	TTTTTTTTTTTTACTTGAGT	0	0.458333	0	Gnas-Nelfcd	intergenic_region	intergenic_region	ACTTGTTTGTTTCTATCACAGAATGATACAAAGTGTCTGTTCCTAATGTGAACTTACAACACATGTATTTTTACTGTGAACTCCTATGGCATGAATTTTGTACTAGAGAATATGCATATATGTCTGAGGTATGTACACATGCAACATGCT	TTTTTTTTTTTTACTTGAGTCTCATAAGATATGACTATTTATATTGCGGACTTAGGTAATATTTCTAGCTCAGACAAACTGGAATGCAGAATCCCAGCATCTCAGTGGTATTGTGGGCTCATACAACCTTTACGTTTGTGTCGTGGAGTC
chr5	76306794	Repeat (homopolymer)	TA	T	-1		AACTTCAAGTTATTCATCTG	AAAAAAAAAAAAAATGTAAA	0	0.456522	0	Clock	upstream_gene_variant	transcript	TCCTAAATCTAGGTTCCCAATTCTAAACCATGGCCTTAAACACCATGTGCCTTGTTGTCATTTAAACTAAGTGTTTCCGGTTCTCTTTTCAACTGTCTTTTCATCAAGTTATTCATCTGTGAAATGATGTAACTTCAAGTTATTCATCTG	AAAAAAAAAAAAAATGTAAACTGCAGATAATAGTCTCAGTTCATAGAGCAATTGAGAGGCACTAGGTATTGACACTACCTGCTAAGTAAATCCCATCTCAAGTGTTGGCCACTTTCAGTTTTGAAATTAAAATATAATTCTATCATTTTC
chr19	55422703	Repeat (homopolymer)	TA	T	-1		TTCACACAGATTATGTAAAA	AAAAAAAAAAATACATTATT	0	0.444444	0	Vti1a	intron_variant	transcript	ATATCCGCTTTATCAGGAACGTGGCTGCATTCAGGTCCGTTGTCCTGGGCGCCTTTGTTGGCGGCTGCATTCCATGGGGCTCAGTCTTTCAGGCCTGTGTGTTTACTAACTATTCAGATGCCTTGTGGCATTCACACAGATTATGTAAAA	AAAAAAAAAAATACATTATTAAGGCCGTGGATGCTGTGAATGGATTATTACAATCTGCCTATCATGGTAATGGCACCTGTTAGAGGTGTGATACAAAAGCAGTGACAGGCAGTGTAATTTAGTAATTGTGGCCATTGTACCGAGTGACTG
chr5	5488382	Repeat (homopolymer)	GT	G	-1		CTTTACCTTGTGAGACACCT	TTTTTTTTTTTTTTTTTTAA	0	0.441176	0	Cldn12	downstream_gene_variant	transcript	TGTGTGTGCCTGTGAGCGAGAATGAGCAGCACATACGTGGAGATCAGAAGGCAACTTGCCGGGCTTGGTTCTTCCCTCCCACATTAGGTTACAGGGATCAAATGGAGCTACTAGGCTTGGTGGCAAGTGCCTTTACCTTGTGAGACACCT	TTTTTTTTTTTTTTTTTTAAGCCAAAGGTAAAGGTATTATGTAAACATTTATGGGTTAACATATAGAATGTAAATTAATGGCTATCTTTGGCGAATGCAACGAGAGAATGGGGTTTGAGACACGGTTGTAGGAATGTTATTGCTTAGAAA
chr18	9591734	Repeat (homopolymer)	GA	G	-1		ATAAATACCAGAATGTAAAG	AAAAAAAAAAAAAACAAAAA	0	0.435897	0	Ccny-Gm22765	intergenic_region	intergenic_region	GAATGCCACCTCGGCCTTGCCCTTGAGCGGCAATAGCTAATAAAATACTTTCCACTTAGGAAACAATATACACTGAAAGATTCAAACTCTTAGCTTCTTGATTACAGCTCACTAGAAGCAAAACATCTTTATAAATACCAGAATGTAAAG	AAAAAAAAAAAAAACAAAAAACCAAACTTTTAAAACTATAATAACTTTATATAAAGTAGGCAAGTCAGATTGTAATGCCCTGATAAATTCTACAGTCCGATTGACCTTTTTTATAAACTTAGAATTTAAACTTTATTTAGAGCAACATCT
chr16	30044404	Repeat (homopolymer)	TC	T	-1		TGCAACTGACTAAATTCTGC	CCCCCCCCCCAATCTTATAT	0	0.393939	0	4632428C04Rik-Hes1	intergenic_region	intergenic_region	ATCGTCCTAGTGAGAACCTTCTCCAATATCAACATAGCTAGCGACCCAAATGCAGATCCCCTACACATTCCAGGGGCTGTTTCTGAAGGTCCAGGGAAGATGTTCAGAATCAGCATTTTAACAAACTCCCTGCAACTGACTAAATTCTGC	CCCCCCCCCCAATCTTATATTGGCATCCTAATTGCTAGTGTAATGATACTGGAGATGTGTGTGTGTTGGGGGGGTGGTCAGAGAGGACTTCATAGAGAGATTATATATATATGTGCATATATATATATATATATATATAGAGAGAGAGAG
chr5	151203998	Repeat (homopolymer)	AT	A	-1		GATTTATATCTAATCTGTTT	TTTTTTTTTTTTTTGAAGCA	0	0.371429	0	Stard13	intron_variant	transcript	CTTTCCATTTGTGCATCCTCCTGACACCCCAGTCTGAGTTCAGCAGCCCTAAGAGCTTGCCTCCCATCTTGCTGAACTTTCATGTCTGGACATCTTTGCCTGTATCCTTTCTCCATCCAATCCTCTGGTAGATTTATATCTAATCTGTTT	TTTTTTTTTTTTTTGAAGCAACTTCTCTCTGGAAGACCATTTCACACCTACTTGTCCAAATTCTACCTTATAGGACCTTCACAGCCCCATGCTGATTTTCTTTTATTCAGCTGGCATGCAGTACAATTCCACTCTTTTTTTTTTAGTGTA
chr9	78622453	Repeat (homopolymer)	CA	C	-1		TGACCCTGAAGTTGAAATAA	AAAAAAAAGGAATATATGTC	0	0.368421	0	Cd109	downstream_gene_variant	transcript	TACCACTGCCAGGCTAAGAAGAAATATTTAATGCACGTATCAGGCACTGTCTGAGAAAGTATTAGCTACTGTTATTAGAGGAGAGTACCAATAATTCATATCCAAGGTGATTATTAATCTCCTATTGAGATGACCCTGAAGTTGAAATAA	AAAAAAAAGGAATATATGTCATTAAGAGGCAATGAGAAGGCATTTAGTACATTAAGTACTGTTTGCTTATAATACTGAGGACACTGTTTAATTTCTACAAGTGGATGAAATAGACACTTAGAAATAAGAGGAAATATCCAGATTCCCTGA
chr4	40707035	Repeat (homopolymer)	GA	G	-1		ACACAGAGAAACCCTGTCTC	AAAAAAAAAAAAAATCAGAA	0	0.326087	0	Aptx	upstream_gene_variant	transcript	AAAATCAGAAAGTGTAAGCTGGGTGTGGTGGCGCACGCCTTTGATCCCAGCACTCGGGAGGCAGAGGCAGGCGGATTTGTGAGTTCGAGGCCAGCCTGGTCTACAAAGTGAGCTCCAAGATAGCCATGCTACACAGAGAAACCCTGTCTC	AAAAAAAAAAAAAATCAGAAAGTGTGAGGTCTCTGACCTTGTTCTTGTTCAAATTGTTTTGTCTTTTTTTTTTTAACTCTGGATTTTGCTGTTTTGGTCAAACAGAGATGAAAATCAGTTTTGTGGTCTCTTGAAAACAAATCAATAAAT
chr17	87477778	Repeat (homopolymer)	TC	T	-1		AGCCTGTGAAGAGAAGAACG	CCCCGGAGCCCGAGAACGTC	0	0.320755	0	Gm26005-Gm28676	intergenic_region	intergenic_region	ATGTTTATTTTGAAAAACAATTCTTTAACACGAGCAGCCTTTCCGTCAGATTTCTCCCTCATTACCTCCCAGAGAAATGGAGGCTTTCTCCCAGCTGCTACTTACAGCATCTTATTGTCGGGGAAGTGACAGCCTGTGAAGAGAAGAACG	CCCCGGAGCCCGAGAACGTCAGAGGCAAGCTCCAGCATAAGCCTCTTTGATTTATTCCTGTTCCCAAGAGGGAGCTGGGAAAGAGATGACACTCGGTCTATTTTCTTCTAGAACACGACCCACGGCCGAGTGTCTGGTGAGTTACGACGG
chr6	113729571	Random	GCCCACGT	G	-7	-1	CATATGCTGCACCCCTCACC	CCCACGTCCCCCAATGAGGT	0	0.475	0	Sec13	downstream_gene_variant	transcript	CCCCAGGCTCTCCTTGCAGAGGTCAGGCTACACTGCAGCTATGCAAGTCCTGTTGTGTGTCAGCCCTCAAGAGGGTTGGAGCACCCAAGCTATAGTTCAGATCTCCCTCTATGATGGAGCCACTAGGGCCCATATGCTGCACCCCTCACC	CCCACGTCCCCCAATGAGGTATACCTTATTGTCTCCACCTGACACAGCCAGGATGTTGGCTGTGATGGACCAGCTCACGTGCCACACAACATCATTGAACTTGTGTAGGAGTTTAGGTGACCACATATTGCCTGAGGCATCGTCACAGGT
chr4	4963708	Repeat (homopolymer)	AT	A	-1		TAAAGTCAGTGACATCACAG	TTTTTTTTCTTTCTTTTTTT	0	0.307692	0	Impad1-Gm11779	intergenic_region	intergenic_region	GCTCATTAAAATTTTAAGATAGGTCATAATAAAAAAAAACCCACTGATAGTATAATCAATTATATTACTGTTTATGTTATTTACATATGTATGTGGACTTTTTGAAATTTCACCAAATTATGCTATTTTTTAAAGTCAGTGACATCACAG	TTTTTTTTCTTTCTTTTTTTTTAAGTTACTATTTTTTTTAATTTCTTTTCCAATGCAGTGCTTAAAGATTTAGACAGAAATTTTTACATATCTAACAAATTTGGCAAGTTATTTAATAATAACACACACCATATATATATAAAATATGAA
chr6	41553397	Repeat (homopolymer)	GA	G	-1		TTCTGAAAGCACTGTATTCA	AAAAAAAAAAAACTCAGCAC	0	0	0.344828	Trbv31	downstream_gene_variant	transcript	CTCTCTCTCTCTCTCTCTCTCTCTCTCTCTCTCTCATTCCCTCAAATGTACAGTTCTGAGCATTTCTTTCTCCTAGTGGATCAGTTACTTTCTTATAAAAACATTTCAGCTCACTTTTATCCTTCTATCATTCTGAAAGCACTGTATTCA	AAAAAAAAAAAACTCAGCACCAGGTGGGTTCTGACCTACATAGAGTAAAGAGGGAGTTAGTTATACCCCTTGTTTTTGATGTGTTAGGTATCATTTGGGTGGGGCGACTTTTTACCTTTGTATGTCTACATCCTGCCGTTGACTCAGAGA
chr17	51924235	Repeat (homopolymer)	AT	A	-1		TTTTCTTTTAATGAAAATAG	TTTTTTTTTTCATATAATAC	0	0	0.368421	Gm37176-Gm19585	intergenic_region	intergenic_region	AGTAAACACACCAGTAAATTTTCCCAGGAGACCCACTTTATGACACAGAGGCGATACTGTGCACTATGATAAGACAACATTAAGACTGAACACTTTATGTCAATGTTCTTTACTTTCTCTTAAGTAACTTTTTTCTTTTAATGAAAATAG	TTTTTTTTTTCATATAATACATTCTGATCATGGTTTTCTGTCCCCCAGCTCCTAGATTCTTCTTATCTTCTCTTCCATCCAAATCCAGCCTTTCTTTCTCTCTATCTTTCAAAAGCAAGCAGGCACTACCAGTAATAATAGTAGTAATGA
chr3	138591035	Repeat (homopolymer)	AT	A	-1		AGGTGGACTCTCAGAGTGGC	TTTTTTTTTTTTTTAGAGTA	0	0	0.387097	Gm43726-Gm9415	intergenic_region	intergenic_region	AAGGAGCAACATTAGAAGTACAAAACCTTCCCGTGGAGGTAAAAGCCCAGGCTAATAACAGAGGTTTGCACGACCCTCTCCCACTCCACTCTAAAGGGCTTTGTAGAACTGTATCAGGGTCATTTCCCAGAGGTGGACTCTCAGAGTGGC	TTTTTTTTTTTTTTAGAGTAACAATTTATTTGTAACAGAAGAAGAAGGAAGCCACCGTTACTAGACTGTATGGATAAATGACTAGCCTGCAATTTATATTGGATTTCCCGCCAGGCTGGTGGTTAAAAACAGGTTCTGCAGTCTTATCTC
chr11	18464408	Repeat (homopolymer)	GT	G	-1		AATTGTTTTGGTTATCCTGG	TTTTTTTTTTTTTTTGTTTT	0	0	0.416667	Gm12022	downstream_gene_variant	transcript	ATTCTGTTCCATTGATCAAGCTGTCTGTTTCCATACCAATACCAGGCAGGTTTTAAAAATACTTATTACTCTGTGGTAGAGCTTGAAGTCAGGGATGGTGATTTCTCCAGAAGGTTTTTTTATTGTTCAGAATTGTTTTGGTTATCCTGG	TTTTTTTTTTTTTTTGTTTTGTTTTGTTTTTGTTTTTGTTTTTCCATAGAAAATTGAAAATTGCTATTTCAAGATCTATAAAAAATGTGTTGGAATTTTGATGGGAGTTGCATTGAACTTGTAGATTACTTTTGTTAAGATGGCCATTTT
chr13	13284653	Repeat (homopolymer)	GT	G	-1		CTTTATTTTTTATTATAATT	TTTTTTTAATTTTTGAGAAT	0	0	0.421053	Gm2423-Gm26133	intergenic_region	intergenic_region	TAGAGAAGCAAATGCATAGTTTTTCACTAATTTCATCTGATAAATGCTTGTAAAATGCCAGGAACTCTGGCAACATTTGAGAACATAAAGATAAAATAATAAAAATCAGGAAATATTAAATAAATGCAACCTTTATTTTTTATTATAATT	TTTTTTTAATTTTTGAGAATTTTTTTCATGACCATATAATATTTATATCATTTCCAACCCTCTGTTTCTGCTTCAACGTTTTCTTTTTCCTCCTTACTACACCTTCCTTAACTCATGACCACTTAATTGCTTTTTTACACACGTTTACTT
chr10	68858721	Repeat (homopolymer)	GT	G	-1		TTTTTTAAATCTAAAAACGT	TTTTTTTTTTTAAAGTTCCT	0	0	0.444444	Tmem26-Gm24172	intergenic_region	intergenic_region	GGTAGTTAACAACCGTTTTGAATTCCAATTGCAGGAGATCGGAAACCCTCTTCTGACTTCTGTGAGGACACCAGCCATGTACCTGGCACATAGACGTACATACAAGCCAAACACATGGGCACATTTAATTTTTTTTAAATCTAAAAACGT	TTTTTTTTTTTAAAGTTCCTAATTTCCTGAAAGTGGCTAATAACTTCGTGACAGAGAGTTCTAGACCAATGTTGGTGTTCTGGGAGACAGCAAGGAGCAAAACCAAGAAAGCTATTTGTTCCTATCTTCTTAGCTTTGTGGGAATGTTTC
chr2	75913702	Repeat (homopolymer)	AT	A	-1		TATCTATCTAGCCCTTAGTG	TTTTTTTTTTTTTTGATACA	0	0	0.447368	Agps	downstream_gene_variant	transcript	GGAAAAAGTATAAATTTTAACCTATTATATATTGATTTTGATTTATCAACCTTTGGTCTCAAGAATTATGGAAATACTCCCTGTGGCTTTGTTTATGATAGACACTGATCCTCAGGCCTTATAGCTGAGCTATCTATCTAGCCCTTAGTG	TTTTTTTTTTTTTTGATACAAGGTATATACTTAATGCTTTTTAATCTTGTATAATGTGTTTTCCATATATAAATATTACTGGCCACCTAGGCTAGAGAATTTGAAAGATTTTTCTTCTTCTCAAGGGTGTTACACACTCAGTCCAAGAGA
chr18	41207870	Repeat (homopolymer)	CA	C	-1		CACATCTCCATCCCTAAGTA	AAAAAAAAAAAAAAAGATTT	0	0	0.451613	Gm22483-Gm44476	intergenic_region	intergenic_region	ATAAATAGTACTTATCCAAACAGCAATGTCAGAGCCTTTTCAACTGATATTCACAGACAAGATCTATGTGCTGAACACCTTGCTGTGGCTCTAAACTGTTAACATTTCTGTTAACTTGTGTCTTCGAGAACACATCTCCATCCCTAAGTA	AAAAAAAAAAAAAAAGATTTCTGGGAGAAGCAAATGGAGAAGACTAGGAAGATAAAACCGTTATTTGGTTTGAAATCTCCCAGTATCAAACATATTCCATTAGCTATCATAGCTTATTTGGTGAACACTATGCATTCAACCCCTGTGCAT
chr9	110816932	Repeat (homopolymer)	TA	T	-1		GGTAGAACTTTTCATTTGTT	AAAAAAAAAAAAAAAATCCC	0	0	0.458333	Prss44	splice_region_variant&non_coding_transcript_exon_variant	transcript	ATGGGATGAATCGGGGAGGCAATAATACGAACTCCACGTTTTCAGGCCCTTCTGTGTGCTTGGGTAGTTTAGTTATTACTTCAGAAAAGGAACATAACATTGGGTTATATTCAGCTAACTTCTTTGAATAGGTAGAACTTTTCATTTGTT	AAAAAAAAAAAAAAAATCCCAAAATCTCATAGGAACCAGGACCAGGACCAGGGGATGCTGGGAGTCTGGTCTGTACCAATCTCTCCAGAGCCTTGGGGTGGAATCTATTGTACCATGAATCAATTTTGCTCCTGTCATTTCTTTCTCTTT
chr11	50332756	Repeat (homopolymer)	GT	G	-1		TCTGTGGTAGGAACCAAACA	TTTTTTTTTTTTTTTTAAGA	0	0	0.461538	Canx-Gm12196	intergenic_region	intergenic_region	GGCTCTACACAATCACAGTTATTTTAACCAGTCAATTTGCTTTGTAGAATGTTTAATGCTAAGTGGGGCTTTGGGTCTGGGAAAGGGTTCGATTCCCTTCTATCACCCAGGAAGTCAAAGGCTTTAGGACTCTGTGGTAGGAACCAAACA	TTTTTTTTTTTTTTTTAAGATTTATTATTATATTTAAGTACACTGTAGTTGTCTTCAGATGCACCAGAAGAGGGCGTCAGATCTCATTACGGATGGTTGTGAGCCACCATGTGGTTGCTGGGATTTGAACTCAGGACCTTTAGAAGAGCA
chr3	106400416	Repeat (homopolymer)	CA	C	-1		TATATAAACAAACTCAAAGA	AAAAAAAAAAAAAAAAGATC	0	0	0.461538	Chil6	intron_variant	transcript	AAATACTCAATTAAATTCTCCCTAACCGAATTGAAGAACATATCAAAACAAACATCCATCCTGTCAAAGTAGGTAACATTCTGGGGTTCATGGATGATTTAATATATGGAAATCCATCAATGTAAACCACTATATAAACAAACTCAAAGA	AAAAAAAAAAAAAAAAGATCATCTCGTTAGATATGGAGAAAACATTTGACAAAATCCAACACCCATTCATGATAAAAGTCTTGGAAAGATCAGGAATTCAAGGCCCATACCTAAACATGATAAAAGGAATCACAGCAAACCAGTAGCCAA
chr4	118596447	Repeat (homopolymer)	CT	C	-1		TTTGTTTAAGATTTATTTAT	TTTTTTTTTTTTTTTTTAAA	0	0	0.463415	Cfap57	intron_variant	transcript	AACGTGAGACATCATGGTAAGATTTGTTCTGGGCCCAAACTCAGGTCCTTATGCTAGTATGGCAAATATGTGACTGACTTGAACCATCTCCTTAGGTCTTTGACAAACCTTCCTAAGAACATTTGCAAGATTTGTTTAAGATTTATTTAT	TTTTTTTTTTTTTTTTTAAAGATTTATTTATTTATTATATGTAAGTACACTGTAGCTGTCTTCAGACACACCAGAAGAGGGCGTCAGATCTTGTTACAGATGGTTGTGAGCCACCATGTGGTTGCTGGGATTTGAACTCCTGACCTTCAG
chr4	19620094	Random (CG-DMR)	AGCAAGTG	A	-7	0	TAATAAAAGCCTTAGTGAGG	GCAAGTGGTGGGTGTGCCTG	0	0	0.461538	Wwp1	intron_variant	transcript	TGAATGAATAAGGTAATGGATATGGTGGTTTGAATATAAAGGAAAGCCAGCTAACTTTTGACGGCAGTTTGAGAAAAGTCTTCTTCAAATAGGGAATGAACATGTGGTGGCATTATGGACTTGACTGGATTAATAAAAGCCTTAGTGAGG	GCAAGTGGTGGGTGTGCCTGGGAAATGTTTCCAGACAGGATTAACTGAAGAAAGAAGTCCCCTGACCTTGGGAGTTACCATGCCACTTGGACTGTGAACCAATAAAAGTAGCCTGGAGTAGGCCGTATCTGCTTCATGATCTGCATAGCT
chr6	61440366	Repeat (homopolymer)	CA	C	-1		CCTTTTTTCCTTTTTCATCT	AAAAAAAAAAAAAAGAAAAA	0	0	0.46875	Ccser1	intron_variant	transcript	ACACAGACACCATGCTTATGTGTGTGTGCACACAATTTGAACAGCAATAAAAGCTGGAAGATTTATACAGTTCATTCAAAATACTATATATGATTACATATGTTTAGAGGACAATTTGTCTGCAATAAAACCTTTTTTCCTTTTTCATCT	AAAAAAAAAAAAAAGAAAAAAAGAAAACACAGGGTCTTAGTGGTTAGTGGGCATGCAGTTTTAGTTTGAGAAGATGAACATTTCTGAAGATGGATGGAGATGTAAATCCGGTTCTTTAGAGGATGAAAACTGATTAAATAAACTTATACA
chr17	15601775	Repeat (homopolymer)	TA	T	-1		GTTCCCATGGCATTTTGATT	AAAAAAAAAAAAATCTTTAG	0	0	0.473684	Gm6686-Chd1	intergenic_region	intergenic_region	TCCTTAGGGTTGGTATATAAGGAGGAGCATTTGACATTATATGTACTTTAAATTATTCTTTCATCAGGAGACTGCTTAGAGGATATACTGTAACAGCATTGCTGAACAAAACCAGATTGTTCACATAAAAGTTCCCATGGCATTTTGATT	AAAAAAAAAAAAATCTTTAGCTGGATTCAGAATTTTGAAAAACTTCACCCAATTTAAAACTTGGCAAGGTATTGCCTCATAAGATAGTGAGTGCTAAAAATGTGATATCATGCACATAAAACTTACATCAAGAAATAAAACCAATCTAAA
chr10	97077005	Repeat (homopolymer)	TA	T	-1		AAAAGTTCACATACATTCTT	AAAAAAAAAAAAAAAACCTT	0	0	0.481481	Gm24587-Mir3966	intergenic_region	intergenic_region	GCAAATCTTGATGGGGAGAAAGAATGGTCTCATCAGAGTTTGCTACAGGGAGGTGATGAATCTTTCTTAGCGCCATGGCAACCACAAAAGGAGGGTCCATTTCTGTGATCACTTATGCTGGATATATGAGAAAAGTTCACATACATTCTT	AAAAAAAAAAAAAAAACCTTTTAAAAAGATTTATGTGTGCTAGTGTTTTGCTTGCATGTGTGGATGCTTTTTCCACATAAATGGGGGATCAATGTAAATGTGCCTAGAAGGGTTTGGAAGTCCCATCAAATGTTCCTAAAATGCCTGACA
chr14	26778132	Repeat (homopolymer)	CT	C	-1		ATCCTGGGTAGTAGTCTGTA	TTTTTTTTTTTTTTTTTGGC	0	0	0.485714	Dnah12	downstream_gene_variant	transcript	CACACCCAGGCCCCTCCCTGCCTCCCTCCCTCTGCCTTCCTGTGATTCTTTTTTCGTCCTCCCAAATGGGATTGAGGCATCCTCACTTGGGCTCTTTGCCTTGTTAACCTTTTTGAGTTCTGTGAATTGTATCCTGGGTAGTAGTCTGTA	TTTTTTTTTTTTTTTTTGGCTAATATCCACTTATTAGTGAGTACATACCATGCATGTCCTTTTGGGTCTGAGTTACCTCACTCAGGATGATATTTTCTAGTTCCATCCATTTGCCTTCAGTCTGCTTTCTTATAGAATCCAGGAACACCA
chr9	4071761	Repeat (homopolymer)	GA	G	-1		ACTCCACAAATAGACAAAAA	AAAAAAAAAAACACATGATC	0	0	0.485714	Gucy1a2-RP23-408J7.1	intergenic_region	intergenic_region	AAGTTCTCGCTAACCAAATCCAAGAACACATCAAAACAATCATCCATCCTGACCAAGTAGGTTTCATTCCAGGGATGCAGGAATGGTTTAATATATGGAAATCCATCAAAGTAATCCACTATATAAACAAACTCCACAAATAGACAAAAA	AAAAAAAAAAACACATGATCATCTCGTTAGATGCAGAAAAAGCATTTGACAAAGTTCAACACCCATACATGATAAAAGTCTTGGAAAAATCAGGAATTCAAGGCCCATACCTAACCATGATAACAGCAATCTGCAGCAAACCAGTAGACA
chr4	74153670	Repeat (homopolymer)	CA	C	-1		AAAATGGTAAGTGCATCCTT	AAAAAAAAAAAATGACTTAC	0	0	0.487179	Frmd3	intron_variant	transcript	TATCATTATGCTCTCAATCCAAATACTTCTTTATTTTTATTTCTTAGGATTCAAGAGGTGCTACAGCATTTTTAGGATTCACTGCTGCAGGTTTCGTCGTATTCCAGGGAAATAAAAGAATCCATTTGAGAAAATGGTAAGTGCATCCTT	AAAAAAAAAAAATGACTTACCTTTTTCTTAATCTTCCTCTTTCTCTTTAGCATTATTTTTCTTTCTGAAACTTTCAGGTAGTTTCCTAGGTAGTTAGCTTTAACTGTCAACTTAATACAACTTAAAAGTGCCCAGTGTGCTTGTTAGCTT
chr7	15766873	Repeat (homopolymer)	GT	G	-1		CCTGAAAGGCAAAAGAAGGT	TTTTTTTTTTTCTGGATCCA	0	0	0.488889	Ranbp2-ps12	non_coding_transcript_exon_variant	transcript	CTACATTTAATTTGATATTGGATGTTTGTTTGCAGTAATTTGCTTCTAGGATGTTTAGAAATGGGAAATAAATTCCTGATCTCTCCAATAAATCCATCCTTGATTGACTTAAATACTGAATTAGAGCCACCCTGAAAGGCAAAAGAAGGT	TTTTTTTTTTTCTGGATCCACATGCTCAAATTTAATTTCTTCTCTGAAATGCCAATTTTAAAATTCTTTTCTGGAAAGTTACTTTTCAATTCTGTTCCCACTTGACTTCCTGCAGATTCACTTGACTATGATTTTGAGCCCACTGTGAAA
chr3	79948187	Repeat (homopolymer)	TA	T	-1		TAAAATGCACTTACTTTGAA	AAAAAAAAAACGGAAATAAT	0	0	0.5	Fam198b	downstream_gene_variant	transcript	GAGCCTAAAAATGTGCATGCTGAGTGAATGAATCTCAGAGACTCTTCCCTGTCAGCAGTGCATGGGCATCATCAACCCCACATTTCTATTCGTCATGGAAAGATTGGGTAGCCCTTTCCCCTCATCCCTCTAAAATGCACTTACTTTGAA	AAAAAAAAAACGGAAATAATTATGTATGCATTAAAGAATCCTCATGCATTGTCTTTCTTAAAAAATGCAATCTATATTTCTTAACAGTCCTTGTCAGTACTTTCTAAGGTTTTTGTGATACTGAGCTAAAAACTGAAGCCAGGCTCTTGG
chr9	92522632	Repeat (homopolymer)	GA	G	-1		GTGTGGTCATATTGAGAAGA	AAAAAAAAAAATAGACCAGT	0	0	0.5	Gm25417	downstream_gene_variant	transcript	ATTTAAGGATTTTGTTCTGTTATTGAGCTTGAGGGTCACAATCTGTTCCCCGGGCTAGGTCCAGTCACTTGTCATCAATAAGCCTATCAAGAGTCAAATTAAAAATAAGAAACAGAACACAGAACTTTTAGTGTGGTCATATTGAGAAGA	AAAAAAAAAAATAGACCAGTAAGTTCTTTCAAGTTCATCTTCAGGGTTCTGAAAAGGATGAAAGTTTAAACAGAGGGCCAAGGGTATGCAGATCTAAGCAGCCCCTTTAAGTTGTGGACCTGCCCAGCATTGACTTGTCTTTGACTGGTC
chr10	95588151	Repeat (homopolymer)	CT	C	-1		CTTATTTTGATCAACAGTAT	TTTTTTTTTTTTTTTTTGAG	0	0	0.529412	Nudt4-Gm23776	intergenic_region	intergenic_region	CAAACCGATCTAGAATGCTCTGCCACAAACCACAAAACCTTGTGTAAGATGTAGGTTCAACCAAGCGACATCATTTTGTGTCCTTCAGTCATTGCTGGGGTGTGTGCACCCAGAAGAAATTCCATGTGCCCTTATTTTGATCAACAGTAT	TTTTTTTTTTTTTTTTTGAGACAGTGTTTCTCTATGTAGTCTTGGCTGTCCTGGAATGAGCTCTATATGCCAGGCTGGCCAGGAACTCACAGAGATCAGCCTGCCTCTGTCTCCCAATTGCTGGGAGAAAGGGCATGTGCCACTGCCTGC
chr11	68857816	Repeat (homopolymer)	TA	T	-1		AGATTATGTTTCAAAAGTTT	AAAAAAAAAAGACAATAGAA	0	0	0.529412	Ndel1	upstream_gene_variant	transcript	AGTAATATAGGCCTGAAATTGCTGATGGCTTTATCTCAGCATTCAGGAAACAGTGCGGCAAATGGATCTCTGTGAGTTTAAAGCCAGCCTTGTCTACATAGCAAGTTCCTGGTCAACCAGGACTACATAGAGATTATGTTTCAAAAGTTT	AAAAAAAAAAGACAATAGAAATACTACTTTTTACTGTTAAAAAAATAAATTGTTGGAGCTGCAGCTCAGTAGGTAAGGTGATGCCCCGCATTGGCCTCTATCACCAGCACTGTCCAAATGTGGTATGGTAATGTTTCCCTCTAATCCCAG
chr2	145092413	Repeat (homopolymer)	TA	T	-1		GATGAGTAAAGTTTCATTAT	AAAAAAAAAAAAAAGACATG	0	0	0.53125	Gm11746-Slc24a3	intergenic_region	intergenic_region	GACTTTTGGTATAGCATTGGAAATGTAAATGAGCTAAATACCTAATAAAAAATGGAAAAAAAAAGAAAAAAATGCACATACATATGTATATATAATCATATGCATGTATATAATTTTATTGAAAATTATGGATGAGTAAAGTTTCATTAT	AAAAAAAAAAAAAAGACATGAGCATCTCTGGTATCTCTGTGGCTGGGTGTGGCCCCACCTCCCTATGTTGTGACTTTTACCTGAGGCACCAGCCAGAGGCTCCATAGAGGGATCGGAAGCCTACCTTGCACTTCCTCATAAGAACCATTT
chr4	130844142	Repeat (homopolymer)	TA	T	-1		AATAAACTCCATTCTATACT	AAAAAAAAAAAAAAGAAAAA	0	0	0.535714	Sdc3-Gm22660	intergenic_region	intergenic_region	TCCCCCTCCTCTCACCAGTCCCTTCCCCCTCTCTCCATGTGGCCATGGCTGGCCTCTACTTCTCTACTCTCTCCCTCTCTCTGCCTTTCCCTGCCTCTGCTACCCTCTTAACTCCCCTGCCCATGCCCTGAATAAACTCCATTCTATACT	AAAAAAAAAAAAAAGAAAAAAGAAAAGAAAAGAAAACAGCATGTATAAAAATCATGCAGGGTACAAGCAGGGCTGGAGAGATGGCTCAGTGGTTAAGAACACTGTCTGTTCTCCCAGAGGTCCTGAGTTCAATTTCCATCTCACAACCAA
chr2	104572603	Repeat (homopolymer)	GA	G	-1		TAGAAATAGATTTTGCTCAA	AAAAAAAAAAATAAGTGCAT	0	0	0.538462	Platr14	downstream_gene_variant	transcript	TTCACACTGCATTACCAAAAGCCCTTCTAACTAATCAAAAGCCAAAACTTAAAAATGTGGTAATTTTCTTACAAAATAAACTTAAGCAGTCGCCCTTTTTTAGATGCTTAGCAAATTGTGATTTACGTATTAGAAATAGATTTTGCTCAA	AAAAAAAAAAATAAGTGCATCGAATTTAAAATATAGACATTCCTTAAAGGTCTCTTTTTCTCTTGGATAAATTTAAAAGATTCCAGAATGTGGCAGGTGGGTGGCGCGTGTCGCCTTCCAGCCGAAGCAAAGCAAACTTAGGAACAGATT
chr18	50807587	Repeat (homopolymer)	CT	C	-1		CAAAAGGTTAAAAAGTATAG	TTTTTTTTTTTTTTTTTAAG	0	0	0.545455	Hdhd1a-Prr16	intergenic_region	intergenic_region	TAAAGGTGTCTTTTGGTACAAGTGATAGAACTCAATTGAATATTCATAGGGTTAAAAACTGTATTTCTGACAGCACAGCATTTCAGGCCCACATTGATCCCAGAGGAGTTAGATTAAAAAATCAAAAGATCAAAAGGTTAAAAAGTATAG	TTTTTTTTTTTTTTTTTAAGTAGCAACAATTAAAGAGAAAGAAGCCACAAATGTGTAAGGGACTCTGTCAGGCAGAGGTCTATGGAAGGGTTTGGAAGGAGGAAAGGGAAAAGTATGATTTAATTATATTGTAATCTCAAAAAACAAAAA
chr3	55836697	Repeat (homopolymer)	TA	T	-1		AGAGTCCCTTTTCCTTTCAT	AAAAAAAAAAAAGTTATAGC	0	0	0.583333	Nbea	intron_variant	transcript	TGGTCGCTCACAACCATCTGTAATGGGATCTGCTGCCCTCTTTTGGCGTTTCTGAAGAGAATGACTGTGGATTCATATACATAAAATAAGTAAATAAATCTTAAAAAGAAAAAAAAAGAAGAAAAAGGAGAGAGTCCCTTTTCCTTTCAT	AAAAAAAAAAAAGTTATAGCAATCAAAAGAGCTGGGTTCAAAACACTTGCTGCACTTGCTGAATGGAGTAGGGTTCCCAGTACCCACATATGGTGGCTTAAAACAACCCATAACTTCAGCAACAGGGCATCTGATGCCCTCTTCTGGCCT
chr16	11262904	Repeat (homopolymer)	TA	T	-1		ATATTAATAAAATAAATCTT	AAAAAAAAAAAAGTGTAGGG	0	0	0.606061	Mir1945-Tnfrsf17	intergenic_region	intergenic_region	GAGCACCCGACTGCTCTTCCGAATTTCCAGAGTTCAAATCCCAGCAACCACATGGTGGCTCACAACCATCCATAATGAGATCTGATGCCCTCTTCTGGAGTGTCTGAAGACAGCTACAGTGTACTTACATATATTAATAAAATAAATCTT	AAAAAAAAAAAAGTGTAGGGCTGGTGAGATGGCTCAGTGGGTAAGAGCACCCGACTGCTCTTCCGAAGGTCCAGAGTTCAAATCCCAGCAACCACATGGTGGCTCACAACCATCCGCAACAAGATCTGACTCCCTCTTCTGGAGTGTCTG
chr15	87069630	Repeat (homopolymer)	CA	C	-1		CAACTAATTGCTCAATCAAT	AAAAAAAAAATACTTGAAAA	0	0	0.607143	Gm23416	downstream_gene_variant	transcript	GGGCTCACCCTCGGATCCACATGTGTTCATGCCAAGCATCTTACTGACTGAGCCATCTGCCCAGCCCCACTGTGACACGCCAGGAGACACTTGGTATCTCAAATGGATCTAAGTCACTGGTGGGCTCAACCAACTAATTGCTCAATCAAT	AAAAAAAAAATACTTGAAAACTCTTCCATCTTCTTGAGCTACACATCAGTCTGGAATCTCTGACGGGGGCACTGCAACCCAGAAACTTGGTTGATCTCAATTTGTCTTCAATCCTCTTTGGTCTGACACCCTTCAAGCTCATTTCCACAG
chr16	82650004	Repeat (homopolymer)	TA	T	-1		AATATTTAATAAAAATAAAG	AAAAAAAAAAAAGAGATGGG	0	0	0.612903	Gm23355-Gm21833	intergenic_region	intergenic_region	CCACTGTAGGGAATACCAGGACAGGGAAGTGGGAGTGGATTGGTTGATGAGCAGGGGGAGGGGGTATGGGATAGGGAGTTTTTGGAGGGGAAATCAGGGAAAGGGGTAATGTTTTAAATGTAAATAAAAAAATATTTAATAAAAATAAAG	AAAAAAAAAAAAGAGATGGGTTGTAGGCAAAACTGTATGGTATTGCCTTAATTATTGATTTATGGATGAAAGCCCAGCTCATGGTGGTTAATTTTAATCTCTGGAATTGCAGTCTTGAATTCTACAAGAAAGCAGTTTAAACAAGCCAGA
chr3	21442225	Repeat (homopolymer)	TA	T	-1		GACTCTAGTTTGTTCAAAGT	AAAAAAAAAAAAAAAAAAAC	0	0	0.615385	Gm29137-Gm43675	intergenic_region	intergenic_region	AGACCTCTTACACTACTCAGGGGTCATGATGGATTAGCCCTCCCACCCCAATCATTAGTTAAGAAAATGACCTATCCATAAGTTGGTATGGTAAGGTCATTCTATCATTTAAGTTTCTCTCTTCTCAGGAGACTCTAGTTTGTTCAAAGT	AAAAAAAAAAAAAAAAAAACTAACAAAACAAAAAGAAACAGAAGAAACAGCCAGGGCATCTGACAAAAGCATGGTTTATTTTACTTCTGCTTCGGGTTCCAGCAGCTACAGCACATCATGTCACTGTATCAGGGAAGGAAAGGCAGGCGG
chr1	108295411	Repeat (homopolymer)	GA	G	-1		ACAATAGGGCACAAAATTCA	AAAAAAAAAAAGAAAATGTG	0	0	0.617647	D830032E09Rik-Gm5702	intergenic_region	intergenic_region	TCTGCACTTTGGCATATTCATTTTCAAATCATGTCTACTGCATCCTGAGAATAATAAAAGCCAGAGGAACTTAAGGCTTCACTATGACTTTAGGACTATAAATATACCACATTGATGGGTACAGTGTTAAACAATAGGGCACAAAATTCA	AAAAAAAAAAAGAAAATGTGAATACAAACCTAAGAATGGGTCACAGCAGGAATCCAGCATCTTAATGTGATGCTAGAACTTAATATCCTCATTTGCAGCTGTGAAGCATCCGTTAGGATGAAAAACATCACAAGCATTTCAAACGTTTTA
chr15	94092456	Repeat (homopolymer)	AT	A	-1		TGCTTTGTAATTTTTTAAAA	TTTTTTTTATTTTATTTTTA	0	0	0.622222	Prickle1-Adamts20	intergenic_region	intergenic_region	GATGAGATTTTCAGTGTTTCATTTTGGTAGGTATTCATATTAATTCCCTGCCCCATGTATAATTCACAGATACTTTCCCCACTCTTGGTTTTTTTCTTTGCTCCCTGCTGATGTTTTCCTCTACATTATATGCTTTGTAATTTTTTAAAA	TTTTTTTTATTTTATTTTTAGATTTACTTATTTATTTTATGTATGCCAGCACAGATGGTTGTGAGCCTTCATGTGGTTGTTGGGAGTTGAATTTTAGGACCCTCGCTTGCTCCGTTCAACCCTGCTGCTTTATAATTTAATGTAAGCACA
chr18	35850886	Repeat (homopolymer)	AC	A	-1		AGGCTTAGTGGTGGCTGGAC	CCCCCCCCCCCCCAGGAAAC	0	0	0.695652	Cxxc5	intron_variant	transcript	TAAATATGGGGGATTGGGATGTGGGCCTGTTGCAGATCCCCTAGAGTCTCCGGGGCAGCCACAGCCATCCACTCACTTCCTCCTCCAGCTGTGGACTGCTGTGGTTGTTACTGGGAGGGGGAGAAGCTAGAGGCTTAGTGGTGGCTGGAC	CCCCCCCCCCCCCAGGAAACTCAAAACCCTGGGCCAGCCGGGTGGCGGGTTGGGGCAGGCACAAAGAAGGCCTCTGTGCAGCCTGGCTGGGCTGCCCACAGGATTCTGGGGGAGGCAGCAAGAGCCGGTTTCCGTCCCCTTCTGCTTCCT
chr6	43928974	Repeat (homopolymer)	A	AT	1		ATTGTTATTTTTAATTTTTA	TTTTTTTTTTTTTGGTTTTT	0.684211	0	0	Gm22939-Gm35216	intergenic_region	intergenic_region	TTTGGTTGATAATAGAGAACAAGAGAAAAACTGTGTAAGTATGGCCTAGAGTATTTCTATGTAGTATACAAATAGATGGTAAACATACTTCTAGAAAATCATGCAATTTGCTTTCTGAGTTGCCTGGATAATTGTTATTTTTAATTTTTA	TTTTTTTTTTTTTGGTTTTTCAGTAGTGGAGACAAAACTTGGAGCCTTCTTTATGTCAGAAGAGTACTTTACCACAGAACTAAATCATCAGCATAGATAACGTTGTAAAATGCACCATGCAGCTGGCATTCAGCAGCTCTGATATTTTCT
chr2	114345501	Repeat (homopolymer)	G	GT	1		TCAATAATTGTATGGTTTTT	TTTTTTTCTGTTACTTAGCG	0.538462	0	0	Gm29234-Dph6	intergenic_region	intergenic_region	CAGAAATCACTACCATGCTTGGGAAAATAGATCTTTAATCAAAAGTCTGAAAAGGAAGGAGAGATAAGAGCATGGCTCAGCCTGACTTGGCATCTCACATCTTTCCTCCAGCTCATTATCCTGCTGCCACTCAATAATTGTATGGTTTTT	TTTTTTTCTGTTACTTAGCGTGCTTGACTGCACAAAACTGTGTGTTTGAACTCCTGAATTCAGACCACAATATCCTCAGGAGGCACTTGGGATATTACCATGAAGGACACCCTTCTGTGCTTCTAAGACCTGACTAGAAACCACAGTGCA
chr12	40115576	Repeat (homopolymer)	A	AT	1		AATAAGATCATGTCTCAAAG	TTTTTTTTTTCCAAAAAAAA	0.53125	0	0	Scin	intron_variant	transcript	AAAGAAGCCAAACCACAGAGCTGGGCACAGGGGTACCCAACCATAATTCCAGCATTGGAAGGTGAAGGAAAGAGGATCGGAAATTCAAGGTCAACCTTGGCTTCATGAGTTTGAGTCCAGTGTGAGTTACAATAAGATCATGTCTCAAAG	TTTTTTTTTTCCAAAAAAAAATAGTAGAAAATCACATACTAACTTTTCCCCAACATTTGGGGTGAGAGCTTGAGGTAAACCTGAGCTACACAGATAAATTCCAGGTCAACTTAAACTACAGAAATAGCCCATGACTGAAAAATAGAGACA
chr6	128302936	Repeat	T	TA	1		TAGATAGATAGATAGATAGA	GATAGATAGATAGATAGATA	0.517241	0	0	Tead4	upstream_gene_variant	transcript	CCAGCAACCACATTATAATTCACAACCATCTATAATGGTATATGGCGCCCTCTTCTGGTGGGCAGGTACATATGCAGGCAGAACACAGTACAGAATAAAAGATAGATAGATAGATAGATAGATAGATAGATAGATAGATAGATAGATAGA	GATAGATAGATAGATAGATAGATAGATAGATAGATAGATAGATAGAATTAATGAATTTAAACTACAGAAATTAGGATAATGTGGAAGGGGAGTCTGGCCATAACAATGTGGTTTCAAAAGGGAGGATAGCCCTTCAGGTACAAAAGGATG
chr13	103275457	Repeat (homopolymer)	C	CA	1		ACACTTACTTTCCAAGCTTC	AAAAAAAAAAAAAAGGCACA	0.458333	0	0	Mast4	intron_variant	transcript	GCCCCAGTATGACTTCCTTCCTGCCTCTCTTCCTTTATTACCAGCTTCTTGGTTCATCTCCTTTGAGAAGCCATTCCTAACGTTCAGACATTTTCGAAGTCATTAAACATCTAAGGGGCTTAAATTTCCAACACTTACTTTCCAAGCTTC	AAAAAAAAAAAAAAGGCACAGGGGCTTATTGTTAATGGCTTGTGGATTTCATTCCTTTTTCACTTTAACACACTGAAAGCTCCAGCTCCACATTGTGTCATTCTTTACGCTCAGAATAGGTACTACCTACCACCCTTGCAGGTGGATTGC
chr12	66981805	Repeat (homopolymer)	G	GT	1		TTACATATGAATTGGCGTTT	TTTTTTTTTTTTTCCATCAG	0.444444	0	0	Mdga2	intron_variant	transcript	AAAAGTGATGCATTTTCCCTTTTTAATAAGATTGAAAATGTCAAATTTAGTTCCATTTCTAATAAAACACATAAAGAAAAAATAATTTTTCAAACAATCTTTGCTTTAGTCTATTAACAGTTGTATATATTTACATATGAATTGGCGTTT	TTTTTTTTTTTTTCCATCAGGATGGCTTGCTTGGTTTACTTAGTTCATTTAGAACTAATAAGCTAAGGCTGCACTTCTGACATGTTGAACTCTATTTATGGAGTCAAACTAGAGACAAATCAGATAATTTGGCACAAGAGTAAGTCTTTT
chr6	41313621	Repeat (homopolymer)	C	CT	1		TCCTCCTCCTTCTTCTTCTT	TTTTTTTTTTTTTCAAGACA	0.44	0	0	Try5	intron_variant	transcript	TCCAACGATCTTGTCATCATCATCCACAGGGAAAGCAACTTGAATAAAGACAAGAAGAAAACTGAGAAAACAATTCCTCAAGGTGTTGGAAGATGGAGCCCTCAACCTAGGGGTTCTTTTTTCCTCCTCCTCCTCCTCCTTCTTCTTCTT	TTTTTTTTTTTTTCAAGACAGGGTTTCTCTGTGTAGCCCTGGCTGTCCTGGAACTCATGTTGTACACCAGGCTAGCCTCGAACTCAAAAATCTGCCTGCCTCTGCCTCCCAAGTGCTGGGTTTAAAGGCGTGTGCCACCATGCTTGGCTA
chr4	129607877	Repeat (homopolymer)	C	CA	1		AGAACCCTGTCTCGAAAAAC	AAAAAAAAAAAAAAACCCAA	0.433333	0	0	Tmem234	3_prime_UTR_variant	transcript	AAACAAGCAAAGCCGGGCGTGGTGGCGCACGCCTTTAATCCCAGCACTTGGGAGGCAGAGGCAGGCGGATTTCTGAGTTCCAGGCCAGCCTGGTCTACAGAGTGAGTCCAGGACAGCCAGGGCTATACAGAGAACCCTGTCTCGAAAAAC	AAAAAAAAAAAAAAACCCAAAACAAACAAACAAGACGAAGGGCAGCACTGGGAAGGTTTTGTAACCTTTAGTGGGTTCCACGGTTGAGATTTAGCACTGGAGCCAGGCATGGTGGTATACTCCATTAATCACTCAGGAGGCAGAGGCAGG
chr3	43386854	Repeat (homopolymer)	T	TA	1		GCATTCCCGTACAGTCAAAT	AAAAAAAAAAAAAACAAAAA	0.368421	0	0	Gm18865	downstream_gene_variant	transcript	TTTGGTATGTGTGTAATATTTACTAATGCAATTTTCTTTTTGATGGCATGGGAGCAATTTATTCAAAGTTTCAGCTAAAATACTCATTCTGACTTATGTGTAACCACTGCTATCTCTTTCACAATATATTGCATTCCCGTACAGTCAAAT	AAAAAAAAAAAAAACAAAAACAAAAAACAAAAAACAGAATCCACCAATGTGAAATATTTAATTATTTAATTAATGTTTTTAAATTATGTAGAACAACTTATATCGTGGACAACAGTGGGCCATAACAGGAACATCTCAGAAATCAATACA
chr1	170853608	Repeat (homopolymer)	C	CA	1		CTACCTACACATATACTAAT	AAAAAAATATGTCATTTTGA	0.366667	0	0	Atf6	intron_variant	transcript	TTTCAAACTTCTAAAATTTTTATAAACTCAACAAACAAACAAACCCAAAAAACATTTTTAGGGTCAATAAAACAAGCTCAGTAGGTAGAGGCTTAAAGAATGAGGCAAAGTTCAGAATTCTATAAGCTAACTACCTACACATATACTAAT	AAAAAAATATGTCATTTTGATGGTTCAAAGTATTACAGTAACAGTTTTTACATAGTTTTCTAACCAACCAAAGATAAAAATAAGGCTATGACTAATTTTTAGAGTTCTTGAAGAGGAAGTTGGTAAGTTCCTCTTCACAAGATACATGAC
chr1	149920730	Repeat (homopolymer)	G	GA	1		AAGCCCAAAGCACAGGACTA	AAAAAAAAAATCAGATCTGT	0.315789	0	0	Pla2g4a	intron_variant	transcript	TTCCAGAAGAGGCTTGCCTCACACCTTGGAGGGGATGATTATGTCCAGATAGGTCAAGAAAAACACTTAAGGAGACAAGCCTTGCTGGGTTCCAGTTTTGTCAGCAGGAGACGTGATGTAGTCCCCACAAAAGCCCAAAGCACAGGACTA	AAAAAAAAAATCAGATCTGTTGAACTAGAGAGGCTCTCAAATGGGTGATGCCCAAAGAAATCAGGGAACTCTCACCCTGATCTGTCTCTCTGTCTGCCTCTCTGTCTCCCTACCCCCTCTGTCTCTCTCTTTCTCTCTCTCCCGCTTTCT
chr10	100738742	Repeat (homopolymer)	T	TG	1		TCAGAGATCATTGCAGAAGA	GGGGGGGGGGCGGAGAATGA	0.3125	0	0	1700017N19Rik-Gm38219	intergenic_region	intergenic_region	CTACATTTCTTGCTTTTGTATTCTGTTCTGTTTTAACAGACGACACATTTCAATCATACACAACTTTCGACTTTAAATATGACTTACTGTTGTAAAGGATACTGTGCAATACAACTCCTTGCCCTAAAGCTCAGAGATCATTGCAGAAGA	GGGGGGGGGGCGGAGAATGATTGAAAATATAGCCAGGAGGAGGATATGAGAGCATTTGGAGGGAGGGAAGGGAAGGATAACTCCAATAGACAGGTCAAACTGGATAGAGAAAAGCCCACCGGGCCTCATCTCTACACAAAGAACTAGACG
chr13	55202604	Repeat (homopolymer)	G	GT	1		GCATCAACATGCTCAACCTA	TTTTTTTTTTGTTTTTTTGT	0.3125	0	0	Fgfr4-Nsd1	intergenic_region	intergenic_region	TTGTTTTGTTTTAGACAGGGTCTCTCTATGTAGCCCTGGCTGTCTTGGAGGTTGCTATGTAGATTAGGCAGGACTGAAACTCCCAGAGATCCTTCTACCTCTGCCTCTCTAGCTCTGGAATTAAAGGCCTGCATCAACATGCTCAACCTA	TTTTTTTTTTGTTTTTTTGTTTTTTATCTTGAGATAGGATCTCATTATATAGTTCAGGCTGGTCTCAAATTTTTACAGCAATCCTTGTGCCTCAGCTTCAGTGCTTGTATAAGAGACATAAGTCAGGAGGTAGTGGCTCACACCTTTGAT
chr7	91102344	Repeat (homopolymer)	G	GT	1		AATCACAAAATCAGCCACAT	TTTTTTTTTTGTTTGTTGGT	0.310345	0	0	Dlg2	intron_variant	transcript	GTCTTACAGTGAAAGGAAATTTGAGGGATGACCCTTGGTATCAGGAGATATCCATCTTCTAACTTAAAGCTCTACCAATACACAGCCTCAGGCTGGTAAGAAGAAAGTACTAATGAGTACTTTGGGTTCCAATCACAAAATCAGCCACAT	TTTTTTTTTTGTTTGTTGGTTTTGTTTTGTTTTGTTTTGTTTTGTTTTGTTTTGTTTTTCTGTAGGAAGAAGTCCAGGAATGTGAGAAGATTTAATTAATTCAAAAGTAAAAAAGACATCCAATCCTTTTATTACTATTTTGTGTTAGCT
chr2	134287888	Repeat (homopolymer)	T	TA	1		TCTGTCTTTCTTTCTTCCTC	AAAAAAAATCATAACTTTCA	0	0.657143	0	Gm25258-Hao1	intergenic_region	intergenic_region	TCTTTGTCTTTGTCTTGGTCTTGGTCTTGGTCTTGGTCTTGGTCTTGGTCTTGGTCTTGGTCTTGGTCTTGGTCTTGGTCTTGGTCTTGGTCTTTGTCTTTGTCTATGTCTTGATATTGGTCTTTGTCTGTCTGTCTTTCTTTCTTCCTC	AAAAAAAATCATAACTTTCAAGAACTGTAGCTGTGTCTCAGTTTTTCTAGTTTTGTATACTTATACATCTATTTTTTATAGATTTAATTAGTAAGTTACCTATGTTATTTTATTTTCAAAGCATTGCCTCTCATATTTATTCATTTTGAT
chr14	86041947	Repeat (homopolymer)	C	CA	1		GACATGCACACACACACACA	AAAAAAAAAATATGTATGGA	0	0.611111	0	Pcdh17-Gm23926	intergenic_region	intergenic_region	AAAATCAATAGAACCTGTATTTGAACTGAGTAATTCATTGAATTTATCATTTATTTTCATAGGTAATCAATACAATGTTTCTCTACTTCATCCCACATTTTTAAGTAACAAAAAACTAACAGGCAACATAGACATGCACACACACACACA	AAAAAAAAAATATGTATGGACAGTAAAACTTGTTGGATGCCCTTGCATTCTGAACTCATTTACTATATTGACAAGACAATGCTATTTCCTTCTACATGGGCAAGGATGGAGGCTGAGAGGCGGGTCAGATTCTCTGGAAGTTACATCAAC
chr3	33639411	Repeat (homopolymer)	C	CA	1		GTACCATTAATGGAATGGAT	AAAAAAAAAAAAAGGAACAT	0	0.583333	0	Gm5845-Gm42694	intergenic_region	intergenic_region	TCTTCTGCCTCTGCAGGCATGAGGTATATACATTGTACACAGACATATGTGTTGGCAAAACATTCCTATCCATAAAATGAAAATAACAACTAAATTTAAAAACTGCAACATACAAATTGCAAACACAGATGTACCATTAATGGAATGGAT	AAAAAAAAAAAAAGGAACATCTGCAGGATACACAGTTCAAATGCTAAGACTGCAAACAACAACAAAATTATAATAATAAGAAAAATGCTATTCAAAGCTTCAGGCGACAAATGCTAGCTCATAAAGGCAACCATAGGCAATGATGTCTGA
chr19	43058250	Repeat (homopolymer)	C	CT	1		CATTACTGGCTGGCTATGCT	TTTTTTTTTTTTTATTGGGT	0	0.580645	0	Hpse2	intron_variant	transcript	TTTTCCAGACAGGGTTTCTCTGTATAGCCCTGGCTGTCCTTGGAACTCACTTTGTAGACCAGGCTGGCCTCGAACTCAGAAATCCACCTGCCTCTGCCTCCCGAGTGTTGGGATTAAAGGTGTGCATCACCATTACTGGCTGGCTATGCT	TTTTTTTTTTTTTATTGGGTATTTATTTCATTTACATTTCCAATGCTATCCCAATGTTCTTCTTCTGGCTATGCTCTTCCTAAGGAAAATTGTTTTGCACATTGTATAGTATCTGATTATTCATAACTATTGATTCATGAAACTCTAAAC
chr10	107340985	Repeat (homopolymer)	G	GA	1		AATAAAAAAAAAAAAGAAAA	AAAAAAAAAACCCTAAGTAA	0	0.571429	0	Lin7a	intron_variant	transcript	CATTTCTAGAAACTGCATGATTTTTTTTTTCATTTATATTTTCACTATAGAAATACCACAAACTTTAAAAGGAAGCATATTACTAAACTTATATTTGCCCCATCATGAAAGTCTTGACACTTTTCAATGAAATAAAAAAAAAAAAGAAAA	AAAAAAAAAACCCTAAGTAATCAGAGAGAGCTTCATCAACTTAAGCGAGCTAGAAATGCTCAGCCTGGTGGGCAGATCAAAAACGAAGAAAACTCAAGTAGGCCCTCTGTTCACTTGGTATAACCTCCTCCTGAACTCTGACATTTTGCT
chr8	49196542	Repeat (homopolymer)	C	CA	1		TGAGAATCCACAGAGTCAAG	AAAAAAAAAAAAATACAACA	0	0.5625	0	RP23-175C23.2-RP23-220E13.1	intergenic_region	intergenic_region	AAGTAGGAGTCTTTACTGAATACATCAAAGAAATTACAGAGAAAATTGCATTTATGTCCACGTGTCCAAAGACTGGTCATCCCTGGAGGCCACATGGCTTAATTTTGCCTATTAAGTAAATGAATATTCTTGAGAATCCACAGAGTCAAG	AAAAAAAAAAAAATACAACAGTTCCATTGTCTACTTCTATTCCAGTACGACTCAGAATAGACATTTCTCCGACTGATTTGAGCTTCATTTGGAAGCAATTAACTATTTTATATTAGATATAATAAGGGTCTCTAGTGCATGGACCACATT
chr10	84393266	Random (feDMR)	GCTT	G	-3	0	TGACAAGTATTCATACTACT	CTTTTGCTAATCCAAGCTCT	0	0.458333	0	Nuak1	upstream_gene_variant	transcript	CCCCGCTGTGTAAATGGCTTCTGCGGAGAAAGCTGCTATATCAAACATGCCTGTAGCTGGTTCTTTCAGTTTGTTTTCCTTTCCGTTTGACAGCTTCTAATGTCTCCACAGCCACCAACTTGGAGAGAGATGACAAGTATTCATACTACT	CTTTTGCTAATCCAAGCTCTCAGGAGGTGTCCGGAGATTCCGAAATGCCCCCCCCCAAAAAAAAAAAACACATCTCCCAGAGGAGAGATGTGGAGTACAGGAAAGCCGACTCTGTTTGGCTTTAAATGAAATACTGCGAGACGTTTGTTT
chr1	144683765	Repeat (homopolymer)	C	CA	1		CAAAAAAAGTAAGCAAACAC	AAAAAAAAAACCCCAAAAAA	0	0.535714	0	Gm23672-Rgs18	intergenic_region	intergenic_region	ACTCCTACCAGGACCTCCTAGCATCCTTATTCTACCAACTCCATGTTTCCTCTTCCTCTAAAAAATTAAAACTTAAGGCCAAAACAAAACAAAACAAAAAAGATCTAAGGAAGCAACCAATAAGCCAATCCAAAAAAAGTAAGCAAACAC	AAAAAAAAAACCCCAAAAAACCAAAAAAAAACAAAAAACAAAAAATGAAACAAAAAGCCCTCCAACACAAAATTGAGAAAGAGGCGTCACTTTTTCTGTTGACAAACTATTTTTGGGCATAGGGTCTGGCCTGGAGTGTAGTTTATATAC
chr8	26430974	Repeat (homopolymer)	G	GA	1		TTCACGGAACCTGGAAGTTA	AAAAAAAAAAAACTAATTGC	0	0.527778	0	RP24-367D19.3	intron_variant	transcript	AGGACAATGCCATGGTGCAGACTGTCATCATTGTTTAAAAATCTCTCCAAAAACAGGGACTACTCATTCAGGTGGTGTTTGCAAAGAGAATCTCACTGATTAATGAACCTCCGACCTATGATTTTTGTTCTTCACGGAACCTGGAAGTTA	AAAAAAAAAAAACTAATTGCAATTCTTCCCAAGTCTACACAGTGCAAAAGAAGGTACTCGATTGAATTTTGTAAGCTTATCTCTTGGAAAATTGTATAGCCAAAGACAATGTAATTTAGTCAATGACAGTGTGTGCTTGTGTGCCCATAT
chr13	75665720	Repeat (homopolymer)	G	GA	1		GCAATTCTCAATTTCTTATG	AAAAAAAAAAATCCCAGGGT	0	0.525	0	Gm4149-Gm23012	intergenic_region	intergenic_region	GTAGAGATCTCCCAGGCTCATGGATTGGTAGGATTAACATAGTAAAAGTGGCCATCCCACCAAAATCAATCTAAAATTCAATACAATCCCCATCAAAATTCTAACATGATCTTTCAAAGACATGGAAAGAGCAATTCTCAATTTCTTATG	AAAAAAAAAAATCCCAGGGTAACAAAAACAATTCTTAACAATAAAAGAACTTCTGGGGGAATCACTATCCCTGACCTCAAGCTGTACTACAGACAAATAGTGATAAAAATGGCATGGTATTAGTACAAAGACAAACACATTGATCAATGG
chr1	76198142	Repeat (homopolymer)	G	GT	1		TGGGGGATGGTATATCTTCT	TTTTTTTTTTTTTTCTGACC	0	0.52	0	Gm29068-Gm29069	intergenic_region	intergenic_region	AACTGACCACATATGAAGTTTCAATGCTGGGTTGAGAGGGGTTAGTACAAGCTATTGATCAGACAAATTATGTCTTCAGAGGATACCAAGACCACTCATTTATAGTTTCATACTAATAGTATTGCTAGAATGGGGGATGGTATATCTTCT	TTTTTTTTTTTTTTCTGACCCAACTACTTGTTATAAGTAATTTCTCATGTGTCTTCAAAGCCTTCATGTTATCTATTTTTTAATAAATAAATGTTACTTCACCAAGTTGCTATAGGATATGGAAGTTTGTTGGAAGAAGTACATCATTAG
chr6	9894427	Repeat (homopolymer)	G	GA	1		TTCTGCATACAAGAACTTGA	AAAAAAAAAACAACAACCCA	0	0.5	0	Nxph1-Gm5110	intergenic_region	intergenic_region	TGATGTTCATTTTTTACGTTAAGATGTATTTAGACAACACTCTTACAATTTATTGAACACAAAGCATTTGAACTGCAGTCTATATAAAAGTTTCACGTCTATAGACTTTTATCTTTGAAATGGGAAGGTATTCTGCATACAAGAACTTGA	AAAAAAAAAACAACAACCCATGTATAAATCCTTTGATTTACAATGGTGTCTAATCTGAAAGATATACTAGCCCAAATGTGGCAGAAAGCCTGTGACAGTAACTAAGCAAAATCTGATCTGATTTAAGGCTCATTACACCAAACGAAACTC
chr4	148533375	Repeat (homopolymer)	T	TA	1		ATGTATAATAATAAAATCTT	AAAAAAAAAAAAACCTATTT	0	0.483871	0	Mtor	intron_variant	transcript	GGTAAGAGCACTGACTGCTCTTCTGACTGTCTGGAGTTCAAATCCCAGCAACCACATGGTAGCTCACAACCACCCATAATAAGACCTGATGCCCTCTTCTGGCACGTCTGAAAACAGCTACAGTGTACTTATGTATAATAATAAAATCTT	AAAAAAAAAAAAACCTATTTCAGGCAGGGCATAGTGGCGCTTGCTGTTAATCCCAACATTTGGAAGGCAGAGACAGGTAACTCTTGTGAATTTGAGGTCAGCCTGGTCTACAGAGAGAATTCTAGGACAGCCAGAACTAGAGAGACCCTG
chr4	96262645	Repeat (homopolymer)	A	AT	1		GTGCCGAGAAGAAAGTATAT	TTTTTTTTTGTTTTAGGGTG	0	0.464286	0	Cyp2j15-ps	intron_variant	transcript	GCTGTTATGAAGAAAAGCCTTAGTCCATCATGGTCCAATAGAATACATGGGATTAATTCAATGTTCTTGTATCTGTTGAGTTTTGTTTTGTATCTGACAATATGGTTGATATTTAAGAAGGTACCATAAAGTGCCGAGAAGAAAGTATAT	TTTTTTTTTGTTTTAGGGTGAAATGTTCTGTAGATACCTGTTAAATCTATTTGGTTCATAAGTTCTACTAGTTTCATTTTATCTCTGTTTAGTTTCTATTTCCATGATCTGTCTACTGTTGAGAGCAGGCTGTTCAAATTGCCTACTATT
chr15	69672472	Repeat (homopolymer)	G	GA	1		ATAATATTCACCTAAACCAG	AAAAAAAAATAGTATGCTAC	0	0.44186	0	Gm24232-Gm23987	intergenic_region	intergenic_region	TATATCCAAAATTATTGAAAAAATTTAAAGGTGTCTCACTATTCCAATTATAGTGATGTATTTTATAATCTTAAAATTTACAACTAATCCACAAACAAATAAAAGGTAAATCAGAAAGCCATAAAATGTAATAATATTCACCTAAACCAG	AAAAAAAAATAGTATGCTACAACACAGATTAATTCTGAGGATATTATGCTATCTTAAATAAACCAATTACAAAAGGATTTATATAGTTTTATTCCATGTGTATAAGGTAGGTGCTTAGAATAGGTGAAAAGAAGAGAATGGGCTTGCAAG
chr15	82381535	Repeat (homopolymer)	T	TA	1		ATAATGGGAATCAAATAAAA	AAAAAAAAATAAAACAAATA	0	0.432432	0	Cyp2d22	upstream_gene_variant	transcript	TAACAAGGAGGGAGATGAGAACGGAATCCCAGATGTTGTCCTTTGACCTCTCTAGATGGCATCTCCCCCAACTCCATGTACACACCCTAACAATAAGTTTTAAAAGATGCTGATTTAATCCCCAAAGTAAATAATGGGAATCAAATAAAA	AAAAAAAAATAAAACAAATAAAAAAAAATAATAAAACAGAGATGAAAGGAGGGTCAAAGAGGAACACTAAGATACCACTTACACAAGAAGGGCAAGGGGAGGGGAGGGGAAGAGGAAAGGAATGCAGAAATAAAAAGGAAACAGAAGAGG
chr4	87430021	Repeat (homopolymer)	G	GA	1		GCTCAGGCCCTCTTGAATGT	AAAAAAAAAAAGCATTGAAA	0	0.422222	0	Gm23154	upstream_gene_variant	transcript	CCTCAGTTATTCAGTACTTAATATTTCATTCATGGCCTCTACATTAAAAATATACCTTCCTTCAGTCTCTTTTTTAACTTATATGTTCAAGAGGAAAACAGGGCAGAGCTGTATATAGATGCTTCAAAATGCTCAGGCCCTCTTGAATGT	AAAAAAAAAAAGCATTGAAATAAGTGAATGTTGTAGGGTCGTGTGCAATGCCTGGGGACCAAGACATGTTTCATCGGAATACTAGGTGTCCTGAGCAAAGTCTTTCCTAGTAGCTAAGGCTAGTGAAAATGGCAACAGCTCCAGTTTGCT
chr8	64129159	Repeat (homopolymer)	A	AT	1		TAAAGTTTGTAGTACTGAAT	TTTTTTAAATCAGTATAAAA	0	0.42	0	Tll1	intron_variant	transcript	AAATATTTGCATTTAAAATGTTTAAACAAAAAGAAATGGATATTTTGTCTGCTTCATTTCTTGCTTACCTTTACCTTTTAGTACTGATGTGTATTTTTGTACTGTTCCAATGAGTATTGTTAAATAGGATTAAAGTTTGTAGTACTGAAT	TTTTTTAAATCAGTATAAAATATGTACAGGTTTATAAACAGAGAAACCATTTTTTTTCTGGAGAAAGGTTCACAACACAATGTTCTAGAGGTCACACAAATGGCAGAGATGATGATGGCCTTCACTAATGACACATTGACCCCTAAAGAA
chr19	44774564	Repeat (homopolymer)	A	AG	1		ATGGTACACAATGCAATGTG	GGGGGGGGGGCTCCAGGGAG	0	0.416667	0	Pax2	intron_variant	transcript	TCCACTAGGGAATCTGCCATCTGAAAGCCCTTAATAGACATGAGCAATCATTCGCCCACCCTCCCAATCACCCATTCAGAAATATCTCTCTAAGCACCTCCTGTGTACCCGGCCAGTCACCTAAAGCTTCATGGTACACAATGCAATGTG	GGGGGGGGGGCTCCAGGGAGAAATCGTCATATTTTGAGTCTGGCTAACCTCCTATCCTTTCTGTACCTCAGTTTCCCTAGTCATATAAGGTGGGGATAATCACTTAACTCTTTTATAGGCTCTCACAAGGGTTAAATGAACACACCCACA
chr2	22918219	Repeat (homopolymer)	G	GA	1		AGAGAGAAAGAAGGTAAAGT	AAAAAAAAAAAAAAATGAAA	0	0.411765	0	Gm14441	upstream_gene_variant	transcript	ATAGTCTAGGACTAAAACTTAGTGGTAGAGCATAGCTTACCAAGCATAAATTCCTAGGTTCAATCTCTGGTATTACCTTCCCCTGCCCCCAAGAAAACTCCAAATTTTCTTTTTAAAGAGGGAGAAAAGGAGAGAGAAAGAAGGTAAAGT	AAAAAAAAAAAAAAATGAAAGAAGTGTTGTGTGCTGACCACACCGAGGTGTGCTAGCAGTGCCCCAGAGCTGCCTACTTGGATAACAGCAAAATCTCAGTGCGAGTGCTCTGAATACCAGCTCTGCATTTAAGTGACCATGGATGGAAAT
chr18	49569908	Repeat (homopolymer)	T	TG	1		GGAGGGCAGAGATGAAGGGA	GGGGGGGGTGAGTGGGATCG	0	0.388889	0	1700044K03Rik-Gm25440	intergenic_region	intergenic_region	CATTTTCAAATAAAGATTTGTGAATACAGGGGTGTATAAACTATGACACTCTGCCACTTACATGACACGCTATTGTTTTCATTCTTTTAATTTTATCTAATTTTCTTTTGTGAGGGATGACTGCCAGGGTGGAGGGCAGAGATGAAGGGA	GGGGGGGGTGAGTGGGATCGGGGTGCATGATGTGAAATTCACAAGGAATCAATAAAACCTTAAGAAATAATGAAATAAAATAATAGAAAATGGAAATGTAAGCATGAAAATAAAGATTTTCTTTATCTTTATGATATAATATAGCTATTT
chr15	32546590	Repeat (homopolymer)	G	GT	1		TTTACTTGGCTTTTTTAATT	TTTTTTTTTTTCAAACAGTT	0	0.384615	0	Sema5a	intron_variant	transcript	AAGGTTCCTTTCCTTTCCCCAGTCAGGAAAGGATTTGGGAACAAAACAAGCTTGGCTCCTCCAAACTTTTCTAACTGTCGCAGTTCCCAAACATTTACAATTATTTATACTTATATTTCAAAATTGTCTGTTTACTTGGCTTTTTTAATT	TTTTTTTTTTTCAAACAGTTTTGTCAGCCCATCATGCTGTGCTGTTTTTATTAGCAATGGAGCAAAAAGCATCATATATTTGATATCTCACTTCCCTTATAGAACAAGTTCATGCCAGTGAGCAATTTGCATTGTATGAGCCAGGCTATA
chr5	31302841	Random	CCT	C	-2	0	TAGCCTCAAACTGTAACCTT	CTTTTTCTGCCTTTGCTGAG	0	0.509434	0	Gckr	downstream_gene_variant	transcript	TCATTCCAGGCTCCCTTAGGCTTTCTCTCTGGCACCTCACATCTGCCCCTCCTCCCACCCTGAAACCCTGTGCTACAGAACCACCTTCTTTTGTGGGGAGAGAGACAAAGTCTTGCTATGTAGCCCAGGCTAGCCTCAAACTGTAACCTT	CTTTTTCTGCCTTTGCTGAGATTTTAGGCATGAATCACCATATTCCAAACCTTCTTCTTATTCCCTATCCAAATGGCCACTTGGTCTGATCTTAACACTCCACATAGCTGACTAGTAGCGTGCAGGTATAGTTCCATTTGGGATAAGACC
chr1	44941074	Repeat (homopolymer)	G	GT	1		AAGTTGATACAAATATTATT	TTTTTTTTTAATTCAAACAC	0	0.365854	0	Gm3496-Gm5268	intergenic_region	intergenic_region	CCGATAGTTTGTGTGTAACTTAAAAGGACAGTGAAGAGGAAAAATTAGTATATCTTTAGGGCAAGGATAATCAATAACAGCACTTCTTGAGTAGCAGCTTATAAGAAAAATATATTTTGATTACAATCTAAAGTTGATACAAATATTATT	TTTTTTTTTAATTCAAACACTATAATTTTGTGGTGACTGAGGTGGGCCCCTTAATCCATTTCCCTCTTGTTGACTGATATTTTTATTGTTACTAGACAATTTCTTACCATACTCATTAATTTTAGTTTGTCATTAGTCCTATGCTTTCCT
chr6	99112170	Repeat (homopolymer)	C	CT	1		CCATAAAGTAAGAGAAATAA	TTTTTTTTTTTAAGGCTGGT	0	0.361111	0	Foxp1	intron_variant	transcript	GCAAGACACAAGACCCTGTCTCCCGTTGCTGCAGCTGTCACACTGAAGCCTTTACCCCAGCTATGTCAGTAAGCACATAAGGATCAATTTCACCATGACATCATCTCCACCGTCCTCTATCACGATTTTACCATAAAGTAAGAGAAATAA	TTTTTTTTTTTAAGGCTGGTCTCATACAACACAGTCTGGCCTTACTGTAGCTGAGAAAGACCCTGAAGAGCTCATCCTCCTGCTTCCAATTCAGGAGAGCTGGGATCAAAGACTTCCACCACTGTGCCTGCTTTTATGTCATTCTGGAGA
chr9	82275104	Repeat (homopolymer)	G	GA	1		TAAGCAAAGGAATTAAACTA	AAAAAAATGATTCTGAGTGA	0	0.325	0	1700063H06Rik-Gm22836	intergenic_region	intergenic_region	CTCTATTTATAATAATCAGAAGCTGGAAACAATTTAGATATTCCCAACCAAAGAATGGATAAAGAAAATGCAACGCATTCACACAGTGTAGTATTACTCTGTTAAAAAAAAAAAGACAACATAAAATTTGTAAGCAAAGGAATTAAACTA	AAAAAAATGATTCTGAGTGAGATAACCCAGAATCTCCTCCAAAAAATTATAGAAAGTATTCACATATAAGTGAATACTAGGTGTTAAATAAATGATAATTACAAAAATAACTTTTATTTACCAGATGTGACTGTCTTCTTGGAAGCTTCC
chr8	89341374	Repeat (homopolymer)	T	TG	1		TCTCAAAGTTTGTTTTTTTT	GGGGGGGGTAGGGTGGTCTG	0	0.324324	0	Gm5356-Gm26331	intergenic_region	intergenic_region	GAATAGCATCTTTAGATAGAAAGAACTCGGATGACAGTTCTTTTTCTCGAGCTGTGTACATGCTTTGCCATTTTCTTCCCCAGGTTCTGATGAGAAATAAACTTCATTTGGATTGTTTTTCTTTGTCTGCTCTCAAAGTTTGTTTTTTTT	GGGGGGGGTAGGGTGGTCTGTCTTTCAGTTTTAGAAGGTTGAACATGACAATTGTGCACAAATGTCTTTGAGTTTAGCTTCAATCTGTAGTTTAGAAACTTCTCCAAACTTGGAAACTGTCATAATTAGGGTTTCCTTTGCTGTATAGAG
chr5	19546947	Repeat (homopolymer)	G	GA	1		ATAAAATGTTTTTAGTAAAT	AAAAAAAAATGTAATTCAGC	0	0.314286	0	Magi2	intron_variant	transcript	TTTTGAAATCACAGCTTCAGACATTGATTTAGTTTTCATTTATAAATCCTTCCCACCCAAAAGCACAAGGTACTTTATAAACATTAACCATGGGAGAAACATGAATCTTGACAAAAATACTGTCAACTGGATAAAATGTTTTTAGTAAAT	AAAAAAAAATGTAATTCAGCCTTTCAAATTGAATTTCAAATGATATTTCCTGCTCTGGTGGTGTGCATCTGCTCCTGCGTCTCAAGTTCCAGGCATTAACTTGTACTTGGTTGGTCTCTCACACCTGCCAATGAATCTCTAGCTCCTTCC
chr18	90516681	Repeat (homopolymer)	C	CA	1		GGGTTTGCTTTAACATGTAT	AAAAAAAAAAAAAAACCCAA	0	0	0.305556	Tmx3	intron_variant	transcript	GAAGTTGTGGATTATATCTAAAGGAGAATATGTTGATTTTCAGTATCGATTTAACTCATTTCTTTATTCTTTTAAGAGGTTGAATAATACCAAACACTTTCATCCCAATACTGAGCAAAATTAAATTTGGGGGTTTGCTTTAACATGTAT	AAAAAAAAAAAAAAACCCAAAAACAAAAACAGTATAACCCACAAAATGGAACAAGATAGCAGGGTTGGTGACTGTTAAAGGTAGAAGATAGAGCTGAGAATGTACTGTTTTTTCTCTTTTTATTTATGTTTGAACATTTCCATAGTATTG
chr7	140695795	Repeat (homopolymer)	T	TA	1		ACAAGCCATTGCTGTTCTGT	AAAAAAAAAAAAACATTTCC	0	0	0.384615	Olfr541	upstream_gene_variant	transcript	AGTCTGGCGGTTCCTCAGAAAATTGAACATAGTACTACCAGAGGATCCAGCAATACCTCTCCTGGGCATATACCCAGAAGATTTTCCAACTTCTAATAAGGACACATTTGTCAATTCTTGATCTTACAGCACAAGCCATTGCTGTTCTGT	AAAAAAAAAAAAACATTTCCCCTGTGCTCATATCTTCCAGGCTCTTCCTCACTTTATCCTCTATAAGATTCATTGTCTCTGGTTTTATGTGGAGTTCCTTGATCCACTTAGACTTCAGCTTTGTACAAGGAGATAAGAATGGATCAATTC
chr5	57442120	Random (CG-DMR)	TAA	T	-2	0	ACTATCAAGTATAATAGGGA	AAAGAACTCTTTCTGGTCAT	0	0	0.454545	Gm18901-Gm43706	intergenic_region	intergenic_region	TGTTTAAATGTGTAACGCTTTCACAATACAGACACAGTGCATATTGGAACATTCAGTGTTCAAACTACCCGGCAAATACATAATAGTTGCAATTTTTAAAAAGATGTTTTCATCTGTGTTTGCTTCTATAACTATCAAGTATAATAGGGA	AAAGAACTCTTTCTGGTCATCCACTCTTAGTAGGTTTGTTATAATCACACACAAACGCAAAACAACCGATGAATGAAACTGAACCCGATCAAATAACATACAGGTCACAGGAACATTATTCACTTTATTACTTAACTATTTTTAATTGAA
chr14	83800913	Repeat (homopolymer)	C	CT	1		TATAACCAGAAATTGGACTT	TTTTTTTTTTTTTCTTTTTC	0	0	0.391304	Gm24774-Pcdh17	intergenic_region	intergenic_region	ATTGAAAAAAAAAAATCTATGACAGCCTTTGTTTATGTTGTATGTTCTTGTTATCCTTTGTGTAAAATGTTCACTCACATTTAGTAATGCCAAGTGTTTTCTAAAGAGTTTGCTTTCTTCCAGCTTGCTCTATAACCAGAAATTGGACTT	TTTTTTTTTTTTTCTTTTTCATCTACTGTTAATTAATACAATTATAGCATTTCTCTTTTAAACAGTGATTTCACTCTCCAGTTTTAGTCTTACCCACTAGTTCCATCTGCTCTAGTCTCTTCTGAAATGGTGCTTATGCATCTTCATACT
chr2	50149954	Repeat (homopolymer)	G	GA	1		CTCCCTTCAACCCCAGGCCA	AAAAAAAAAAAAAAAATCAG	0	0	0.4	Lypd6	intron_variant	transcript	ACAATAACTTTCCTGATAAGATAATTAATAGAATCATATGTATAGATTTTAGCCATGGACTGAGGATGAAAGGTAAACACACAGTGGTTTTGGTGGCACTTTTCAAATGCTGACCTATGGGTCTCTTTACCTCCCTTCAACCCCAGGCCA	AAAAAAAAAAAAAAAATCAGACTTAGAGAAACACCCATAGGAACAGCTGTGCAGTATTTCTGATTTAATTAATGTCTGTGTGTAAGTACTTAGCTAGGTAATAACCGTTCTTCTTCACCTTCGTCCTAATTGATTGTGAAGTCACAAGTT
chr7	90708348	Repeat (homopolymer)	G	GT	1		TAAAATACAACGTATTTGGT	TTTTTTTTTTTTCTTTTGGG	0	0	0.413793	Dlg2-Gm45162	intergenic_region	intergenic_region	CAAGATTATGAATACTTGTCTTTCTGAGATTTATAGGGTTAATACAGCAAATCTTTGTGGGATAAAAAGAATTTGTAATATTCTCATACCTTGAGACATTGAGGTGTGACTGAAGATTATTTCCTAAGTATAAAATACAACGTATTTGGT	TTTTTTTTTTTTCTTTTGGGAGCACAAGTGCTGATAATTGGTAGCTGATTTGCATTGATAATATCTGGAGTTTATTTATTGCCTGCTTTAAAGGAATTCAAATTATTACCCTTGTTCACTAAAGATATTTTAATTAAGGGTTGGTTTAGA
chr4	26450923	Repeat (homopolymer)	G	GT	1		ATTATGTTGTGGATCCGTCA	TTTTTTTTTTTCTTTTTAAG	0	0	0.423077	Gm11903-Gng2-ps1	intergenic_region	intergenic_region	AGCCATAGTGTTTTGATGTCATGGTTCTATCTTCTCTATTACATATAGAAAACCCTGTTTTCCAATAAACTTCACTGGTCCTTTAATTCTTACAATCTTTCTGCCTTCCCACTGAGCAATAGGAGTTGAAATTATGTTGTGGATCCGTCA	TTTTTTTTTTTCTTTTTAAGGCTCTTAATATTTTATTTTGTATCTTTTCTTTCTTTTTCTGATAAAATTATAATAACAATTTATTGTACTGGCATCGGCTTATGACTCCAGTGGTCTTACAATTTGACTTACACTTGCTTTACTGCCCTC
chr14	45428340	Repeat (homopolymer)	C	CA	1		AAACAAGTCTCAGAAGATAC	AAAAAAAAAAAATTGAAATT	0	0	0.424242	Gm25353-Fermt2	intergenic_region	intergenic_region	TCTACCTGATTTTATAAGTCAAATGGCCCTAACTGATATTTACAGAACATTTCACCTAAACACAAATAGTATATCTTTTTCTCAGAATCTCATGGAACTTTCTCCAAAATCAACCACATACTTGGACACAAAACAAGTCTCAGAAGATAC	AAAAAAAAAAAATTGAAATTACACCCTGCATCTTATCTAACTGCCAAGGATTAAAGCTGGATAGTCACAAGAACAGAAGCAACGGGAACTTTACAAATACTTGGAAACTGAACAACTCACAACTGAATAAAAAAAAAAAGGGGGTCAAGA
chr1	127080275	Repeat (homopolymer)	C	CT	1		GTGGGAAATAAAGATTCCAT	TTTTTTTTTTCTTTCCCTGT	0	0	0.425	Gm5261-Mgat5	intergenic_region	intergenic_region	AGATAAGGCACAGACCCTGATTTAAGAGTCAAAAGTGGGACCAAGTCCACAGAGGAAGGTGAGAGCTGACAAAGGAAGTCTGTGCCTTTGGAGGCTGCAAGAAAGAGATTAGCATCTGTGAAACAGAAGTGTGGGAAATAAAGATTCCAT	TTTTTTTTTTCTTTCCCTGTTGTCCTAGTCACTGTTCTATTGCTGTGAAGAGACACAACGACCAAGGCAAATCTTATTAAAGAAAAAAATTTCGTTGAGGTCTTGCTTACCGTTTCAGAGGTTTAGTTCATCATCTTCATGGCGGGGAAC
chr16	28927363	Repeat (homopolymer)	C	CA	1		CCACAGCAAGTGAAAGTGTA	AAAAAAAAAAAAAAAAAGAG	0	0	0.428571	Mb21d2	intron_variant	transcript	AAGCCAAGAGGACTACCCCCAACAGCTCCCTAAACCGAGGGCCTGATGCCACCCAAGTGACACCACCTTAACAAGCTTGGGGGTGGGGTCATCAAGACACCCTATCTGCATATTCATGAAAGACTCCAGACCACAGCAAGTGAAAGTGTA	AAAAAAAAAAAAAAAAAGAGATTTTGTTTCTCAAGCCAAGCGAGAATCTGCTTTAGAGAGAAGTAAATCCACATGGAGACCCTGGCTGTCGCTAAACCTTCGCTGGCCTAGAAAAGCCAGCACCTCATTAAAGGAAACCAAGGGATTCGA
chr12	78135424	Repeat (homopolymer)	A	AT	1		ATGCACCACCATGTGCTGCC	TTTTTTTTTTTTTTTTCGTT	0	0	0.444444	Gm24070-Gm24994	intergenic_region	intergenic_region	ATAAGCCTTCCCCAAACTTAGAATAAACAAAATGTGCTCCCAATATCCAGTTCTGATTCCAAACTCCAGGCTGGCCTCGAACTCACCATGATCCTCTTGTCTCAACTTCCAGACTTCTGGGATTTCTGGTATGCACCACCATGTGCTGCC	TTTTTTTTTTTTTTTTCGTTTTTCATATCTACTTCCTAATACAAGCCTTAAAATGCCTACAGGTCACATTGATGGTTAGTGTTACAGATATGAGAATCAAAATTTAAAACGATCACAGACTTGACACCACCTTTAAGTGCATTTTCAAAT
chr3	152861070	Repeat (homopolymer)	G	GT	1		ATTGTTCAGAGAACTATAAG	TTTTTTTTTTCTTTTTTCTT	0	0	0.451613	St6galnac5	intron_variant	transcript	TTTAATATTCATAACCACCCTGTTTCACAAAGTGGTTAAATTCCAGAACAGGGCCAATAGATGTCGGCTGAATGAATGAGCACATGAATTTCTGAGGTGGCAGAAGGTAGGTTTTATCTTCCTATTCTTCATTGTTCAGAGAACTATAAG	TTTTTTTTTTCTTTTTTCTTTTTTGATCCAGTTTAAATTCTAACCAGACAATGCTAAGACCCTTTTAACGTCCTGGTACTTTGAAAAGGCTTTGATCATTTGTACATCTACTGGTGAAACCATGTATCCCTAGACTGGGGGAGATGTCAA
chr19	50626232	Repeat (homopolymer)	T	TC	1		ATTCAAGTGGCATATGAGTA	CCCCCCCCCCAAACAGAAAA	0	0	0.454545	Sorcs1	intron_variant	transcript	ATGCTACCAAATGTTACTCCTAGCCTTACAGTCCTCCCAAACCCAAGTCTAGTATCATACAGACAATCCTGAAAGATCATCTGCTCTAGAGAGTAGACCTGATAGGTTTAACCAGGAGTGAGTAAGATAAATTCAAGTGGCATATGAGTA	CCCCCCCCCCAAACAGAAAAGGGTTCTGGTGGGCAAGTAGTATTTAGTTACAAGGAAATAAAGTTATATTTCTTCTCGCCTAAGTTACAGAGTATAAATTTTAAATCCACTCCACATGTAAGGCGAGTGATTTATCAGTACTGAAGTTTA
chr11	90232177	Repeat (homopolymer)	C	CT	1		TCTTGAGGGCAAGCCCTCTC	TTTTTTTTTTTCTTTTGAGC	0	0	0.466667	RP23-220F20.2	intron_variant	transcript	GAACAAAAATGGCATCTTATGGAGAGGTATCTGTAATGTGTTTCTAGATCCCACTTCAGGGATGAAGGAGATTTGGCTCCTTGGCTGCTGGGAATGCTATGAGAAGAAACAGTTCTACTTGGTCCACCCTTCTTGAGGGCAAGCCCTCTC	TTTTTTTTTTTCTTTTGAGCTTGCAGTATTTCTTTCTTTTTTCTGTTTTTTTAATGATATATTTTCTTTATTTACATTTCAAATGTTATCCTCTTTCCTAGTTTCCTCTCCGAAAATCCCCTATATTCTCCCCCCCTCCCCTCCCCGCCC
chr7	42184791	Repeat (homopolymer)	G	GT	1		GTTGTTTCCATCCTTGTATT	TTTTTTTTTTTTCTGTTATT	0	0	0.483871	Vmn2r60	intron_variant	transcript	ACATTTAGAGATACTAAGGAAAAGTAATTGTTGCTTCCTATTATTTTTGTTGTTTAGACTTGGCATTCTGTTTTTGTGGCTGTCTTCTTTTAGGTTTGTTGAAGGATTACATTCTTACTTTTTCTAGGATGTTGTTTCCATCCTTGTATT	TTTTTTTTTTTTCTGTTATTATCCTTTGAAGCGCTGGATTCCTGGAAAGATAATGTGTGAATTTGGTCTCATCATGGAATAATTTATTTTCTCCATCTATGGTAAATGAAAGTTTGGCTGGTGGACCATCAAGAGACTGCCATATGGAAC
chr1	20734453	Repeat (homopolymer)	T	TA	1		TTTAGCTCCCTACTCTGTTT	AAAAAAAAATTGTAACAATA	0	0	0.486486	Il17a	3_prime_UTR_variant	transcript	AAATATTAATGGAAATTTCAGCTTTACTATTTGTTTATTTAAGGTTCTCTCCTCTGAATGGGGTGAAAACCAAACTTAGTTTTATGTTTAATAACTTTTTAAATTATTGAAGATTCAAAAAATTGGATAATTTAGCTCCCTACTCTGTTT	AAAAAAAAATTGTAACAATATCACTGTAATAATAAAGTTTTGGAAGAAATTTCTTTCTTGTACTTATTAAAAGTGGAGGCAGGGGGCTGGAGAGATGGATCACAGGCTCCAAGCCCTGTGCAATCATGAGGACATGAGTTCACGTCCCAG
chr7	96950506	Repeat (homopolymer)	T	TG	1		GCTGGTTTCACTTTTTTTTT	GGGGGGGGTATCGAATATAC	0	0	0.488372	Nars2	upstream_gene_variant	transcript	TGCTTAGTTTCCTAATTAACCCTTTGCCTTAAGTAGAGGAAGATAGTCTCCCTGAGACTTAGCAGAGCAAAGAGGAGGAAGAAAGATGAGACAGAAGAATTAACCTGAAGAGAAATTGAGCTTGCTGGTTGCTGGTTTCACTTTTTTTTT	GGGGGGGGTATCGAATATACTTTTATACTTTAAGATATAAGCTATCTCTACATATTTGGAAGGCTACAAGTTTTTGATTTTTCCTTTCTCAAGGTTCCAGAAGTGCCCCAAAGTATTTTTATTGGAGATATTTTCAAGTCTGTCCAGAGA
chr16	47312350	Repeat (homopolymer)	T	TA	1		AAAGGGAAGTAGACACAATT	AAAAAAAAAAAAAAAACCCA	0	0	0.5	Gm6912-Gm24651	intergenic_region	intergenic_region	AAAGAAATACAGGAGAACACTGCTAAACAGGTAGAATACATTAAAGAGGAAGAACAAAAATCACTTAAAGAATTGCAGGAAAACACGACCAAACAGGTGATGGAATTGAAGAAAACCATCCAAGACCTAAAAAGGGAAGTAGACACAATT	AAAAAAAAAAAAAAAACCCAAAGTGAGGCAACGCTGGAGATAGAAACCTTAGAAAAGAAATCTGGAACCATAGACACGAGCATCAGGACAAGAATACAAGAGATGGAAGAGAGAATCTTAGGTGCAGAAGATTATATAGAGAAAATCAGC
chr2	169615615	Repeat (homopolymer)	G	GT	1		TTTTTTTTTTGTTTTGTTTT	TTTTTTTGTTGTTGTTTTTT	0	0	0.5	Gm11011-Gm34294	intergenic_region	intergenic_region	TAGTAATGGGCTTGCTCCCAGGCTGAGGGAGGCTCTGCTTCTCCGGAAGTAGGAGAATCAATTCATCAAGAATTAGGTATATGTCTTTGCTTTTTTTGTTGTTGTTGGGTTTTTTTTTGTTGTTGTTGGTTTTTTTTTTTGTTTTGTTTT	TTTTTTTGTTGTTGTTTTTTGAGACAGGGTTTCTCTGTGTAGCTCTGGCTGTCCTGAAACTCACTCTGTAGACCAGGTTGGCCTTGAACTCAGAAATCTGCCTGCCTCTGCCTCCAAAGTGCTGGGATTAAAGGCGTGGGCCACCACGTC
chr3	124345564	Repeat (homopolymer)	T	TA	1		CTGATATTTCTCTATTTAAT	AAAAAAAAAAACTGTTACCA	0	0	0.5	Tram1l1-Gm4617	intergenic_region	intergenic_region	TCATGAAGCCCAGGGACCCAGAGACCAGAATGGTGAGTCTCTTACCTTCTGTCAAGTTTGTAACTTTCCAGTTTCCAGGCCTTTAAATATTTATTTTCCCATTTTCACCAATAATTCTTGCATAACTACACTGATATTTCTCTATTTAAT	AAAAAAAAAAACTGTTACCAGTATGGAAACTTATTTCAAAAGTAAAGAATTTGTGCTATAGATGTTTCTGTTGTGATTGTTACTGGGTGAATATAAAGCTAATTTTTCCTTTTGCTTGATCAAGAGTTTATTTTTAAACATTATTTGTGT
chr3	145139590	Repeat (homopolymer)	T	TA	1		CAGCTCTTTTTATTTGTCAG	AAAAAAAAAAATCCTGTCCT	0	0	0.5	Odf2l	upstream_gene_variant	transcript	TTTGAGTTAGTTTTGTCATATTCCTTTCAACTGTTATACTTTTGGTGGAGATTGAGAAGTGTTAAATGAATGTAGAAAACTTGGAATGTCAACATTATCAATTCTTCTTGTTTAGAACACAACTTGTTTTCAGCTCTTTTTATTTGTCAG	AAAAAAAAAAATCCTGTCCTGTGTACTGATTAAATTTACATGAGTATTACTCATTAATTTTAGATGGGAATTATATGCAATCAAATGATTACTCCATTGCTGTTGATGAATGAGTTATGATTTAATGATTCTTCAGCTAGGACTGCAATG
chr4	23935351	Repeat (homopolymer)	G	GC	1		TTTCCCCACTGTCTTGCCAA	CCCCCCCGCCACCTATCCTT	0	0	0.53125	Gm28448	upstream_gene_variant	transcript	ATGCAGGTTGCATAGGGTAACAGCCATTATTTCATTAATTCTCCCAATCTGTTGATATGGAAAGTTCTTCCATTTTCTAGAATTTTGGGGCTGTTGTTTGTTGTTGTTGCTGTTGCTGTTTTCCAGTTTCTTTCCCCACTGTCTTGCCAA	CCCCCCCGCCACCTATCCTTTTTGGGGTAATAAGTAAATGAAGAATGACTGGCAAACATTCAGAGAAAAGCTGGGCTCCAGTGTTCTGGGCTCTTGGATCAAGACACCAAAACCTAGGAAACTCAGTGTGCTTATTTTATGCAATTGAAC
chr4	72781998	Repeat (homopolymer)	T	TA	1		AAAATAAATAAAATAAAATT	AAAAAATCTTTATATCCAGT	0	0	0.533333	Gm11235-Aldoart1	intergenic_region	intergenic_region	ACACCAGGGCCAAGAAGTGGGAGTGGGTGGCTAGAGGAGTAGGGCAGGGGGAGTATATAGGGGACTTTCAGGATAGCATATGAAATGTAAATGAAGAAAATAGCTAGTAAAAATTTGTTTTTACAAAAAGAAAATAAATAAAATAAAATT	AAAAAATCTTTATATCCAGTCCTGTATTATAGTTATGTCCATTCTATTTTACTGTTGCTAATCTGGTTTTATTAAATATTTTTTGTAATAGTCTTTAGGATGATTATCTAACCTTGTGTCAGTTTTGTGTACACCATTTACATGTAAAAA
chr6	34875684	Repeat (homopolymer)	C	CG	1		GAAGGAAATGGAAGCACCCC	GGGGGGGGGGGGGAGTTACT	0	0	0.535714	Tmem140	downstream_gene_variant	transcript	TACCTCAATCAGGATCCCCAGTGCCACGTCTACCATTTCAGCTTCATTCATGCAGTACACGGTCTCCGTGGCTGGGGCTCTGAAACAGAGACGCAGAGCCACAGCTGAGGGCAGAGGGACTCACAAGGAGGAAGGAAATGGAAGCACCCC	GGGGGGGGGGGGGAGTTACTGATTCTCTGAGCTGTAGAGTTTCCTCAGCCTAGTGGTCCAGGGGCAGGGCACAGGACTACCCTCCCTTCGTGGACTCCCTCACACAGAACTGGGAGTGGGGATAGTGGCTGGCTTCCCACTGTTACTCCT
chr19	40159471	Repeat (homopolymer)	T	TA	1		GAATAAAATGCTTAGAATCT	AAAAAAAAAAAAAAAAAAAA	0	0	0.538462	Cyp2c70	downstream_gene_variant	transcript	TTTGTAGATGCAGTTTATTCTGTTAGGAGCATACACAGCCACAGGGGAGTTTTAGGCTCTGCCAGTATGTTCGTACTTAATTGGATTTTATTCTAAAAAGAAAAGTCCTGATGATTTAACATACAATCTGGAATAAAATGCTTAGAATCT	AAAAAAAAAAAAAAAAAAAAGAACCAGTGACAACCTTCCCATGTAAGGTTCACAGAAGCCAAAAGGGAGAGGGGTACATCCCAGAAGCAGAATGACCAGAGTAGGAGAGCCCTAAAATTTCTGGGTGAGATCACCAACATCTCTAAAGAC
chr7	33291219	Repeat (homopolymer)	C	CT	1		TGAAGAGATGAAGGGATGGA	TTTTTTTTTTTAGATTCCGT	0	0	0.541667	Scgb1b19	downstream_gene_variant	transcript	AAAAGAGTGGAATATAGAAGAACCCATGAACTAGCAAAAGATAGTGATGCCCAGCATAGAGGTAAGGCAGAATGGGAAATGATTTCAAATGCAGTAGAGAAAAAAAGTAGGGGGTGAAGGGATAAAGGGATGAAGAGATGAAGGGATGGA	TTTTTTTTTTTAGATTCCGTTAAAAATTTACTGGGGCCACAACTGCTAGTGTATCTCCCATTCTACTAAGAGAGGGGTTTTTCTGTTTTTTTGATTTTTGTTTTTTTTCTTCTTCCTAAACCTGTGTCAAGAAATATTGGGGGAAATGAT
chr1	51884552	Repeat (homopolymer)	C	CA	1		TGACTAGCCAACCTAACATC	AAAAAAAAAAAAAGTTTAAG	0	0	0.548387	Gm28323	upstream_gene_variant	transcript	TGCAGCTATGGGAAAAAGTTTCATCCCAGGTACCAGGAGCTAACTTACAAAGAGCACAACCCACTGGTAAACAGGCTGCCTAGACAGTGCAACCTGCCAAGAGTCATCACTGTAGTCTCAATTTTCATCTTGACTAGCCAACCTAACATC	AAAAAAAAAAAAAGTTTAAGCCCTAATGACTAGATCCAAATACTACCTTTCCTTCAGCTCAGTGGGAAAGGCTCCCCACTTAGAAGCAAAGGCGCCCCTGGAACCGTGGCATTCACACCTTGTATGTAGGATGCTACCCACAGCCCACAG
chr10	68489482	Repeat (homopolymer)	G	GT	1		ACACACAAGCCAAAATGATT	TTTTTTTTTTTTCTTTTTGT	0	0	0.55814	1700040L02Rik	intron_variant	transcript	GATGAGAGAATCTCAGATCCTGACTGTCCTGAAAGATCTAAGAGTTTGAGATGGACCTTGGGAACCACCCATTTTACTTTCTCTGATTAGAGAGTGTTCTGGGTTAGCTACAACATCAAAGTAAGAAGATACACACAAGCCAAAATGATT	TTTTTTTTTTTTCTTTTTGTTTTTGGAGATAGGGTTTCTCTGTATAGCCCTGGCCTGATTGGGTTTTGAATGAAGTTGTTTTGTTGTTGTTGTTGCTTTACATTAGAAAAATATGAAATTATTTGTAAACTCTTATGCTCTACTGTTAAC
chr6	4493458	Repeat (homopolymer)	A	AT	1		CCTCCATAACTTTCTTGCCC	TTTTTTTTTTTGTATTTAAT	0	0	0.566667	Gm37883-Col1a2	intergenic_region	intergenic_region	TTCTATTAGCAGCGAGAGTAGCTACCAAGTTGAGGTGTCAGATTTGAGATGGTGCAATGCAGTCCTATCCTGCATGGGGAATTTTCCTGTACTGAATTTTGGAAACTACTCTGTGCCTTCCTTACTAATCCCTCCATAACTTTCTTGCCC	TTTTTTTTTTTGTATTTAATGTGGATGCTAGAGATTTGAATCAGGATACACCACACTTTATCAACTAAGCCGTATCCATAGCCTTCTCCCCATTCCTTATTTCTGAAAACAAGCTAGATATTTTAGATATTTGAGAATTCTTCAATTCTT
chr2	115579970	Repeat (homopolymer)	A	AT	1		AAAAGAGCCCCTTGTATGTG	TTTTTTTTTTTTTAATTAGA	0	0	0.586207	BC052040	upstream_gene_variant	transcript	TAAAGCATATGGGAAGGAAACTTTCTGAGGTAAAGATCTAGAAACTCGCAGCGCTTGCTCAATTCAGGGACCGCTGTTGGTCCTGAACTTTGGAAACTGTCAAGAAAATATAGTGAAAACTAGAGGGGGAAAAAGAGCCCCTTGTATGTG	TTTTTTTTTTTTTAATTAGAGTATTTACTTTAAAAAAAAAAAAACAGAAAAATGGACCCTTTGGGTTTAGGAGAGTGACTAGGAGATGAAGTGATTACGCATTGTTGAGAGGCAGCAACACAGCGTACCAATTTTCACTTAAATCCCACT
chr10	50177449	Repeat (homopolymer)	A	AT	1		AAAGTTTCCAGAAATATCAT	TTTTTTCATTAATCATTTTA	0	0	0.590909	Grik2-Ascc3	intergenic_region	intergenic_region	TGGCTGCCTGCTTTATCTCATTTCCCTGCAGAGCCTTCCTTGTTCATTTTGTATCTAAAAGGAGCTGATTCTTCTCAAAGGAGCTGGTGACATTTCTCTGCCTTGCTTTGCAGTAATCCTCCAAAATCTCAAAGTTTCCAGAAATATCAT	TTTTTTCATTAATCATTTTATTTGTTTACATTTCAAATGATATCTCCCTTCCTAGTTACCCCTCTATAACCTCCCCACATTCCTTTCCTCTCTCCCCGCTCCCCTTTGCCTCTATGAGGGTGCTCCTCCACCCCATTCACCAACTCCTGC
chr17	38930031	Repeat (homopolymer)	A	AT	1		AATAAAATTGGATAAGTTTT	TTTTTTTTTTTTACTGTAAA	0	0	0.608696	Esp31-Esp24	intergenic_region	intergenic_region	ATAACTCTCTTTTGTGTTTCCCTTTGAGTTAAACTCTCATTGACTTTGGCTGACAGGAGATAAGTGCATAGTAGAAGTCTAGAATTAGTCTTGAGCTCCCAACCTATTTTAATCCTATATATTCTGTACAAATAAAATTGGATAAGTTTT	TTTTTTTTTTTTACTGTAAATTCAGTAATCCTAATTTATCTTTATCTCAGGTTCTGAAACAGACTCAGGAAGAACTCACTACATCTACTGATTCCCTTGTTCTCTTTGATTGCAATTATATACAAAGTATTTCCAATTCAGTTGCAAATT
chr13	104907829	Repeat (homopolymer)	C	CA	1		ACCAAACCAAAACAAACAAA	AAAAAAAAAAACCCCAAAGA	0	0	0.612903	Fam159b-Gm4938	intergenic_region	intergenic_region	TCTGTCTTCCCCTCTATACCCTATCAGCGGCTTGTGGAGAATGTTTTTGCTGATTATTGTGTTAGCTTTTAGCCACTATGACAAACAGCTGAGAAAAACCAATTTGTAGAAGGGGATAAACCCCTCCCAAACCAAACCAAAACAAACAAA	AAAAAAAAAAACCCCAAAGATGTACTTTGGCTCCCACTGAAGGTTTCAGGGCTACTGTTTAGGCTCTGTGGGAGGCAGAAGAACAGGGTAGAAGTGTGAGACGAAGCATTCACCTTATGGCTGGAAAGCAAAGGAGAAGAAGACAACGGG
chr14	46649636	Repeat (homopolymer)	C	CT	1		GATATTGCCAGTATTGAAAT	TTTTTTTTTTTAATGCAGCC	0	0	0.612903	Rubie-Cdkn3	intergenic_region	intergenic_region	ACAATCAGTTAGGAGCTCAACCCTGGGACAGGTTACCTTTCCCTTTCTCCGCAGCCATCAGTTGCCTACAGTTCCTTGTCTAGTTGGTGGGACCCCATGAGTTTCCCCATTTTGAGTTAGCATGTCTGTTGATATTGCCAGTATTGAAAT	TTTTTTTTTTTAATGCAGCCATTTCTATGAGAGACTACTTCACAGCAGATTTCCTGGGCCTCTGGCTCTTACAATCTTTTCACTCTCTCTTCCACAGCATTTCCTGAGGAGTTGTGATATAAATGTATCCACGGTGGCTGGGCTCCCCGC
chr4	31755722	Repeat (homopolymer)	G	GT	1		CTAAGCAAATCCCACGCTTG	TTTTTTTTTTTTTTTTTGCA	0	0	0.619048	Gm11922-Map3k7	intergenic_region	intergenic_region	TATATCATATATAATGAAATACAAATTAATTTAATAAGCAAGAAAGTACCATGACTGTTTGTAAGCCAAGGGCCAAACTCCAAATCATCTGCATTAAGCAGAGGCAGAACATTCCTGCCTGGCCGGCTTCCTAAGCAAATCCCACGCTTG	TTTTTTTTTTTTTTTTTGCAAGTTTCCAAGTAGATGGAAAACGATTTCACCTCCAAAATAGGCTTTAGATTTGCTCATAGACAACTCTTTTGTGTTCTAAAAAGTGAGGCTTATATGACTCTAATCCCAAACGTAGAACTTTTCTCCCCT
chr4	34474827	Repeat	A	AGT	2		TCTCTGTGTGTGTGAGTGTG	GTGTGTGTGTGTGTGTGTGT	0.681818	0	0	Gm12351-Gm12350	intergenic_region	intergenic_region	AAATTATTGCCAATGAACCTAAACTTGAAAAAGTTCCTGAAATCTTGGTTCATGCATAAAGTGTCTGAGGAAAAAAACAAACTTGACATAAGGTGAATTATTTGTGCTTATTTATCTACTTCTTTAAACTTCTCTGTGTGTGTGAGTGTG	GTGTGTGTGTGTGTGTGTGTGTGTGTTCACACACAAATTCCTTTTGTGTGTGAGAGGGTGAGTGTGTGACTTTTCTGTACTTAATAGTTCTCAGGGTGATGACTTTACTAGAATAAACAAAATGCCATTTTATTTTTTATTTTTTTATGT
chr11	65472796	Repeat	T	TAC	2		TTCCTCTTCTCCTTTCTAGT	ACACACACACACACACACAC	0.636364	0	0	Gm12295-Gm26128	intergenic_region	intergenic_region	TCATTTTTTAATTTTATATGCACTGTGCAAATTGATAGACTGCATGTGACATTTTCATAACTATAGATCATACACTTTGATCATTTTCAACCCTTGCTACTTGTTCTTGCTTCCCTCCCTGAAGGCCCTCTTCCTCTTCTCCTTTCTAGT	ACACACACACACACACACACACACACACACACACACACAAACACACACACAAAAACTTAGATTGTGAATATGAAAACATGGGATATTTGTCTTTAAAATATCAGATATAGAATCTGACAAATTTTGTTTAAAATGATCTCTAGTTTCATC
chr1	174510986	Repeat	T	TAC	2		GCCACTGTTGATCTCTGGCC	ACACACACACACACACACAC	0.611111	0	0	Fmn2	intron_variant	transcript	TTGAAAAGCTAATTCTGAAAAGGCATAGACATAGAGATCATTAGGTCAGGCAATTTAGTCCAATTGGGAGCATTATACCAGGAAAGACCCTGGTTCAAAGACATAAGGGGGGTAGTGCTTGTGGAATGATGCCACTGTTGATCTCTGGCC	ACACACACACACACACACACACACACACGTACACCATCCCACAAGGTAAAGGGAATAGGTAAATTATTATTTCCATTCATTCTAACTTTTGTATTAGAAATAGTAATGGAATTCAGCATTAAGGATTGTTAAGGAGAAATAAAGTTTTAT
chr5	73681325	Repeat	C	CTG	2		TATTCTCTGCTCCTTGAATC	TGTGTGTGTGTGTGTGTGTG	0.608696	0	0	Spata18	downstream_gene_variant	transcript	TAGTCTAAGGTCAGAGTGCAAACAGCACCTGATGCTTTTTGGGTGGAACAAACAAACGCAAAACCCAACCTCTCTAAGCTGGGGAGAGCATCTTCTCCTATGCTGGAGGGCAGGAGTAGAGAGCCTCCCTTATTCTCTGCTCCTTGAATC	TGTGTGTGTGTGTGTGTGTGTGTGTGTGTGTGTGTGTGTGTTTTGCCATGATTTTTTTGATGTTAAGCCATGTGCTGAAAGGAACGCTTTGTACCCTGGTAACCTTTGTTGCCCATTGGCCATTGTATCGGTGTGTAGCCTTGAGCAAGT
chr4	88809992	Repeat	G	GGT	2		TTTGAGTTACTTTTAACAGG	GTGTGTGTGTGTGTGTGTGT	0.466667	0	0	Gm13288	downstream_gene_variant	transcript	AATAACAATGAGAAAGTGAGAGAAAAACATTCATCTCTGAAGTTACAATGTGACCAGGTACCTTAAGCTCCTGCCACCATGAGTTCCTCTAAATGGTTGGCGGTGCTACTAATCTGTAAGTCCTTCCTTCTTTGAGTTACTTTTAACAGG	GTGTGTGTGTGTGTGTGTGTGTGTGTGTGTGTGTGTGTGTGTGTATGTGTGTGAGACTGTGTCTCACGGTGACAATAGGAAACTGCTACAAGGAACTGATATCAAGAAGTAAGGCCATTGTTGTGGTCAATCTGATTATTTTGGTTGATG
chr9	99723845	Repeat	T	TAC	2		ACATACAGACACATACAACT	ACACACACACACACACACAC	0.4375	0	0	Gm16004	intron_variant	transcript	GCCTGGTCTATACAGTGGTGAACAAAAGGAGTGACACTGAACTCAAACAGGGTAAACTGAGGACTCACACCTGAGCTTACCCTCTGACTCCCACACCATCACATGCATACACACAAACATGCATACATATACATACAGACACATACAACT	ACACACACACACACACACACACACACACACACACACGCATACATTCATATACGGACACACATTCAAACATACACACAGAACAAAAAAGAAAAAAAAATATCTTGGAACAAATTTCATAGTGTAAGTTCAAAACCTCTTACTTTAAAAAAG
chr11	121201796	Repeat	T	TTG	2		GGTAAACTGCCATTTACAAT	TGTGTGTGTGTGTGTGTGTG	0.421053	0	0	Hexdc	upstream_gene_variant	transcript	CATCTGCAGCAAGCTCGGCAAACAACCGGTCCCTGTATTCTGGCAGCTCCCCTTGCCCTGAGTGAGCTGTGTGCTCTTACATGAGACGGGACTGTAAACTCTGGGGACCTTACTACAAGATATGCTGGCTGGTAAACTGCCATTTACAAT	TGTGTGTGTGTGTGTGTGTGTGTGTGTGTGTGTGTTGTAAATTAGAATATTCCAAGTAGACTCCCAGGACAGAGCATCCAACACAACAGAAACATGTTTATTTTATCGACTGCAGAAGGAGAAGAGGATGTGCCCTTTGTCCTTGGCCAC
chr4	40009629	Random (CG-DMR)	GT	G	-1	0	ATTCGATTTTCTCTGGTGGG	TTTATTATGCAAACCACACA	0.366667	0	0	Gm26087-Gm12388	intergenic_region	intergenic_region	GTACTTAAAACACTGATGGAGAGTGTTTGACACTTGATTTCAATTGCCCAAGGCTCAGCGTCTAAGCTCAGTGTGTTCACTATATGTCTTTTTCTTACTCGTCCATGGACACTGCCAAAAACTAATGGAGATTCGATTTTCTCTGGTGGG	TTTATTATGCAAACCACACAAGACAGTTTCCTCACAAATGGCTGCTGTCGTTTGAGTCTATAGCTTCTGCTGTGTGTGTGTGTGTGTGTGTGTGTGTGTGTGTGTGTGTGTGTCAGAGACAAAAAGAGACAGAGACAGACAAAGAGACAG
chr17	31278464	Repeat	T	TCA	2		TGTGTATGCAGTGTTCCAAT	CACACACACACACACACACA	0.411765	0	0	Rsph1	upstream_gene_variant	transcript	GCCCACACTTGAAAGCACACCAATACACTTTTTTTTCCTCCCCAAAGATTGGCTAAAGAGCTGTCTCCCCGTGTAATAAAACGTAAAACATAACTTGGGACAGACAATTTAAAATGCTAATGTGCCTTGATGTGTATGCAGTGTTCCAAT	CACACACACACACACACACACACACACACACACACACATACCAGGTGCCGATTTCCACAGCCACAGCCACAGCCACAGCCACAGCCACAGCCACACGACCACTGTAATCACTCCTGGGTGCAACCTTTAGAATCTGCTCTTCACACTTCA
chr2	74072137	Repeat	C	CAT	2		TAGGGAGGTAGCCTCTCTCT	ATATATATATATATAGTGTG	0.357143	0	0	Gm13668-A630050E04Rik	intergenic_region	intergenic_region	CTTAGGGGCTTGCTTTTTCCAGGACAAGCAAGAATCCATTTTACATCTTATGATTTAGCCTTTGTACCTGAGGAAAGATGCCAGGAGGTAAGGCATCTGGGTATCAGTTACATTTCCATGAGACACTGCATAGGGAGGTAGCCTCTCTCT	ATATATATATATATAGTGTGTGTGTGTGTGTGTAAAACAAAATACTAACCAGAGAGCTTTAGCATTTAGCTTGCCACTAACCTGAGTTTTGTAGATCTGTTGTTTGACTAGCACTTAGCACATTAGGGTTTATGGTACAATTTTATCACT
chr12	38359091	Repeat	A	ATG	2		ATTGAGAATAAAAGATGGAT	TGTGTGTGTGTGTGTGTGTG	0.352941	0	0	Dgkb	intron_variant	transcript	TCTTTTCTCTCTTACCTTATGACAGTGAGCTAAAAGTCTGAGTGAAGGGTTCGATGAAGTATTTGAAAAGCCTTATTAAAGTAGGTTTTGAAAAATTTAGGCCTATAATTCTTGATAAAATTCTTGGCATATTGAGAATAAAAGATGGAT	TGTGTGTGTGTGTGTGTGTGTGTGTGTGTGTGTGTGTGCGCGCGCGCGTGCCTGTATAATAGTTTTTAACATGCTGTCTATAATAAAAGTTGTAAGTATACTTTTTAATGAAGGAATGATACCATCCCCAAATGTTTTAGTCTGAAATTG
chr3	24434205	Repeat	G	GGT	2		AGGGTATGCATGTATGTACA	GTGTGTGTGTGTGTGTGTGT	0.307692	0	0	Naaladl2	intron_variant	transcript	GTTGGTCTCTTGGTATAGCTTGAAAACTGCCGGGCAGGAGAAGATAGAGCAATGAAGCTGTTTCCCATGTGTTCACTTCTATGTGTGAGTGCTGTGTATATATATGGATGCATGTGTGCATGTCTGTACAAGGGTATGCATGTATGTACA	GTGTGTGTGTGTGTGTGTGTGTGTGTGTGTGTGTGTGTGTGCATGTGTGCATGTGTGCATGGGTGCTTGCATTGCTAGCATGCATGTGTGGAGGTCAGACAAGGCTGTGAGATGTCTGCTTTAGTTAATGTCTGTTCCATTCATTGAGAG
chr8	80217787	Repeat	T	TTC	2		TTTTGTTTTGGTTTCTTTTG	TCTCTCTCTCTCTCTCTCTC	0	0.62069	0	RP23-167I14.2-Gypa	intergenic_region	intergenic_region	CGTTGTTCTACCTATAGCCATATCACTGTCGATTTAAGTCAATTTTATCTCTTTCTATCTAATATCTATGCCTTTGTTTCATCATTGTATGGTGTTGAGTAGAGGAATTAAGATTAGTTCCTGCTTTGCTTTTTGTTTTGGTTTCTTTTG	TCTCTCTCTCTCTCTCTCTCTCTCTCTCTCTCTCTCTCTTTCTTTCTTTCTTTCTGACAGGGTTTCTCCATGTGGCTCTGGCTGTCCTGCAACTCACTTTGTAGACCAGGCTGGCCTCAAACTTATACAGATCTGCCTGTCTCTGCCTTC
chr8	80167919	Repeat	G	GTC	2		TTCTCTGTCTTTCTTTCTGT	TCTCTCTCTGTGTCTCTGTG	0	0.568627	0	RP23-167I14.1-RP23-167I14.2	intergenic_region	intergenic_region	CTCCATAAATACTCTCCTGGCTCCACCTGAGTGTGCACGCAAAGGTTGTGCCCGGGAGCTTAAGTGTAGGGAATATGTCTGTAATTGGTGATATTTAAATACATGTTTTAGACACTCGGGTGTTCTTTCTTTCTCTGTCTTTCTTTCTGT	TCTCTCTCTGTGTCTCTGTGTCTCTCTCTGACTCTCTGCCTCTGTCTCTGTCTCTCTGTCTCTGTCTCTGTCTCTCTCTCATACACACACAAAATTCATAAGGCTTTTTTTTTCAAGCAGAAGTTACAAAAATAAATCTGATTTTTTCTC
chr7	93763385	Repeat	T	TTG	2		CGTTACAATCATATTTTTCT	TGTGTGTGTGTGTGTGTGTG	0	0.566667	0	Bc1-ps1-Gm44905	intergenic_region	intergenic_region	TCTGCAGAAAAAAATCCAGAATTTTGTCTCAACCTTAGTAACCCTAGCAATTGACAATTCTAACCATATATCCACAGTGCACCAATGTCTATATTTCTCCACCAGACCTCAGTCTATAAATATTATCCACCGTTACAATCATATTTTTCT	TGTGTGTGTGTGTGTGTGTGTGTGTGTGTGTGTGTATAACTATTCTACTTAAGTTAAATACCTCCTATCTAGTAATAGTCTTAAAAGTATCAGGAAATGTAAATGAAATAAATACCCAATAAAAAAAGGAAAAAAAAACAAAAAAAAAGT
chr8	40279296	Random	TC	T	-1	0	CCATTCTTCTAAAAGAAAAG	CCCATCTCAGTGTGGTGTGG	0.307692	0	0	Fgf20	3_prime_UTR_variant	transcript	ATAAAGGACACTTTGTTGCTCTTTTTGTTTGTTTTATTTTGTATAGTCTTCATATACTAGTAAAAATAAACTCTTTAATAAATAAATATATATAATAAATATTTGTAAATTGAAAAAAGTATAAATAGGTCCATTCTTCTAAAAGAAAAG	CCCATCTCAGTGTGGTGTGGTTTGTAGATCAAAGTCATCTAGTATTTTGATTTTTGTTTTATGTATAACGTTCTAACCTTTCTACAAGGTCCTCAGAATTTATGAGGCAGTAATTATGTCATCTCAATCCACTTCTTCAACATGAAGTAT
chr14	124344296	Random	AC	A	-1	0	CAGTATTTACACCTGCTCAA	CAGGCTGTTATTTACAGATT	0	0	0.576923	Fgf14	intron_variant	transcript	ATGAGGTAACTCTCCCCCATGTCACCAGTTTTCAATGGACTCTGAAGCAGCATACTTCAGACATAAGGGGTAGAAGTTCCTTACCTTTGGTGGTGCTGGGGTACATCCTATCCCTTGTCTGTTCCCTCAGCAGTATTTACACCTGCTCAA	CAGGCTGTTATTTACAGATTTTAGGTTGGTGTAGAATTAACTACTTTATTGTTACTTAAAACATCATCAAGACACTATCCTAATATATACCCTGATCAAAGCCCAGTGGGAGTGCTCCTAAAGACAAGAAACATCCTGATGAAAAGTATT
chr18	85709705	Random	A	AT	1	0	GAATTCTCTTTTGTTTTCAA	TTTGCAAGCCCTTGAAAAGA	0	0	0.485714	Fbxo15-Gm25453	intergenic_region	intergenic_region	AAAAAATGTGACTTGAGACAATTTGCATGTTTTAAATGCAAATTGTAATTCAAATGCTAATACATGCCAACAATAAAATCTCTTATTATTCAATTATATTTTTCTTAACAGAAGTAAAGCATCAACTGCTGAATTCTCTTTTGTTTTCAA	TTTGCAAGCCCTTGAAAAGAAAGGAAAGAAAATGTAAAAATTAATTTGCCATTTGTAAATGCTACTTGATAATTTGTATAGAAAGGATAAGAGAAGGGGGGTGTGATGGAAGTGGAGAGAGGGGAAAGAGGGAAGAGTGAATAAAGGGGA
chr11	37166286	Random	T	TAC	2	0	ACATAAGCCCTTTAAATAGT	ATACACACACACACACACAC	0	0.333333	0	Tenm2	intron_variant	transcript	AAAATAAACGTGGTACAGGCAAAGATGACATTTGAATTCAAACAAAAGTTTGCCTTTTGCAATTTTTCTTTGCTTTTCTCCTTGATCATAAAAACTGATATGCTAAGGAAAAAAATCTCAATTTAGCTTTACATAAGCCCTTTAAATAGT	ATACACACACACACACACACACACACACACACACACACTAATAGCAAAATTCAATAGCAAACTTTTATCAACAGGACAAACACACCACTTTAAAACTGCACTGTTAAGGATTGGGAAGTGAATCAATAGAAAACCCACAGGGGGAACAAT
chr2	84823227	Repeat	C	CGT	2		GATCAGCTCTGAATATATTC	GTGTGTGTGTGTGTGTGTGT	0	0.540541	0	Smtnl1	upstream_gene_variant	transcript	GGCCCGAGAGAAGAGAGAAATGGAAAGAGCCAATGAAACACTGGACTCTTAGCATCTACATATGAAACACTGGACTCTTAGCATCTACATCATACATTGCTTCTGTTTTGAGCTCCATTGACTGAAACATGATCAGCTCTGAATATATTC	GTGTGTGTGTGTGTGTGTGTGTGTGTGTGTGTGTGTAATTAAGATTTTGCTCTGAAAACCAAAACAAAGCAAATCCTTATCCTGGCCATGTGTCATACGACTTAAGGAGGGTACCATGTGGAGAGTGTGGGCAGTGATGCTCCTCCTGTT
chr13	71032428	Repeat	T	TTG	2		AAAAAAATATATATGGAATT	TGTGTGTGTGTGTGAGTGTC	0	0.518519	0	8030423J24Rik-Gm38191	intergenic_region	intergenic_region	TACGAAGTGCCCTGTGCGTTCCATCCTCACCTCCCAACAGCATCGATGGAAGGTTTGCTTTACAAGGATGAACGAATGCAGAAACCACTCTAAAATCCTTACTGCAGTCTGTGTGGAGAACCGGATGGTTAAAAAAATATATATGGAATT	TGTGTGTGTGTGTGAGTGTCTGATACTGTTGTACAAACCATTTCTCACACAGAAGTCTCTCATTTGACCTTCTAGATCATGGCCAGAACTGACTCCTCCCTTTGGGCTGGGAGAGATTATTTTTCTTATTTTGCTCTCATTGTGTCCTGA
chr15	25296283	Repeat	C	CCA	2		GTGTAGTGCGTGCACACACA	CACACACACACACACACACA	0	0.5	0	Gm38341-Basp1	intergenic_region	intergenic_region	TTCATATTCAAATCAATCGTAACAGGAAAGATGTTACCTGGGTACCTAAGGCATAGCTGTCCAAGAGAAGGTAATCAAGTGGGGAAACTGACAAGTTATAGCAAGTATACAACATGCTGCACATGTGTGAGTGTAGTGCGTGCACACACA	CACACACACACACACACACACACACACACACACACACACCAGGAAAAGCTCAGCCCACTCGTCGAGTCACTGCTTTTCGTCATTTACCCAATTCAGTCAGTTGTTTAAAGCCAATCATCAGTTTTAAGTAAGCCCTACCCATTAATGAAA
chr9	120677448	Repeat	C	CGT	2		CACATCGCTACACCGGGCAC	GTGTGTGTGTGTGTGTGTGT	0	0.5	0	5830454E08Rik-Gm23624	intergenic_region	intergenic_region	GCATACATTAGCCCTCATACTGACACTGAAACTAAGCCTCAGAGAAGTTCAACAGAGGCCAGCAGTCCAGGTCTGCTCTGGCTAGCCCGTTCCCATAAGCCTTCTGGTGGATGCCGCCAAGATCACAGACCACATCGCTACACCGGGCAC	GTGTGTGTGTGTGTGTGTGTGTGTGTGTGTGTGTGTGTGTGTATCTGACTGTCTGACTCTGCCTATGTCTGTGCCTTTGTGTCTGTGTGCACATCTGTGTCTATGTGTATTGTATGTAATAGCCATAATTTATATGCTCAGCATAGATCA
chr13	72780386	Repeat	G	GGT	2		CAAGACTTCAGGAGGGACAT	GTGTGTGTGTGTGTGTGTGT	0	0.458333	0	Irx2-Irx4	intergenic_region	intergenic_region	CCAGCTTGACTCAATGCAAAGCACAAGGAGGGGATTGATAAAAATCTTCAAGTGAGTTCTGTGTCTGCTGTGTGTGGAAACTGTAGGGCTGCTGGAGATGCTTGGAGCTGAGGCCATGGTACAGATGGGCCAAGACTTCAGGAGGGACAT	GTGTGTGTGTGTGTGTGTGTGTGTGTGTGTGTGTGTGTGTGTGTGTGTCACACGATTGCCATGGCCAAGAGTAGGAGAGTGAAGTGTTGTGAGTTCTGGTATCCAAACTCAGCTAGAGCAACTTTCAAGACACAAATTTCCCTGTGGGCA
chr3	53090430	Repeat	A	AAC	2		ACATGCACATGTGTTCACAT	ACACACACACACACACACAC	0	0.458333	0	Gm42899	downstream_gene_variant	transcript	GTTCAGTGTGAGACCCAAGCTCAAGTGAATAAGGTAGAGGATAATAGACGAGGTCACTAGTGTCCTCCTCTGGCCTCAATGTACATGTGCTCAGACAACACACACACATGCACATGTACTCCCATAACATACATGCACATGTGTTCACAT	ACACACACACACACACACACACACACACACACACACACTTACACAGAGCCAAAATTCCCTAACTACATGAGCCTTTGCCTTCTGTCCTTGACCTGGCCAGCCTTGTTATTTCGTGTGTGTGTTTTTCAAAGTACGTAAGATGAAGATGTA
chr1	125120913	Repeat	C	CTG	2		AATTCTACAACTAGAAAACT	TGTGTGTGTGTGTGTGTGTG	0	0.457143	0	Gm28928-1700121L03Rik	intergenic_region	intergenic_region	TCTATGTACACTTAACATAAGGGCTACATTTGAATGGAAGTCACTCTGAATGGACACATAGTATAATTGTATTGTATCATGTTCTCTGGAAGATGAAACTACAGAGATGTTGAGAATGAAAGAAAAAGGAAATTCTACAACTAGAAAACT	TGTGTGTGTGTGTGTGTGTGTGTGTGTGTGTGTGTGTGTGTGTGTGTACACCTCTGTGTTTCTGTGTGTGTATCTCCAGATATGCACATATGTATGTGTCTCCATTTATGTTTCTGTGTATCTGTGTTTGTGTGTGTGATTGTGGTATTG
chr11	82716659	Repeat	T	TAC	2		CACACATGCTGCAGCATACA	ACACACACACACACACACAC	0	0.448276	0	Cct6b	downstream_gene_variant	transcript	GGATTTGATGCTCTCTCAGATCATGAAAACTGAGTCCAGGTCAACGAAAAGTCTCATGGATAAGAACACTGATGGCCTGAGTTTGATCCTCAGAACCCAGAGTGAGAGAAGAGAACTGACTTACACACAACACACATGCTGCAGCATACA	ACACACACACACACACACACACACACACACCATACACACACACAAGAGCCATCCATGTCCTGTACAAAAACAAATGTGAAAAAATTATAAAATATAGGTAATATCTTTATTATTTAGATAGAGGAATTTCTTAAGGCAAAAGTTTTATAT
chr2	38518183	Repeat	T	TAC	2		GACAAGCACATACACATGCA	ACACACACACACACACACAC	0	0.394737	0	Nek6	intron_variant	transcript	CTTGCAGAGGACTCCTGTTCAGTTCCCAGCATGCCTCAGACAGTTCACAAGTGCCCGTAACTTCAGTTCCAAGGGATCAGATGCCCTCCTCTGGTCTCTTTGGACACCTGCATGTACTAGCACCCAAACAGACAAGCACATACACATGCA	ACACACACACACACACACACACACACACACATGCAAATAAAAATAAATTTAAATATCTTTTGAGACAAGATTTCAGTGTAGCTCTAGCTGTTGTGAAACCTCCTGTGTAGCGTGGGTTTGCGTCAAACTCACATGGCCTTTAAAAGGCAT
chr3	102979240	Repeat	T	TAC	2		CAACCACCTCTGCCCTACAC	ACACACACACACACACACAC	0	0.388889	0	Nr1h5-Sike1	intergenic_region	intergenic_region	AAGATGAAAGGAAGGAACAAGTTGTCCCCAGCCCTCTGCACATTCGTGATGCCATGGTCCTCACAACACACATTGTGCACACACAATAATAATCAAAAATTAAAGTGGAGAGTGTTACAAGAGACCCTAACAACCACCTCTGCCCTACAC	ACACACACACACACACACACACACGCCTTCACACAAAAAGGTTTTGGGTTTTTTTGTTGTGTATATAAGCTTTTTGCCTGTGTGTATCTGCCTATTGACCGTAGAAGTTAGAAGAAGGCATCAGATCCCCATAATTATAATTATATAGAT
chr5	113172561	Repeat	G	GCA	2		CAGGGTGCTGGCAGGGGATT	CACACACACACACACACACA	0	0.37931	0	2900026A02Rik	intron_variant	transcript	GGTGGGGCAGTGCAGATATACCAATCAATCAGCCCTGTGGGTCCCCAGCTGGCTTAGAGTGTGACAGACAGAACAGCCATGGCCAACCCTAGCTGAGCCCCGGGTGTCTCCTGTCCTGAAGGGGCTGCAGCAGGGTGCTGGCAGGGGATT	CACACACACACACACACACACACACACACACAGAGGCACACAGGCACACACTGACAGCCCACCCAGCATAGTCCTGGGAAGGGCCCAAGTTTCAGGCAAGGCATGTGGGCCCCTGGTCTAACTATTCTTAATGCTGTGTGGCCTAAGGCA
chr12	61794114	Repeat	A	AAT	2		TAGTATATGCATTTGTATAG	ATATATATATATATATATAT	0	0	0.366667	Lrfn5	intron_variant	transcript	ACAAAGATACACCTGTAGGCAAAACATTTATTGATATCAATTAATAAAACACTTATTAAATATATTGTTGGTACTTCCTTTACGGTTTTCTAGAGGCACAAACACAATACTGAATATATATATATTAGTATAGTATATGCATTTGTATAG	ATATATATATATATATATATATATTAGTATAGAATATATAGTAGTATACATATAATCATATATTTTTATATATAAATTAGAATATATGTTAAAGAATTTATGGAGTCTAATTATTTATATGGTGGTAATACTCTAACCACAGCTTACTGG
chr3	22968318	Repeat	C	CGT	2		TTCATTAGACCCATTTCTGA	GTGTGTGTGTGTGTGTGTGT	0	0	0.375	Gm37889-Gm36983	intergenic_region	intergenic_region	TTTTAGAAGTAACACAAATCCATTGGTATTTGGCATGACACCTGAGATGGCTCCTTATTGGAAGGAGGTTCAGAGGTTTTGATAGATTCTTCATTTTGGTTAACCCACTCACTATTTTCTTTTCTTTCCATTCATTAGACCCATTTCTGA	GTGTGTGTGTGTGTGTGTGTGTGTGTGTGTGTGTGTTTACTCTCAATAGCCTCCCCTTTTCATTCCATATATACTCTATTCTACTTCCATTTTTTTTAACTTAAACTTTAAGCTAGTAGGCTTTTATATGGTTCATAATGTCCTCTTCCT
chr11	43316130	Repeat	G	GGT	2		GGGGTTTTCTAACATGTTTT	GTGTGTGTGTGTGTGTGTGT	0	0	0.382353	Gm12147-Mir146	intergenic_region	intergenic_region	AAGCTTCCTCATCTGCCTTTGCATCTCTGCCTGACTCCAGTAACAATGGCCAATTACAATTCCACTGCTACAGGCTTTAACTGTACAGACAACATGTGATCAGGGTCAGGATGGTTTATGGTTTTGTTTTGGGGTTTTCTAACATGTTTT	GTGTGTGTGTGTGTGTGTGTGTGTGTGTGTGTACAAGCACACCAGCAGAGGCCAATGGACGACATTTGGTGTCATTTGTCAGTCACTGTCCACTCTTTATTGACATAGGGTCTTTCATTGACCTGGAACTCCAAGTATCCTCAGGGACAC
chr12	80061503	Repeat	G	GGT	2		GAGCTACATCCCCAGCCCCT	GTGTGTGTGTGTGTGTGTGT	0	0	0.392857	Gm28056-Zfp36l1	intergenic_region	intergenic_region	ATAGCCCAACTGTGATGTTCCTACCACCACAATACTGGGATTACAGGCTTGTGCCATTCAAGCCCAGTGTGTGTGGTGGTAGAGAACAAACCCATGGTTTCCTGCATGCTAGGTAAGCACTCCACCTACTGAGCTACATCCCCAGCCCCT	GTGTGTGTGTGTGTGTGTGTGTGTGTGTGTGTGTGTGTGTGTGCGCGCGTGCGCACGCATGTGTACATATTTTTAAAACTCCTAAATAGTGTGCTGACTTACACCACTCATGCATGCTCTTTATTATGCACCCTCAGTCTCCTTTGGAAG
chr17	71487580	Repeat	C	CTG	2		TTTATTTGTGTGTGTGTGTG	TGTGTGTGTGTGTGTGTGTT	0	0	0.4	Smchd1-Ndc80	intergenic_region	intergenic_region	CCAGATCCGTTGGAACTGGAGTTACAGACAGTGGTAAACTACATGTAGGTTGGGAACCCAGGTTCCCTGGAAAACACACCAGTGCTCTTAACCACTGAGCCATCTCTCCAGTCTCCAATTTTCATTAATTTTTATTTGTGTGTGTGTGTG	TGTGTGTGTGTGTGTGTGTTTTGTATGCACACATGTAGGTATGCATGTAGGTGTCCATAGAGGCCAGAGGAGGGATTTGTATTCACTGGGGCTGAAGTTACAAGCAGTTGTGAAAACTCCCTGTATGTTTGCTCTTAACTTGAGCCAGCT
chr15	25772879	Repeat	G	GGT	2		TATAATATTAGCCTTTATAT	GTGTGTGTGTGTGTGTGTGT	0	0	0.409091	Myo10	upstream_gene_variant	transcript	TTCCTGCTGAAGAACAGGCCTCAGAGCAGAAAGTGGTTAGTTACCCCCATAACTATAATGACACTAATGCATCAGCAGGTACACTTTGACTAGGTCCCTTCCTGTCTTTCTCTGTGTATGTTAAATACAGTATAATATTAGCCTTTATAT	GTGTGTGTGTGTGTGTGTGTGTGTGTGTGTGTGTGTGTGTATGTATCTGTAGGCCAGAAAGCTAACTTCAGGTAACTTCTACTGCTTGCCAGTTTTTTGGTTTTTTTCCATTTAGATTATTTATCCACCTTTGAAAGGAACATATTCATG
chr7	112740988	Repeat	G	GGT	2		GATACACATTGTTCCTTCTT	GTGTGTGTGTGTGTGTGTGT	0	0	0.424242	Tead1	upstream_gene_variant	transcript	TGAGGAACTGAAGGTTGGGCCTGATCTTCAAGCAGGTTGTTTGGAAAGTATCACCGTAGACTTGAGGGGATGTCCTGATCAACTGAGACACTCTTACTTATGCAGAAAGCACTTGATATCAGAGCTATGGGATACACATTGTTCCTTCTT	GTGTGTGTGTGTGTGTGTGTGTGTGTGTGTGTGTGTTCTACTTCCAATTGTTCCTGCCCTTTGACTCTCGGTATGTCTGGCAGCCAGGTGGTGGTAGTGGCAGTGGCAGTGGCAGCGCATGCCTTTAATCCCAGTGCTAGGGATGCAGAG
chr16	68480950	Repeat	A	AGT	2		CATTTAAAAATTCATATTTG	GTGTGTGTGTGTGTGTGTGT	0	0	0.428571	Gm24681-Gm23591	intergenic_region	intergenic_region	CACTGGAAAAGTTTTGGTGCAACTAAACAAAAAAGGTAAAATACACAAAACAAAAAAAATACCTAGAACTCATCTTATACATATGAGTCAAAGATATTTACAATGAACATGATGAAACTTTGAAGAAACACATTTAAAAATTCATATTTG	GTGTGTGTGTGTGTGTGTGTGTGTGTGTGTGTGTGTGTGTGTGTACATGGTATGTGTGTGTGTGTGTTATTCTTAAGTTCAGCAGCTAGAAGAATGAATATGGTCAAACTATCTATATACTCCATATTAAATTGATTAAGTAGTGACAAC
chr5	108661049	Repeat	A	ACG	2		CTCCTTTAACCCCTAATTCT	CGCGCGCGCGCGCGCGCGCA	0	0	0.4375	Dgkq	upstream_gene_variant	transcript	TGGTGGCCCAAGAGGATTTGTTCTGACCTCCAGCGCCAGATTCTCCACACAGGATACTAGATATATGAGGCCTTTGCTCGTATAAGCATAGGAGAAGCTATATGGAAACATTCAGTGGGACTTCCACAAGCTCCTTTAACCCCTAATTCT	CGCGCGCGCGCGCGCGCGCACACACACACACACACACACCCTCACACACACCATGGCAAAACTTTCTCCCACTGTGTTCCCAGGTCTTTGAGTACCTGCATGCAAGGGAAGGCCATCCACAGTAACCATAGCTTTGTGTTGTCCAGACAA
chr2	65621994	Repeat	C	CGT	2		CACTCTCTCTTGTTGAAAGA	GTGTGTGTGTGTGTGTGTGT	0	0	0.454545	Scn2a1	intron_variant	transcript	CAGTAGAAGCAGAAAATGAAATATAGAAATGTCGTATACAAAAGCCATTGGTTGCCATTTGGCTCAACATTTGGATTGATTTGAATAAATTAAAAAAATAGGAATATTTTTACAAGATTGTTAACTGCTTCACTCTCTCTTGTTGAAAGA	GTGTGTGTGTGTGTGTGTGTGTGTGTGTGTGTGTGTGTGTGTGTGGTGTAGGAGGCAGGCAGTGAGGGTGCATGCATTTGAGATGTTTCTATCTCAGTCATCATTTTCCTATAAAAAGGTAGTTATGCTATGTTTGAGGTTGTGAAATCT
chr8	105516927	Repeat	T	TTC	2		ATTCCCCCTAGGACTCTGCT	TCTCTCTCTCTCTCTCTCTC	0	0	0.5	Hsd11b2	upstream_gene_variant	transcript	GTCCTGGGTTTCCCCAGGTACTTCATGGGACTAGGGTAGAGCCCTGCTTCCCATTCTCCCCACCTTGCTCTCTTGTGTCTATTTCTTGCTCTGAGAACTGGTGTGTGTGTGTGGCGGGGGAAGCTTGACTATTCCCCCTAGGACTCTGCT	TCTCTCTCTCTCTCTCTCTCTCTCTCTCTCTCTCTTTTTCCTACCTTAGGGAAAGTACTTAAAGTGGCTGAGGCTGGAAAAACTGTAGCTGGATTCTAAGGAGGATAACTTAGTTAAAGCAAGGCATGTCATTCATTTCTTGACCTGGAC
chr9	71527822	Repeat	A	AGT	2		GCTAGAAACAAACACGTTGC	GTGTGTGTGTGTGTGTGTGT	0	0	0.555556	Myzap	intron_variant	transcript	GCATGTAGAGAGATGTTCTTGCTTCCATTATTTATAATAGAGAGAAAATGGAAATAACGTTAATGCCTTGCACTAAAGGCACCGGCCATAAATCACGAGATACCAGCATGATGGAGTGTATTACATGAATGCTAGAAACAAACACGTTGC	GTGTGTGTGTGTGTGTGTGTGTGTGTGTGTGTGTGTGTGTGTGTGTGTGTATTTATAAAAAGCCTCCAGGGACAGAAAAACAAAAGTTTACCAAAGTAAAAATAAAAGCCACTGAAGGGACTAGGGAAGAGAAATAGTTCTGAGGTTGGT
chr10	93699738	Repeat	C	CGT	2		GTCCTGAAATACTCTATGCA	GTGTGTGTGTGTGTGTGTGT	0	0	0.583333	Ntn4	intron_variant	transcript	GTTTCTTAAGCTCTTCTCCACCCCTACTTGCTTGACACTTATTTGTAGCAGGTGTGGGAAATCACAGCTAATCCTCCTATGTCCCATTATCTTTAACTTCCTGGTTTCACTACAAATCCAAGCCAACTCTGTCCTGAAATACTCTATGCA	GTGTGTGTGTGTGTGTGTGTGTGTGTGTGTGTGTGTGTGTGTGTTTGTGTGGTATATACATGTGTGCACATATACGTACCTAAATACAGGCACATGCATGCCACAGCACAAATGTGGTGCTCAGAGGACAACTTATAGAAGTTGGTTCTC
chr5	38262704	Repeat	C	CCA	2		ACACCCACACCCACACCCAC	CACACACACACACACACACA	0	0	0.588235	Tmem128	upstream_gene_variant	transcript	GCGGGGTCCCCGGGCTTATTGACTGGTTAGTCTGCATGAGTCGGTGAGCTCCAGGTCTGTGAGAGACCCTGTCTTAAAAACAAGGTGGAGAGTGATCAAGAAAGACACCCAGCGCTGACCTCTAGCCTACACACCCACACCCACACCCAC	CACACACACACACACACACACACACACGCAGGGTTGACCTCTGACCTACATGCCCCCCTATATGTACAATATACACTTATATACACATATACACTTATACCTATATACACATATACATATATACATGTGCATGCACACTATTGACCTCTA
chr8	63731457	Repeat	A	AAAT	3		TAGAACCAAACTTAACTGGC	AATAATAATAATAATAATAA	0.5625	0	0	RP23-462E18.1	intron_variant	transcript	TGGCTGAGAGCTTATGGGAGTACTCAATCAATGCTGGTCTAGCTTGAGAGCCATGCCAAGAGAAGGAGCACAAACTTGACACTGCCTGAATAGCTAGGAACTTGAGTCTGGATGGCCCAGAGTTCTATGGTAGAACCAAACTTAACTGGC	AATAATAATAATAATAATAATAATAATAATAATAATAATAATAATACAGTTAATGAAATAATTCCAAGTTATATTCTGCTATAATTATAATGGTGCCTAGCCCAATATGTGAGTATATATTGAGTTTTCTCCATTAACTAATGAGAAAGG
chr13	47031343	Repeat	T	TTAA	3		ACTTATGAAGCAATTAGTTT	TAATAATAATAATAATAATA	0.470588	0	0	Tpmt	intron_variant	transcript	TGGGGTGGAACACAGGTAGAAAAGTGAGCAGAGGGGAGAGGAGAGAGATTATCATTGAAGGAAAGAAAAGACAGATAGTTCTAGTGTGGAATCTTCTAATGTTCAAAGATTGGGTTTGGCTAGAGGCTTTACTTATGAAGCAATTAGTTT	TAATAATAATAATAATAATAATAATAATAATAATAATAAATGATAATAAACGGCGTCACTGAGATGGACCATGAACATTGGCTGTGTGTGAAGAGCCTGCTTCTGTGTAATGAGTAATTGAGTATCCAACCTGCCAAATTCAAGGAGACA
chr2	145672343	Repeat	C	CATT	3		ATCATCATCATCATCATCAT	ATTATTATTATTATTATTAT	0.375	0	0	BC039771	upstream_gene_variant	transcript	TCCTCAGTCAATCTCCATCTGTCTCCTGAGGGTGTACAGAGCAAAGAATGAAGAATAAGAATAGTTAGCAAGGTTATATGTCACCCCTTATCATCATAGACAATTAAGCAATTACTCCACCACCATCATCATCATCATCATCATCATCAT	ATTATTATTATTATTATTATTATTATTATTATTATTATTATTATTCAGCTTAAGCAAACTTTTTCCCTCCAGGCATTTTATGAGCCCATGACGTTCATCTCTACCTGGCCTGTTACACGAGGAAAAGAAACAATGTTGTGGTGTCAGTCT
chr1	78156301	Repeat	C	CTAT	3		TATTATTATTATTATTATTA	TATTATTATTATTATTATTA	0	0.647059	0	Pax3	intron_variant	transcript	CACTTGGGAGGCAGAGGCAGGTGGATCTCTGTGAATACAAGGTCAGACGGGCCTACAGAGTGAGTTCTATGACAGCAAGAGCTCCATAGAGAGAGTCTGTCCAAAAAAAAACAACCTGAAAAATTATTATTATTATTATTATTATTATTA	TATTATTATTATTATTATTATTATTATTATTATTATTATTATTATTATTATTTTGCCTTGACAGTATGAGTTCCAGGACAGCCAGAGCTACACAGAGAGATCCTATCCAAAAAAGAACCGAGAGGAAAAGTATTACTATTATTATTTTTA
chr13	14739271	Repeat	T	TAAC	3		CCTTTTTCAGGAATATGCAA	AACAACAACAACAACAACAA	0	0.571429	0	AW209491-Gm6556	intergenic_region	intergenic_region	ATATACCTAAGAATGGTATAGCTGGTCCCTGTGGTAGATATATTTTTAGCTTTCTGAGGAACTGCCACATTGACATTCACAGTCACTGTACCAGTTATTCCTCCCACCAGCAGTCAATAATTTTTTTCTCCCTTTTTCAGGAATATGCAA	AACAACAACAACAACAACAACAACAACAACAACAACAACAATGATATGATGATGATAATAATAATACCAACAACAACAATTACAACAAAAAATATTTTAGCCATTTTGATTTTGATAGGATGAAATCTCAAAGCAGTTTCAACTCACATT
chr16	58964314	Repeat	A	ATAT	3		TGAACATAGATGCAACAATT	TATTATTATTATTATTATTA	0	0.482759	0	Gm45071	downstream_gene_variant	transcript	ATGCTCTTTAAATTACTCACAAGATATAAACAGAAGGAGCAATACCCAAATCACCAAGCCACAGTTACCATGATACTTATACCACATAATGATGCAACAAAGAAAGAGAAAACCAGACAAACTTCTCTTATGAACATAGATGCAACAATT	TATTATTATTATTATTATTATTATTATTATTATTATTATTACTATTATTATTATTTCAAACTCCAGATTTTATACCCTTCTCTGTCCACCCTCCTACTCTTCCACATCCCATACCTCCACCCTGCCCCCTGTCTCCATGTGGATGTCCCC
chr10	119655377	Repeat	T	TGAA	3		AAATTTTGATCCATTGAGTG	GAAGAAGAAGAAGAAGAAGA	0	0.434783	0	Grip1	intron_variant	transcript	AAGTGCGCCACAATGCCTCAAGTGTGGGGAAGAATGGCCTTTGATTTGTCTGAAAATGTTTCACCTGTTTATACCACATCCGTTCCTCAAAGCAAGCCATTGTTACCAAAGATCTGTGATTCCAAAGTAGAAATTTTGATCCATTGAGTG	GAAGAAGAAGAAGAAGAAGAAGAAGAAGAAGAAAAAGAAGAAGATAAACCCTTTACAACCAGAAAAATATACAAATGTGGTGGCACATTAAATAAGCCAGACAATCGAGGGCTGTTGTTACTGTAAATCCACAAACATTTCTGTTTGTTG
chr4	75481891	Repeat	G	GTAA	3		ATTGCAAGTGCAATAAGTAT	TAATAATAATAATAATAATA	0	0	0.461538	Gm11259-Gm11256	intergenic_region	intergenic_region	TTTGTCAAAAATGAAAAACATAAAGGGAAAGGAGGAAGGGGAAAGAAGAAAGAGAAATGGAGATGTAGTAGAATTTGTATCTAAAATAGTTAAATCTTTTTTTCTCCTAAGCACAACACACATGCAGACAATTGCAAGTGCAATAAGTAT	TAATAATAATAATAATAATAATAATAATAATAATAATAATAATAATGTAATTTCTTAGTACTTATACAAGAAATTTTAGATGATTTTCAGGCTTTGCTTAACATCAACTGTCTTAGAAAATGAAAAGTTTTACATTAGTATTTCTTTTCC
chr3	60624744	Repeat	C	CTAT	3		TCTTGATTTCAGTATTATTG	TATTATTATTATTATTATTA	0	0	0.526316	Mbnl1	downstream_gene_variant	transcript	CTATTCTCTTTCCAAGTTATTTTTTAATTACTATTTTGTAATGTTTTCATTTGAGACAAAAGTTAAACACTTTGATCTGAATGAAATGTTAGAAACTTGCTTTCACAAAATTAGCCAAGGCATTTTTTACTCTTGATTTCAGTATTATTG	TATTATTATTATTATTATTATTATTATTATTATTATTATTATTATTAAGGGGTGTGTGCGTGCGCGCGCGTGTGTGTAGGCCAACAAAAAGGGCTTCTTTTAACAAAGGCTCTGCATGCAGTTTTGATAGCTGTACTTCTATTCCTTCCT
chr4	132934021	Repeat	G	GATT	3		ATGATGATGATGATGATGAT	ATTATTATTATTATTATTAT	0	0	0.547619	Gm24913	upstream_gene_variant	transcript	ATAATAAATAAATAAATCTTAAAAAAAAAAAAAAAAAAACTGCACCTCAATGGCTAAATGGTCTACCTTTCCCTCCTATGCTAATCTGGCTCCCTCCCAGCTCCAACCCATGATATTGATGATGATGATGATGATGATGATGATGATGAT	ATTATTATTATTATTATTATTATTATTATTGATCTGGCTCTTCAGACCCCTTCTTCATGGCTCCAATTCCTCCATCCTGACGCTGATTCGAATCTCCTTCCTCAGGTCGGTGGACGTCCCGCCCTCTTCTTTCTTCTACCCTACCATTGG
chr10	27831836	Repeat	C	CAAT	3		ATATGAGAACTGAATAAACA	AATAATAATAATAATAATAA	0	0	0.608696	Lama2-Gm10145	intergenic_region	intergenic_region	TAATTGTGGAAGAGTTGGTGGAAAGATTGTTAAAACCAGAAGATAAGGGAGTAAGGCAGTTTTCTATGATATTGTGTCTCCTAGTAATATTGGAAGCTATACCCATTAATTCTCAACAATAAGGCCATCTATATGAGAACTGAATAAACA	AATAATAATAATAATAATAATAATAATAATAATAATAATAATAATAATAATAAACATGCTAATGTGAATAAGGGTTAATCCCAGGAGTCTTCACCCTACATAAAAAAAACTGCAGACTCCTAAAGAATGCTGAGAATAGAAGAAATCGTC
chr5	61258177	Repeat	A	ATATC	4		ACATACTATGTCATTTATCT	TATCTATCTATCTATCTATC	0.75	0	0	1700014F14Rik-Gm43382	intergenic_region	intergenic_region	TTCTCAGTCCACAACAAGGAAGATAAACTCAAAATGCTTTAACAGGTCAGTTTTAACTTTCCTATACTCTCTCATGTTTGACCTCCAGAGATCAAGTCTATTTGGACTTAAGTCAGAATATAACAATGTCACATACTATGTCATTTATCT	TATCTATCTATCTATCTATCTATCTATCTATCTATCTATCTATCTATCTATCTATCTATCCATCTATCACACACACACACACACACACACACACACACACACACACACACACACACACACTGTATCTAAATCTTTATAACCTAATAATAA
chr12	56078047	Repeat	T	TTATC	4		AAACAAACAAACAAACAAGA	TATCTATCTATCTATCTATC	0.692308	0	0	Gm23799-Gm25917	intergenic_region	intergenic_region	TTAGAATGTGAGAAGAGAATGAGTGTTCTCTACACTTGGCACTGGAAATAGGCCATGCACATTACAGAAGCAGTTCTACTTAAGTACCAGCCATGTTCTCTTGATGGTTCTCCAAAACAAACAAACAAACAAACAAACAAACAAACAAGA	TATCTATCTATCTATCTATCTATCTATCTATCTATCTATCTACCTACCTATCATCTATCTACCTATCATCTATTTTTCTATTGTCTTTTTTTGGGGGGGGGGCAAAGTCTTACTGTGTAGCTTTATATGATCTAGTATTTACCAGGCTGT
chr13	43848813	Repeat	G	GTCTA	4		ATATTATATATAAAATGTCT	TCTATCTATCTATCTATCTA	0.666667	0	0	Cd83-Gm23117	intergenic_region	intergenic_region	GCTCTTTCCTGTGGCTCTGTTTCACATAGCCCCTGGCTGCAGTCCTAGACAGAGAGAAAAGTGGAAAACTATCCTAATGTTAGTATTCATAACTCATGTTTAGGCTGAACTTTAAGATATACATTCATATATATTATATATAAAATGTCT	TCTATCTATCTATCTATCTATCTATCTATCTATCTATCTACCTACCTACCTACCTAGCTATATTTGGTAATGGCCAGACCTTAAGGGACCCTGAAGGGCATCAAGGAGGCTCGGCTGGATGACTCCTCTCATTTCATGACTTCTAAATGG
chr18	36595786	Repeat	G	GATTT	4		TTTTTTTTTAATTTTTTTTA	ATTTATTTATTTATTTATTT	0.625	0	0	Ankhd1	intron_variant	transcript	GGGAATTCCGCTAAGGATGGAAGATCACTTGAGCAATTTTCCAAGACCTAGTCTTTAACAGACTTCTTACTATTTTTGTTTTTTGTTTAGTGGTTTGCTTATAAACTGTCTGTTCTTTTCTTTTTCTTTTTTTTTTTTTAATTTTTTTTA	ATTTATTTATTTATTTATTTATTTATTTATTTATTTATTTATTTATTATATGTAAGTACATTGTAGCTGTCTTCAGACACTCCAGAAGAAGGAGTCAGATCTCGTTACGGATGGTTGTGAGCCACCATGTGGTTGCTGGGATTTGAACTC
chr18	12597653	Repeat	A	AAAAG	4		AGAAAGGAAGAAAGAAAGAA	AAAGAAAGAAAGAAAGAAAG	0.6	0	0	Ttc39c	upstream_gene_variant	transcript	TTATTGGGAAAAATTTTGGCTTCTAGAACAAAGTTTTTAAAAAAGAAAGAAGAAAGGAAGGAAGGAAGGAAGGAAGGAAGAAAGAAAGAGAGAGAGAAAGAAAGAAAGAGAGAGAGAGAAAGAGAGAGAGAGAAAGGAAGAAAGAAAGAA	AAAGAAAGAAAGAAAGAAAGAAAGAAAGAAAGAAAGAAAGAAAGAAAGGAAGGAAGGAAGGAAGGAAGGAAGGTAGGTAGGTAGAGGGAGGATAGCCTAAATAGGTGATGGAATGGGAGTGAACCTGGAGGATTCTGGGAGGAGGTGACT
chr9	42105859	Repeat	T	TGATA	4		AAACAAACAAACTTGATAGA	GATAGATAGATAGATAGATA	0.555556	0	0	Sorl1	intron_variant	transcript	CATGGTGGCTCCGGCTCAGCAACCCAGCACTAGAAAGGCTGAGGCTGGAGGACTGCAAAGTTCAAGGCCAGCCACAAGACAGCCAAAGAAGCTATGGAGTATGCTAGAGAGTGAGACCCTGTAACAAAACAAACAAACAAACTTGATAGA	GATAGATAGATAGATAGATAGATAGATAGATAGATAGGATGATAGAAGATAGAGAGATAGATGATACAAGATAGATGACTGACAGACAGATCCATAGGAGATATATAGAGAGCATGGATATACATGCAGATAAAGGGATAGTATATGATG
chr1	161551653	Repeat	T	TTATC	4		TGTTTTGTTTATTTATTTAT	TATCTATCTATCTATCTATC	0.5	0	0	Gm25488	downstream_gene_variant	transcript	TTTGAAGGTGCCCTAAATCTTGATCTAGGCCTTGTTAGTTGCCATGCTAAAATGCATCTGAGCCAGCCAGTTCTTAGAACAGTGGAGGAGGGAGAATAAACTCCAGCAAATGAAATGTTTTATTTTGTTTTGTTTTGTTTATTTATTTAT	TATCTATCTATCTATCTATCTATCTATCTATCTATCTATCTATCTATCTATCTATTTAGGCTTCTTCCTTCTTTCAGGCAATTTCCATAAGTTGCTTTCCAGTAATTCAAATTGAATGCACTAGTAGTCACGTCTCTGTTCTTCAGTGCC
chr2	155012879	Repeat	C	CAACA	4		AGCTACATAAGACACTGTCT	AACAAACAAACAAACAAACA	0.5	0	0	a	upstream_gene_variant	transcript	CACACACACACACATATATACATGTTTGTAGTCCACATCTATCCTGTGCTAATGCCTGTAATCCCAGCACATTGGAGATAAAAGCAGGATCAGGAGAATCTGGAGTAAAAGCCACCTTTGGTCTAGCCTGAGCTACATAAGACACTGTCT	AACAAACAAACAAACAAACAAACAAACAAACAAACAAACAAACAAAAGGATTCACATCATCCAGAGGGTCATAAATTGTGACCTTATAAATTTTAGCTTGTTCAAGGAAAAACCCAGAGAAGAGCGGAGAGCCGCAGCCTAATCCTTCAG
chr6	144162239	Repeat	G	GTAGA	4		CATACAAAATAAGTATGGGA	TAGATAGATAGATAGATAGA	0.5	0	0	Sox5	intron_variant	transcript	TCTCTCTCCAACACTAGTTTTAATGTCCACCTTTCTCTCATGTCGAGACATAAGCTTGGAGTAGATCGTGTTTGAAAACACTTGAAGATGGTGAAAAAGATATGCCCTGTACTGAGAGCATGCAATACAACATACAAAATAAGTATGGGA	TAGATAGATAGATAGATAGATAGATAGATAGATAGATAGATAGATACATAGATAGATACATAGATAGATAGATAGATAGATAGATGCATGCATGCATGCATACATACATACATACACACATACATACATAGGTACATAGATACATAGATA
chr10	61410685	Repeat	G	GAGGA	4		AAGGATAAAAAGAAGGAAGG	AGGAAGGAAGGAAGGAAGGA	0.484848	0	0	Pald1-Nodal	intergenic_region	intergenic_region	CCTTCTAAGTAGCCGCTGAGACTATTGCTCGCAATCCCCAAACTCTGATAATAGTAATGCTTTGTATAAATAAAGAGACAAAAAGATTTTGGGCAAAAGAAAAAGAAAGAAAGGAAGGAAGAAAAGAAGGAAGGATAAAAAGAAGGAAGG	AGGAAGGAAGGAAGGAAGGAAGGAAGGAAGGAAGGAAGGAAGGAAAGAAGGAAGAGAGGAGGAAAGGATGGAAGGAAGAAAGGGAGGGAGGAAGAAAGAAAAGAAGGAAGGAAGGAAGGAAGGAAGGAAGGAAGGAAGGAAGGAAGGAAG
chr12	93860870	Repeat	T	TTATC	4		TAAATATGTCTACATTTTTG	TATCTATCTATCTATCTATC	0.470588	0	0	Gm23249-Gm9726	intergenic_region	intergenic_region	AAAGCAAAACCACTGACTATGAAAGTCTCCAATATATAAAAATGAGTAATACTTAAGGAAATGGAAGCAATTATTACCCTTTGATCACTAAACACTGCATATTTGTATCAAACGAACATATTTGATCTCATAAATATGTCTACATTTTTG	TATCTATCTATCTATCTATCTATCTATCTATCTATCTATCTATCTGTTTGTTTATTTAACACTCCAGAATTTATGCCATATCATCCCCGGTACGGTACACCCTCTGACAGTTCCACATCTCATAACTCCTCCCAACCCACCAGTCTCCAC
chr7	91024335	Repeat	G	GGATA	4		GGATGGATGGATGGATGGAT	GATAGATAGATAGATAGATA	0.461538	0	0	Gm45178-Gm45179	intergenic_region	intergenic_region	CCACTTGGGAAAAGTAAATAGGCTTTCTATGGCCAAGAGGTGGCTAGTCAGGCTGAGCTGTACAACAGAACAGAGATTTAATAGATGAAGAGATGGATAGATAGATGGATGGATGGATGGATGGATGGATGGATGGATGGATGGATGGAT	GATAGATAGATAGATAGATAGATAGATAGATAGATAGATAGGACAGCTATTCTACATATTAAATATAAAACTCAAAATTCATTTATTGAGCAGCTCTTTCTACACACATCTGTATATTTACAGGTGATGCTAGAGGTACTGCTGATGGTA
chr1	128922670	Repeat	C	CATCT	4		GGTTGTATTGTTTCTGGAAT	ATCTATCTATCTATCTATCT	0.45	0	0	Gm23056-Thsd7b	intergenic_region	intergenic_region	TAAAGACAGCACAGATTTGAATCATAGAATATGGATAAATCAGGAATGTCCAGCTTTTCAAAATAACTACTTTTAAATTTCCCTAGAGTCCCTACTCTTAGTCTGGCATTTTCTTTCATTATTTTAAGTTGGTTGTATTGTTTCTGGAAT	ATCTATCTATCTATCTATCTATCTATCTATCTATCTATCTATCTATCTATCTATCTACCTACTGACCTACCTATAGTGTGTGCATACACAAACATATATGTACATACATTAAAGACTTTCATTTTACTTTATGTGTATGAGTGTTTTTCT
chr11	105149095	Repeat	T	TAATA	4		AGCTACAGTGTACTTACATA	AATAAATAAATAAATAAATA	0.4375	0	0	Gm10842	downstream_gene_variant	transcript	AGATGGATCAGTGGGTAAGAGCACCCGACTGCTCTTCCGAAGGTCCGAAGTTCAAATCCCAGCAACCACATGGTGGCTCACAACCACTCGTAATGAGATCTGGTGAGTCTCTTCTGGTGCGTCTGAAGACAGCTACAGTGTACTTACATA	AATAAATAAATAAATAAATAAATAAATAAATAAATAAATAAATAAATAAATCTTAAAAAAAAAAAAAAGAAATGTGAACTAGACTTCTCAGTATTATAAACTGCATCTTCCATCCTTCTTCCTGGAGCTCTAGGAGAGTGACTTAGGATG
chr1	15681134	Repeat	C	CTTAT	4		GGTACCAAGTGATTTGCTTT	TTATTTATTTATTTATTTAT	0.428571	0	0	Gm25227	downstream_gene_variant	transcript	TTTACCCTCAGACTAACAAGCTTTATTCCAACTAAACTCACAACTGAGGTGAAACAAACAAACACACACACATGCACACACCATACAAATCTTTTACTTCAAAATGACATTGAACAGATTAATAAACCGAGGTACCAAGTGATTTGCTTT	TTATTTATTTATTTATTTATTTACCTACTTATTTATTTTAGTAGGAAGAGGTACACATGCCACTGTATGTGTGTAGAGGTCAGAAGACAACTTATGGAAGTTGGTTCTCAACTCCATTATTTAGATCTACAGAATCAAACTCAGGTCATC
chr12	106848743	Repeat	T	TGATA	4		ATAAATAGGAGATAGATAGA	GATAGATAGATAGATAGATA	0.416667	0	0	1700013N06Rik	intron_variant	transcript	AGAACTGCTTGGTCTACTGGCTGGTTGATGTATGAAGAAATACCTAATGGATAAGCTAGTGGGTGTGTGGGTGGGTAGATAAGTTTGACATCATGCCTGTTATTTTTGCAGTGCTGAGGATAGGTGATAGATAAATAGGAGATAGATAGA	GATAGATAGATAGATAGATAGATAGATAGATAGATAGATAGATAGATAGTAGATAATTGATAGATAGATGATAAATTATAGATAGGTATATGTTACAGAGAGATGATTTATAGATGATAATAAATAAATAGATACATATATGATAGATAT
chr16	29724169	Repeat	T	TTATC	4		GGCCCCTCTGGCCCCATGAT	TATCTATCTATCTATCTATC	0.409091	0	0	Opa1-Gm26834	intergenic_region	intergenic_region	TGAGACAGGGTTTCTCCCAGCAGCTCTGGCTGTCCTGGAACTTGCTCTGTGGACTACTAGGCTGGTTTCGAACTTAGAGATCCACTTGCCTCTTCTTCCTGCTGCTGGGATTAAAGGCTTGTACCACTATGGCCCCTCTGGCCCCATGAT	TATCTATCTATCTATCTATCTATCTATCTATCTATCTATCTATCTATCTACCTACCTATCTATCTATCTATCTATCTATCTATCTATCTATCTATCTATCTATGGGTTTTGTTGTTTTGTTTGTTGTTTGTTTGTTTGTTTTTGTTTTTT
chr8	128349547	Repeat	T	TTAAA	4		AGAGCTCATTAAAGCATAAA	TAAATAAATAAATAAATAAA	0.392857	0	0	Mir21c-Nrp1	intergenic_region	intergenic_region	ATAGTCCTGGGAAGTACAGACAGGTGATCTTGGGGAATTTTGGGGCAGACAAACTAGGCAAGTCAGTGAGCTCCAGGTTCAGTGAGAGACCCTGTGTCAAAAAAATAAAGAGAATGTAGGCTGTGAAGACAGAGCTCATTAAAGCATAAA	TAAATAAATAAATAAATAAATAAATAAATAAATAAATAAATAAATACAGAGTTCACTGAGTAAAGGTACTTGTTATCCAAGTCTTTTGATCCAAGGTTGATCCCTGGAACCCATGGATGAAAGGAGAGAACAAATACAGGCCTTTATACA
chr7	41722537	Repeat	A	AAAAC	4		ACATTATTTTGTTATGGGGG	AAACAAACAAACAAACAAAC	0.391304	0	0	Vmn2r-ps55	downstream_gene_variant	transcript	TTTTGTGTTTGGATCACTTTCCTCCCTATCTATGATAGCACACAGGAGAAGGTCATGGTGGTTATGGAAGTGTTCTCCATCTTGGCTTTCAGTATAGCACTCTTTGGATTGATTTTTGCCTCCAAGTGCTACATTATTTTGTTATGGGGG	AAACAAACAAACAAACAAACAAACAAACAAACAAACAAACAAACTCCAAAACCTCCTCTATTGGCATCAGGTACAAAAACATTCAAGAAGGAATATCCACTTAAATTTATTTAAAAATAAAATATATCTAATAGTAAATTAAATATTATG
chr11	52530761	Repeat	C	CATAT	4		TATAGGAGTATATTTTCTTT	ATATATATATATATATTATA	0.380952	0	0	Gm12210-Fstl4	intergenic_region	intergenic_region	TCTCATTAACCCTTCCCTTCCCTCTTCCCTCCTCTCCAATCTTGTTTTTTTCTTTTTGACAGAATCTCATGCTTCCCAGGTTGGCTTTGAACTTCTAACTCTCCAGCCTCTACCTCTCATTTGCTGGGATTATAGGAGTATATTTTCTTT	ATATATATATATATATTATATGTAAGTACACTGTGGCTGTCTTCAGACACTGTGGAAGAGGAGTATCAGATCTTGTTACAGATGGTTGTGAGCCACCATGTGGTTGGCTGGGGTTTGAACTCAGGACCTTTGGAAGAGCAGTCGGTGCTC
chr2	45350855	Repeat	T	TCTTC	4		TTCCTGTCCATGTAACAACA	CTTCCTTCCTTCCTTCCTTC	0.375	0	0	Gm13475-Gm13479	intergenic_region	intergenic_region	ATGTTGCAAATGCCAACATATCAACATTTAAGACCTGCCTCTTTCTAAAATGAAGTCAGTGGGAGACAAGTTGGATAGCAGGAACTTTACAAGAAATAATGGTTCTTGGTTCCTTCCATGGCTTTATAACTTCCTGTCCATGTAACAACA	CTTCCTTCCTTCCTTCCTTCCTTCCTTCCTTCCTTCCTTCCTTCCTTCCTTCCTTCCTTCCTTCTTTCTTTCTCTTCTTGAGTGAAATACCAACTTCTACTACTGTGAGCCCTCATGTGGGAAGGAACTTCCATCTGCATCATTCTGAGT
chr10	106775492	Repeat	C	CAGAG	4		CGCACACGCACACACGCTCA	AGAGAGAGAGAGAGAGAGAG	0.363636	0	0	Ppfia2	intron_variant	transcript	ATAGCTGTAAGTTTGAGGCCGCCCTGGTCTACAGAGTGAGTTCTATGACAGTCATTGCTGCACAGTGAAACCCAGTTTTGAGAACAAAACAAAATAGAAAAGAAAACACACACACACATGCACACACACGCGCACACGCACACACGCTCA	AGAGAGAGAGAGAGAGAGAGAGAGAGAGAGAGAGAGAGAGGAGAGAGAGAGACTCTTTTAGGTCTGTGTGATCTGGATAGAATGATACATCTTTAAACCCTCTGGCTTGAATACAGACATGCCCTTAGTGCACATTTTTACTACCAAGAA
chr12	89322986	Repeat	G	GTAGA	4		TCAAATAGGTAGGTAGGTAG	TAGATAGATAGATAGATAGA	0.333333	0	0	Nrxn3	intron_variant	transcript	AGAGGATAACTATTCAGATCTGGGGAAGGGATACTCAGACTGTGAATCTTAAATGCTGAAATACTGCGACTGAGCTGCCAAAGAACAAAACCAGCTGGGGACTTAGAGAACAAAAGGGAAAACTAAAGCTTCAAATAGGTAGGTAGGTAG	TAGATAGATAGATAGATAGATAGATAGATAGATAGATAGATAGATAGACGTGCTTGGGAAAAGAAATCAGACCAACATAGGATTCCCTCTCCCCTACTGAAAGCAGAGATTGGCTTTTGTGTTCTTGAGAGATCCTCTGTCTATATCAAC
chr7	66449549	Repeat	C	CATTT	4		TATTCATTTATTCATTTATT	ATTTATTTATTTATTTATTT	0.32	0	0	Gm44753-Gm44754	intergenic_region	intergenic_region	GCAGCAGTTTCAGCTCTCAAATATCCCGGCATGGAGTTCTCATTACAGTCTGGCTTCAGGAAGTGAATAGCTAAGCTCCTGACCTAGGTGAAAGGTGGTGAGAACAGCTTCTAACCAGTTTTTATTTTATTATTCATTTATTCATTTATT	ATTTATTTATTTATTTATTTATTTATTTATATTTTAAGTTTTGGAAAGATCTCCCTCAGTCACCTCTCAGTTATTAGGTATGTTCAAAAACTGCCTAATTATATATTTGAACAAGAAGCCCAAGAAAAGAAACTTAAAAAAAAATGTTGT
chr14	30910546	Repeat	A	AATAG	4		TAGAGAGATAATAGATAGAT	ATAGATAGATAGATAGATAG	0.315789	0	0	Itih3	downstream_gene_variant	transcript	GCTATATATTCCTGCCCATTCTTCCTCAGACATACACACAGATAGATAGATAGATAGATAGATAGATAGACAGACAGACAGACAGATAGATAGAGAGATAGAGAGATAGAGAGATAGAGAGATAGAGAGATAGAGAGATAATAGATAGAT	ATAGATAGATAGATAGATAGATAGATAGATAATAGATAGGTAGATGATAGATATATGATATATAGATAGATGATAGATACACAAAAACAAAATCAAAATAAACACAAACAAGCAAAAGACCAATAAAACAAACAAACAAACAAACCAAAA
chr2	11249961	Repeat	A	AATAG	4		CTTACACACACACAAATACA	ATAGATAGATAGATAGATAG	0	0.8	0	Prkcq	upstream_gene_variant	transcript	GAGGTCCTGAGTTCAATTCCCAGCAACCACATGTTGGTTCACAACCATCTGTAATAGGATCTGATGCTCTCCTCTGGTGTGTCTGAATACAGTTACAGTGTACTCATATACATAAAATCAATAAATAAATCTTACACACACACAAATACA	ATAGATAGATAGATAGATAGATAGATAGATAGATAGATAGATAGATAGATAGATAGATAGATAGATAGACAGACAGATAGATGTGTGGGTGGGTGGGTGGGTGGGTAGGTGGGTGGATAGATGAGAAGAGAATCCCTTTATGGGTCCCCA
chr17	78130962	Repeat	A	AATGG	4		TTTATTTCTATCCATGAATA	ATGGATGGATGGATGGATGG	0	0.72	0	Gm17538-Gm5229	intergenic_region	intergenic_region	AGATGGAGGCAGAAGTCACCCGTTGATACATAGCAAGAGTGAGGCAGTCTGAGCTAAGTAAGACCCATTCTCAATGTATTCAGTAACTTTTTGGAACAGTGCAAGTATTCTAATGTCCTTTTAAAAGAACTTTATTTCTATCCATGAATA	ATGGATGGATGGATGGATGGATGGATGGATGGATGGATGGATGGATTAATAAATGAAGAGGAAAATGTGGCACATTAACTTCAAACAATAAGGAAACCCTGACATTGATAACAGGAGATGGAGTTGCACCCATCTCTACTAAATGAAATG
chr16	19014308	Repeat	C	CAATG	4		AAAAATCTAAACATACAGAA	AATGAATGAATGAATGAATG	0	0.583333	0	Gm18747	downstream_gene_variant	transcript	AGGAGACCAGGCTAGGAGCAAGCATGCTTTTTAAAATCATAAGGAATAGATGCCTATAAATGTACAAGAGGCATATAGAACAGCAAATAGATCAGGCCATAAAATAAAATTCTCCCACTAAATAATAATAAAAAATCTAAACATACAGAA	AATGAATGAATGAATGAATGAATGAATGAATGAATGAATTTATACCCCAAATGTTGTCTCCTCCTGGCCCTCCTTACAGAGTATCTCCCCTATTTTTCATCTCCTTCTTCTCTGACATGATGGGACCCACTAGGTATCCCCTTACCCTGA
chr5	72135410	Repeat	T	TGATA	4		GATGATGATGATAATGATGG	GATAGATAGATAGATAGATA	0	0.552632	0	Gabrb1	intron_variant	transcript	TGTCTCCATTGAAGTTTCTTCCTTTCAGAGAACTCTAGTTCGTGTTTTAAGTTGACTTAAAACTAGCCATCACAAACAGCAACAGAAATCAAATTAGAACTAGATAGGTAGTGAAAGAAGAAAAATAATAGATGATGATGATAATGATGG	GATAGATAGATAGATAGATAGATAGATAGATAGATAGATAGATGGATGCATGGATCATACAGATGAATGGATGGTACATAGGTAATTGATAGATGGAAGTAAATAGATAATAGAAGGGTAAAGATAGAGAAATAAAAAATAGATATATAG
chr6	75177606	Repeat	A	AACAC	4		CATAAATTATTATACAAACA	ACACACACACACACACACAC	0	0.545455	0	Gm22254-Gm8992	intergenic_region	intergenic_region	GTCATGATTGTTCCATATGGAAGTTGTTCATCAGTACATCTGATGGCCTAATTTCAATCACTAGATTACACATGATGGGGGGAAGAGCCGGCTCCAGAATGTTGCCCTGACATCTAAATACTCACTATAACATAAATTATTATACAAACA	ACACACACACACACACACACACACACACACACACAGAGAGAGAGAGAGAGAGAGAGAGATACACACACATATACACACAAAAGAGTTGTAGGATGTGTGGAAGAGGAGAGAGAAAATAAATGTAAATAAAAATAAATATAAAGCAAAATG
chr11	62473047	Repeat	C	CAGAT	4		CATACATATTAAGTACATCA	AGATAGATAGATAGATAGAT	0	0.540541	0	Pigl	intron_variant	transcript	TTTTCATAAACAGTGCCTACACATTTTCCTGTGATACCTAAGAGTGGCACCCTATCCTTTAAATTAGTTTAAGATATCTGGAGACTTTTATTTATCTATAAAGGTGAAGCTGAGAGTCAACCTGGTGCCTCATACATATTAAGTACATCA	AGATAGATAGATAGATAGATAGATAGATAGATAGATAGATAGATAGATAGATAGGTAGATAGGTAGATAGGTAGGTAGGTAGGTAGATAGATTTATGTAGTAATGCATACATGAATAGATGCATAGGCATTGTAAATGGTGGTGCTAAAA
chr2	69737171	Repeat	C	CCTTT	4		TCTTTCTTCCTTCCTTCCTT	CTTTCTTTCTTTCTTTCTTT	0	0.526316	0	Ppig	upstream_gene_variant	transcript	TGGAAACCACATATATAAGGAGAGAAAGAACTGACTTCATGACTTCACACATGCACTGTGACACACACTGTAATAAAATCACCTGTGGTATGCCCCTTTCTTCCTTCCTTTCTTCCTTCCGTTCTCTCTTTCTTTCTTCCTTCCTTCCTT	CTTTCTTTCTTTCTTTCTTTCTTTCTTTCTTTCTTTCTTTCTTTCTTTCTTTCTTTCTTGAGAAAGAATTCCAGTGCAAAATGAAAGTGGGAGCTGATGAGAATGAAATTTTCTTTTCTTTTCTTTTCTTTTTTTTTTTTTTTTTTTTTT
chr15	21021124	Repeat	A	AATTT	4		AACACAGGAATTGAGAGGAA	ATTTATTTATTTATTTATTT	0	0.513514	0	Gm27397-Cdh12	intergenic_region	intergenic_region	TTCTCCAGCTCTAGCCATGGAGATACTCATAGTCAATGACTCCTAAGAATGCAGGACTCAGAGAAGCTCGCCATGATCCAGGAAACTGTTCTGTGTCCATGCACATACAATAAGTGGGTTTAAACAAAAGAACACAGGAATTGAGAGGAA	ATTTATTTATTTATTTATTTATTTATTTATTTATTTATTTGTTTGTTTATTTATTTGGTTTTTCAAGACAGGGTTTCTCTGTATAACCCTGGCTGTCCTGGAACTCACCTTGTAGACCAGGCTGTCCTCGAACTCAGAAATCTGCCTGCC
chr11	14828768	Repeat	A	AATAT	4		ATTGTGTAGTCCAAAGTGAT	ATATATATATATATATATAT	0	0.5	0	Gm12008-Gm12009	intergenic_region	intergenic_region	TCCTTTGCAAGCTTATATGGTACCTTTTGGTATCAAGAAAGCTAATCCTCAAGTGAGGAGCTTTCAGTTCAGTTCCAGCTCTTTGACCTTTGGACCATGTAGTCAGCAATCCTTAATTATGATAAATATAATTGTGTAGTCCAAAGTGAT	ATATATATATATATATATATATATGTGGAGAAACAGTTATTTCACAAACACATTCTGAAAATGACATTGTAGTCAAACTAGGTTGGCAATAACAATACTAGAGAATAAGAAACATTGACTATGATACGGATAAATGTGTACTTTTCGTAG
chr14	67310465	Repeat	C	CTGTG	4		TTTACATCTGCCTCTGGGCT	TGTGTGTGTGTGTGTGTGTG	0	0.5	0	Ebf2	intron_variant	transcript	ACAGACATGCACGCATGCCTTCTTGGGTATCACTCCAGGATGGGAGACTCCACAGCCAATCCAGAGGTAGCTTTCAGGTTTATCAGGAGACCACAGAGGTCTACGGTTTACATCTCAGCTAGCTCTACGGTTTACATCTGCCTCTGGGCT	TGTGTGTGTGTGTGTGTGTGTGTGTGTGTGTGTGTGTGTGTGTGTGTGTATGCCTGTGTGATGTGTGTGTGTGGGGGGGGTCTTCCTTTCCTAAGCAGGTCAGGAGTCTGAAGAAGCAATGGCATGAAAAGGGCTGTGTTATTTTGCCAT
chr1	54098890	Repeat	C	CATCT	4		GTTCAGTGAAGAATGAAATT	ATCTATCTATCTATCTATCT	0	0.483871	0	Hecw2	intron_variant	transcript	AGAATAAAAGATTAATATGCTTAAAATATATTTAAGCACACTATAGACATTGATATTTGACAGAGACACCAAAAATACACAGTGGATGAAAGACAGCAAGTTGAACAAATGGTGGTGGGAAAACTTGAGTGTTCAGTGAAGAATGAAATT	ATCTATCTATCTATCTATCTATCTATCTATCTATCTATCTATCTATCACCTATCTATCCTATCTATCTATCATCTATCATCTATCTATCTATCTATCACCTATCTATCCTATCTATCATCTATCATCTATCTATCTATCTATCTATCTAT
chr12	85740215	Repeat	A	AAAAG	4		AAACCCTGTCTCGAAAAACC	AAAGAAAGAAAGAAAGAAAG	0	0.4375	0	n-R5s64-Mfsd7c	intergenic_region	intergenic_region	CCCATCAAGCCAGGCGTGGTGACGCATGCCTTTAATCCCAGCACTCAGGAGGCAGAGGCAGGTGGATCTCTGAGTTCGAGGCCAGCCTGGTCTACAAAGTGAGTTTCAGGACAGCCAGGGCTATACAGAGAAACCCTGTCTCGAAAAACC	AAAGAAAGAAAGAAAGAAAGAAAAAAAAAAAGAAAAAGAAAACCCCATCAAGTGGTCTGGTGGTAAGCTGGAAGGAGGAACAGTGAAAGAGGGTGAGAGACCAACCCAAGATGGCTGCAGTGGGAGAGGAGAGGAGGAGAGCCTTGACAG
chr5	89453428	Repeat	C	CTATA	4		CTATCTATCTATCTATCTAT	TATATATATATATATATATA	0	0.434783	0	Gc	intron_variant	transcript	CTATTAAAATAACTGAGAAACTCATCTTTGCAGCAAGAAGACAATAAAATTCTAAAATGGTAAATGACTTAATTAACATTTCATAAAAGAAGAAATACAGATACTTGAAAAACTTTTAGCATCTATCTATCTATCTATCTATCTATCTAT	TATATATATATATATATATATATATTAACAGGTATTAGAAGCCTTCTCAATACCACAAGCACCAGGGAAATGTAAATCAAAATCACAATATATCACCTCACACCTGTGACAATTATTAAAAGAAAGACAGTGTAGGGATGCAGAGAAAGA
chr10	15943240	Repeat	T	TTTTC	4		ATCTATGAGTATAGGAGAGC	TTTCTTTCTTTCTTTCTTTC	0	0.423077	0	Gm23892-Gm20125	intergenic_region	intergenic_region	TATTCTTATATAAATTTTGTTTTTTTAATTTCTGGAAGATTATAATTGTAATATGATAGGAATTTTGTCTTATCTATGGATTGCTTTTAGTAGTGTAAGATTACCTATTGTCACAGCATTAATCCTAATAATCTATGAGTATAGGAGAGC	TTTCTTTCTTTCTTTCTTTCTTTCTTTCTTTCTTTCTTTCTTTCTTTCTTTCTTTCTTTCTTCTCTTGTCTTTTAAAACCGCTATAGTACTAGTCTTTAATTTTCTATGTTGTATTTGTTCCAACATATTATCCCAAAATAGTGTGTTCT
chr18	17187345	Repeat	C	CCTAT	4		TTGCCTACCATTTATGCCTG	CTATCTATCTATCTATCTAT	0	0.419355	0	1700001G01Rik-Gm26235	intergenic_region	intergenic_region	TCATGAACCTATTCCTAATTATATATCTGTCTATCATCTATCTCTCCACCCACTCATCTATCATCTATCCATACATTCACTAATCCATTATTTAACTATGTACTTATTATTTATTTAATCATCTACCCATTTGCCTACCATTTATGCCTG	CTATCTATCTATCTATCTATCTATCTATCTATCTATCTATCTATCTATCTCTATCAATTATCCACTATTTATTTGTCATCCCCCTATAATCTATCCATTGTTTATTTACCATCTAATGATCATATAAAGTTACAGCAAAAAAATCTGTAC
chr1	21562959	Repeat	C	CATCT	4		TCTATCAATCATCTATCTAT	ATCTATCTATCTATCTATCT	0	0.40625	0	Kcnq5	intron_variant	transcript	TTCTCAGTAGAGTCTCTAGACATAACATAAACAAACTATTGAAACATGTCTTTGTTTTCTTTATCATTTTTGCACACATGTCATCTATTTATCATCTATCTATCTACCATCTATCTATCATATCTATCTATCTATCAATCATCTATCTAT	ATCTATCTATCTATCTATCTATCTATCTATCTATCTATCTATCTATCTATCTATCATCTATCTACCTTTGTGCAGCTTAAACAGAGTTAACCATTTGCATGGATTAATGGTCCTCAACCTTCCTAATGCTGCGACCCTTTAATACAGTAC
chr12	104058155	Repeat	A	AAGAT	4		TGGTAAGACTGTCTCAAATA	AGATAGATAGATAGATAGAT	0	0.4	0	Serpina12-Serpina4-ps1	intergenic_region	intergenic_region	ATGTCATAAGATATATCTTATGACAAATAAGAAGGACCATGAGGCTGAATTTGTTGGTGGAGGCAGAATATCTGTGGACTCTGTGAACTCAATGCCAAACAAAGCAAGTTGCAGGCCAGCCTGGGCTATATGGTAAGACTGTCTCAAATA	AGATAGATAGATAGATAGATAGATAGATAGATAGATAGATAGATAGATAGATAGATAGATAGATAGGATTGATAGATGAGAAAGAAATGATAAATAGGTGATAGAGGAATAGACAGACAGACAGACAGGTAGATAGATAGATAGATAGAT
chr9	104626394	Repeat	G	GTATC	4		TGTGTATGTGTAAATAGTTT	TATCTATCTATCTATCTATC	0	0.388889	0	Cpne4	intron_variant	transcript	TTTATCTTTTCCTTTGGTTTAAAGGTTCTGTTTGCTCAACTCAGTATCAGGTAGCACTTTAACAAAACCATAAGATTTCAGAATATCCACAACAATAATGTGGTTAGAGTATTTCTAAATAGCTTGTGTGTGTGTATGTGTAAATAGTTT	TATCTATCTATCTATCTATCTATCTATCTATCTATCTATCTATCTATCTATCTATCTATCTATCTACCTATCCATCTGTCTTTATATCTGCAAACTATATGACCTTAAGCCAGTTCAAAGTCACTGAATAGCGTAAGCATGTACAAAAAA
chr2	158593035	Repeat	G	GTGTC	4		GTGTGTGTGTGTGTGTGTGT	TGTCTGTCTGTCTGTCTGTC	0	0.387097	0	Gm14204	downstream_gene_variant	transcript	TGGATGGATAAAATCAGGCCTGCATCGAAAGAGCCCTATTATTCTCTAGTTTGGGTTCCCATAATTTACTTGAAATACCAGAAGTGTTCCTAAAAGACTCTCATTTTATTTTTTAAGTGTGTGTGTGTGTGTGTGTGTGTGTGTGTGTGT	TGTCTGTCTGTCTGTCTGTCTGTCTGTCTGTCTGTCTGTCTATGAAAGCCAGAGAATCAGATCCACTGGAGCTGGGGTCATAGATGGCCGTGAGCCACCTTATGTAGGTGCTGGGAACTGAACTTGGGTCCTCTACTAAGATATCCCTCC
chr17	64933941	Repeat	C	CGTGT	4		TGCAAGACTAAAGAGGCGCT	GTGTGTGTGTGTGTGTGTGT	0	0.384615	0	4930583I09Rik-Gm25344	intergenic_region	intergenic_region	AGACTTCCTTCTTAGCTTGATGACAGTTTGAAGTCAGGCAAATAAGAATGCGGTAGACTGGAAAAGATAAGCATTTCCTGTTTGAATGGGCTGTGAGTGACTTCAGCTGGGTGCATGTTAATACCAAGAGTGCAAGACTAAAGAGGCGCT	GTGTGTGTGTGTGTGTGTGTGTGTGTGTGTGTGTGTGTGTGTTCGTGCATGTGCACATGTGTGCTTAATGAAAGGATATTCATAGGATTATTCATATTTTATTATGAGGTCATCAGGTTTATTTATGTTCACTATAATTTTGGAATTACT
chr2	136718646	Repeat	C	CTAGA	4		CATTGATAGGTAGATAGATG	TAGATAGATAGATAGATAGA	0	0.310345	0	Snap25	intron_variant	transcript	CATATCAGAGAGCTGAACGGGAATAATTGTAGTCAGTCTGACTCCAGAGACCAGGGTGCTAGCTGAATGTACTTGGTTGCTTTTTGTATCATCACTTTTCTTGCTGGTCAAATGAATCACAGTGAATATACATTGATAGGTAGATAGATG	TAGATAGATAGATAGATAGATAGATAGATAGATAGATAGATAGATAGACAGATAGACAGATAGACAGATAGACAGATGATAGATAGACAGACAGGATTGGACCCAGAGCATTAAGCATGCTAAGCAAGCACTCATCCCCTAAACTATACT
chr15	76931007	Repeat	G	GAAGA	4		GAAAGAAGGAAGGAAGGAAG	AAGAAAGAAAGAAAGAAAGA	0	0	0.352941	Zfp647-1110038F14Rik	intergenic_region	intergenic_region	TTCAAATCCCAGCTGCCACATGGTGGCTCACAACCCTCTGTAATGAGATCTGATGCCATCTTCTGGGGTGTCTGAAGACAGCTACAGTGTACTCACATACACAAAATAAATTTAAGAGAAAGAAAGAAAGGAAAGAAGGAAGGAAGGAAG	AAGAAAGAAAGAAAGAAAGAAAGAAAGAAAGAAAGAAAGAAAGAGTGAGCTCATGTACAAGACAGGTCTTATTTCTCTGGAGAAATCGTGCTGAGGAAGGGGTAGGAATGAAAGAAAGATGAAATTTCAAGACCTGTAAGTCATATAAAG
chr4	72261438	Repeat	G	GTCTA	4		TGGCTCTTTTTTAATTGTTA	TCTATCTATCTATCTATCTA	0	0	0.407407	C630043F03Rik-Gm11235	intergenic_region	intergenic_region	ATACAAGTTCAACAATCAAAGCATTTACATATGGGTTTGAATTTTCTCCCTGCTAGTTGTATGACCTTAGACAAGTTTTTCCTTCCCCCACACCCTTCCATGTACCCTATTCTATGCTTTTTAAAATTCATGGCTCTTTTTTAATTGTTA	TCTATCTATCTATCTATCTATCTATCTATCTATCTATCTATCATCTATCTATCTATCTATCTATCTATCTATCTATCTATCTATCTATCTATCTACAGATCTATATTTCTAAATTGTCTGTAAGACGTTATTTGTATGTTTTTCAGGATG
chr13	47203391	Repeat	T	TTATC	4		AAATTCTTGTTTGAGATCTA	TATCTATCTATCTATCTATC	0	0	0.416667	Rnf144b	intron_variant	transcript	GTCAGGACACACTAGCAAGCTCCATAGGTATTCACAGTCTCTCTAGTGTGAAGACCCCATCAGAGAATTATTACAGGGTTTCCCTGCTTAATGTTTTAAAAACTCATTTCCAATAAACTCATGGTAGAAGAAATTCTTGTTTGAGATCTA	TATCTATCTATCTATCTATCTATCTATCTATCTATCTATCTATCTATCTATCTATCTATCTATCATCTATTGATTCCAGCCATTTATCTGTCTTATCTTTTTGTCATCTATAACACTCATTGTTAGTTTTTCCCAAAGACAAAAGCCAAG
chr13	70702637	Repeat	T	TTATC	4		TCTATTCTCTATCTTCATCA	TATCTATCTATCTATCTATC	0	0	0.428571	Ice1-Adamts16	intergenic_region	intergenic_region	GTTATCTATCATCTACCTACCTATTATCTATCTATCATCTATCTATCAATCTTTCATCATCTTTATCTATATATCATCTATTTATCTATCTTCTATCAATCATCTGTCATCATCATGATCATTATTATTATCTATTCTCTATCTTCATCA	TATCTATCTATCTATCTATCTATCTATCTATCTATCTATCTATCTATCATCTATCTATTGTCTATCTATCTTCTTCCAACTCTCTATCACCTATCACTGTCATCTATCGCCCTGTCCATTATCTATCTACAGTATGTCTACTGATTATTT
chr14	105651206	Repeat	C	CATCT	4		TTAATGTATGTGTTTAAGTG	ATCTATCTATCTATCTATCT	0	0	0.448276	RP23-4P23.1-Gm10076	intergenic_region	intergenic_region	GACATGCTTTTGATGGATTATTTGAAATACATTTATATATTCAACAAAATTGCTTTTGTCTTTAATATATGGTAACGTTATATGTAAACCAAAAATTGTTTTAAAATAATTTTTTATGAGTTATGTTTAATTAATGTATGTGTTTAAGTG	ATCTATCTATCTATCTATCTATCTATCTATCTATCTATCATCTATCTATCATCTATCTATCAGGAATGTATAAAAATTAACAAGGAGAAAGAGTTGTGAGTGGAAGAAACAGGAACCCTGGTCTAGCCTATGGCAAGGCAGTGATGATTA
chr7	96859524	Repeat	A	AGTGT	4		AACAAACAAACAAACAAACA	GTGTGTGTGTGTGTGTGTGT	0	0	0.45	Gm25712	downstream_gene_variant	transcript	CTCCAGCACAAATAAAGCCAGATTTACTGATGCACATCTGCAGTCCCAGCACTTGGGAGGCAGAAGGAGGACAATTAAGAATTCAGGGCTATCCTCAGCTACATGGTGAGTTGAGCCCCTGTCTAAAACAAACAAACAAACAAACAAACA	GTGTGTGTGTGTGTGTGTGTGTGTGTGTGTGTGTGTGTGTGTGAATCTGTCTGTCTGTCTGTCTGTGCATCTGTGTGTCTAAAGGCCCATGTGTGGGCAGAGCAGAGACCTAACCACTGGACAGCTGACAGTCACTATTTCATTGTCTTA
chr1	11172537	Repeat	A	ATATT	4		AGGTGTGGAGACAATGGACA	TATTTATTTATTTATTTATT	0	0	0.454545	Prex2	intron_variant	transcript	GTGATATTACAGGGTCTTGATGTAGATAAATTCACAATTTTCTGAGACTTTGACTTCTTTTCCAAATTATATCTCCTTGATCTTCAGTTTTCTTATTGCTGTAGCTAAGACTTCAAGTACTGTACTGAGGAGGTGTGGAGACAATGGACA	TATTTATTTATTTATTTATTTATTTATTTATTTATTTATTTATGGTCCAGATTTTTGTGTAATTGCTTTTCATTTTTCCCCATTTAAATTGATGTTGGCTATATGATTGCTGTTAACTGCCCTCATTATATTGACATACATCATTATATC
chr4	45746854	Repeat	T	TACAC	4		ATGCACACATGCATATAGCA	ACACACACACACACACACAC	0	0	0.454545	Gm829-Gm12409	intergenic_region	intergenic_region	ATACATATAGTGTATATATGCACAGTATATACACAGTGTACACACGTACAGTGTACACACACAGTGTATATAATGTACACACACAGAAGTCATTTACACACATACCCTTACAGCACATACACGTGCACAGATGCACACATGCATATAGCA	ACACACACACACACACACACACACACACACACGTGCGCGCACGCGAGCGCAGAGCACTCATTAGCGTGCAGCACGCACAGAATGTAAACAGGTAAAGCACGTTTTTAGCCTCGAGCAGTTCTCATCAGGAGACTCCCCATCTTCTCCTGT
chr7	53969900	Repeat	G	GAGAT	4		GATAAATAGATAGAAAGATA	AGATAGATAGATAGATAGAT	0	0	0.466667	Mir6238-Gm44682	intergenic_region	intergenic_region	CAGAAAATAAACAAGTAACAGACGACAAACTCAAATAAATGACAGAAAGATGATAAAGACAAATTGATGACAGATGTGTGATAAATGATAGATATATAGAGATAGATAGATAGATAGATAGATAGATAGAGATAAATAGATAGAAAGATA	AGATAGATAGATAGATAGATAGATAGATAGATAGATAGATAGATTGATAGAAGGTAGGAAATAACAAGAAAGATGCTGGTGATGATGAAGATAAAGATGGTAGATAAATGGAAGGTATATAGATAGATGATAAATGATGGATGCTAGATG
chr4	71900407	Repeat	A	AAGAT	4		TATGGTGTATATGTAAAACG	AGATAGATAGATAGATAGAT	0	0	0.473684	Gm11233-Gm11234	intergenic_region	intergenic_region	TCTTTTGACAAGGAGAAAGGAATATTTGTTTGTAGGTATTAAGAGTTGCATTTAACTTAGATACTTCTTACAATTTTTTTTTTAATTTTAAGAAAATATTAATATATAAACCTTGGAGTTAGTATTGAGCTATGGTGTATATGTAAAACG	AGATAGATAGATAGATAGATAGATAGATAGATAGATAGATAGATAGATAACGTGAAATTATGTATCACCATGTTAATTAATATTACTGTGAACTTTTGTGGATTTTTCTGCCTCCAACTCATTGTGGAAGCACTGGGTTACAAAGTGCAC
chr8	63340006	Repeat	T	TGATA	4		AAGAGAGAGAAATAGATAGA	GATAGATAGATAGATAGATA	0	0	0.47619	Spock3	intron_variant	transcript	CAATCTGAAGTTAACATCTGACTTCACACACACACACACACACACACACACACACACACACACATACACACACACATACACACATACACACACACATACACACACACACACACACATACACCAAGAGAGAAAGAGAGAGAAATAGATAGA	GATAGATAGATAGATAGATAGATAGATAGATAGATAGATAGATAGATAGATAGATAGATATAGAGAGATAGATAGAAATAAAGAAACATTTTCTAATGTCATATTTGTTTTCATACACTATAAACAAATTGTATGATTCCAATAATTTAC
chr4	138956986	Repeat	G	GAGAT	4		GAGATAGACAGACAGAGATA	AGATAGATAGATAGATAGAT	0	0	0.478261	Otud3-Rnf186	intergenic_region	intergenic_region	ATATAGATGATAGATAGCTAGATAGATACATAAAGATGCATACACACAGAGACAGAGATATATAGATGACAGACAGATAGACAGAGATAGATAGATCATACATACATACATACATACATGGAGATAGACAGAGATAGACAGACAGAGATA	AGATAGATAGATAGATAGATAGATAGATAGATAGATAGATAGATAGATAGATAGATGTATAGATACATAGAAATACATACATACATACATACATACATACATACATACATACACAGACAGATATCTAGATGATAGATAGCTAGATAGATA
chr17	49076545	Repeat	C	CATCT	4		TTGTCTATCCACCTGTCTAT	ATCTATCTATCTATCTATCT	0	0	0.5	Lrfn2	intron_variant	transcript	TGTCTATCCACCTGTCTATCATCCATCTATCTATCATTGTCTGTCTATCTATCTATCTATCTATCTATCTATCTATCTATCTATCTATCTATCTATCTATCTACCTAGTCTATCTATCTTTTATCTGTCATTGTCTATCCACCTGTCTAT	ATCTATCTATCTATCTATCTATCTATCTATCTATCTATCTATCTATCTATCATCTATCTATCTATCTATCTATCTATCTATCATCTATCTATCTATCTATCTATCTATCTATCTATCTATCTATCTATCTATCATCTCTCAGTGCCTATA
chr8	89324166	Repeat	C	CTCTA	4		CTGCCTCTCTGTCTCTCTGT	TCTATCTATCTATCTATCTA	0	0	0.5	Gm5356-Gm26331	intergenic_region	intergenic_region	CAGTGGCCCCCAAGGCCTTAGAGTTTGGTGTTCCACACATTTTGACGTAGAGAACAAAAGGAACTCCTGAAATGTCATATGCCAGCCACTTCCTCTCATTCCATTAAAACACCTCTGTCTCTCTGCCTCTCTGCCTCTCTGTCTCTCTGT	TCTATCTATCTATCTATCTATCTATCTATCTATCTATCTATCTATCTATCTATCTATCTATCTTCCTCCCTCCTTTCCTCCTCTACATTCTGGGAGGAAAAAAGAGAGAAAGGGAGAAAACAGAATTGGGGAAAATAGTTCAAAAAATTT
chr2	144117382	Repeat	C	CATAG	4		AAAAATGATATAGATAGATA	ATAGATAGATAGATAGATAG	0	0	0.514286	Gm5535	intron_variant	transcript	GTGGTGTTTGCCTTTAATCCCAGCACTTAGGAGGCAGAGGCCTGCAGATCTCTGAGTTTAAGACCAGCCTGGTCTATAAAGTGGATTCCAGGACAGTCAGAGTTACACAGAGAAACCTGTCTCAAAGCACAAAAATGATATAGATAGATA	ATAGATAGATAGATAGATAGATAGATAGATAGATAGAAGATAAATAATTGATAGATGATAGATAGATAGATACATAGATAGTAGATAGATAGATGATAGGTGATAATAGATAGATGATAGATAATAGATGATAGATAGATAGATAGATAG
chr2	52788237	Repeat	G	GATTT	4		TTTCATTAATTAAAAAAAAA	ATTTATTTATTTATTTATTT	0	0	0.52	Stam2-Fmnl2	intergenic_region	intergenic_region	AATAATTCCTAGAATCAAATAAAAATGAAAGCTTGTTAGAACCTTTAGGGTGCAGGTAAGGGGATCCTAAAATGAAAATTTATAACTACAATGCATTGTATATGCATGTATGAAATTGTTAAAGAACAAATTTCATTAATTAAAAAAAAA	ATTTATTTATTTATTTATTTATTTATTTATTTATTTATTTATTTATTTATTATATGTAAGTACACTGTAGTTGTCTTCAGACATTCCAGAAGAGGGTATCAATTCTCATTACAGATGGCTGTGAGCCACAATGTGGTTGCTGGGATTTGA
chr9	95238773	Repeat	G	GTAGA	4		AGGAGCTAGGGGATAGATAG	TAGATAGATAGATAGATAGA	0	0	0.521739	Slc9a9-Chst2	intergenic_region	intergenic_region	AGCAAGCCCTAATTCTAAAAACTAATGGCTTTAGATAGAAATAGAGACATGATAGCATATGACAGTAGAAACAGTAAATGGAGAGATGCCAGCTATAAACCAGTGAAAGCCAAGGATCGCTGCAACTTCCAGGAGCTAGGGGATAGATAG	TAGATAGATAGATAGATAGATAGATAGATAGATAGATAGATAGATAGATAGATAGATTGATAGATAGATGATGGTTTTCCTTCAAAGCTTACAGATGGAGACTATAACACCTTGAATGCAGATTCCTGGCCCCTGTACCTGCACAAGAAT
chr7	105650334	Repeat	C	CTCTT	4		AGGTTGCTTTCTTCCTTTCT	TCTTTCTTTCTTTCTTTCTT	0	0	0.538462	Dnhd1	upstream_gene_variant	transcript	CTGTATCTCAGACTTAAAACTTGAAATATATGAAATCAAACACCCTACTCCCCCCTCCCCCAAGTCTACTCTTTTTACTGTCTGGCCTATCAAAATTTCCACTGATTAGAATAAAATCTATAACAGAGGTAGGTTGCTTTCTTCCTTTCT	TCTTTCTTTCTTTCTTTCTTTCTTTCTTTCTTTCTTTCTTTCTTTCTTTCTTTCTTTCTTTCTTTCATAACTAAACCACTCACTACTAGATGTGTAGCTTGTTGAGAGAGATACAAGATGTTTGTCTTACTCGGGTTTCTTGTTGGGACT
chr1	98166972	Repeat	C	CATCT	4		TCATCTATCTATCTATCTGT	ATCTATCTATCTATCTATCT	0	0	0.541667	1810006J02Rik-Gm29461	intergenic_region	intergenic_region	TTAGATCTATCTATCTATCTATCTATCTATCTATCTATCTATCTATCTATCTATCTATCTATCTATCTATCATCCATCTCTATCTATCTATCTATCTATCTATCTATCTATCTATCTATCTATCTATCTGTCATCTATCTATCTATCTGT	ATCTATCTATCTATCTATCTATCTATCTATCTATCTATCTATCTATCTATCTATCTTCTTGGTAAAACTACCAAACCCCTAACTGGGTGACTGCTTTCATTTTTCAGTTGGCCTACCAGTCTTACTAATGTTTAGTTGTCTGACGTCCCA
chr17	94520787	Repeat	G	GTAGA	4		GACAGATAGATGATAGGTAG	TAGATAGATAGATAGATAGA	0	0	0.551724	Gm22593-Mettl4	intergenic_region	intergenic_region	AATCAGCAACAGATAGATGAAAGATAATTAAATACACAGATACATAGAGAGGTGGTACATAAAAGACAGATAGCCATATACACAGATGGATTATTAATTCATTCATTGATGGGTAGGTAATCAGAAAAGTGACAGATAGATGATAGGTAG	TAGATAGATAGATAGATAGATAGATAGATAGATAGATAGATAGGAGAAAAAGAGTGTTGATTTTTCTTTAATGTTTGCTTAGTATGAGAGATATTGGTATGACTATTTAATGTTTATATTGGAAAGGAAATTTCAACAAAACAATGTAGC
chr12	106859118	Repeat	G	GAGAT	4		ACTAGAATATGAGAGAGACA	AGATAGATAGATAGATAGAT	0	0	0.590909	1700013N06Rik	intron_variant	transcript	CAGCCCATGATATAAACAACTGGAAATAAATCAATTGTCTTGACTTGGGATTTTTTAAAAAATTATAATACATAGATTATCTGATATTATTAAAATGAGATAGATGTCTGGATAGATCTAGAAATAAATAACTAGAATATGAGAGAGACA	AGATAGATAGATAGATAGATAGATAGATAGATAGATAGATAGATAGATAGATAGATAGATAGACAGACAGACAGACAGATAGAGACCTCAGGAACCTTCCATAAGTTCTCCAACCTCTCTGGGCTGAGGAACTAGCTGGACTAGGGAAAT
chr18	81164693	Repeat	T	TTCTA	4		AGGTGAACATCTGACTAACT	TCTATCTATCTATCTATCTA	0	0	0.6	Gm25718-4930594M17Rik	intergenic_region	intergenic_region	ACAGAGAGATAGAGACAGAGGGAGAGTAGTTAGTTTGTTGTTTTATTGAAAGACTGGGTTTGTCTACGTAATCCAGGCTGATTTCAAACTTATGATTCTCTTGCCTCAGCCTTCAGAGTACTGGGATCATAGGTGAACATCTGACTAACT	TCTATCTATCTATCTATCTATCTATCTATCTATCTATCTATCTATCTATCTATCATCTGTCTGTCTGTCTGTCTGTCTGTCTATCTATTACCTTTAGATTTTCATGCTAGCCCTCATTCCCTTAGGATGGAACTCTGCAGTCCTCTGTGA
chr14	108822274	Repeat	G	GAGAT	4		ATATATATGTACATTTGCTA	AGATAGATAGATAGATAGAT	0	0	0.611111	Rpl27a-ps2-Slitrk1	intergenic_region	intergenic_region	TATTGCAGAATGAGAATTTAACAACACTAAGCATGTTAAAAAAAGAAAATATAATTTTATAAGCTTACTCAAGACTATATAGATTGTATGTTACGTATCCTTTACATCTATACATATCACTCAAATATAAATATATATGTACATTTGCTA	AGATAGATAGATAGATAGATAGATAGATAGATAGATAGATAAATAGATATTGAAGCTGTGCCTCTCTGCTGATAATGTTCCTCTACCACAAAGAGCCATAGAATTTATAAAACCCCTCAATGCCAGGCAAAGTAGACGTATTTTCATATG
chr1	129532569	Repeat	C	CTTTA	4		TAGTGGTTTAAAAGAATCAC	TTTATTTATTTATTTATTTA	0	0	0.625	Thsd7b	upstream_gene_variant	transcript	GTGAGGCTTCAGTCATAGATGGAGAATGCGGACAGTTTGTGTCACTTCTGAGATCGCACTAAATAGTTCTGTGATCTATAGGCAAAGGTTTTCAATCCTCACCCCTTGGTTTTCTTTCCTATCTTTCTCCTAGTGGTTTAAAAGAATCAC	TTTATTTATTTATTTATTTATTTATTTATTTATTTATTTATTTATTTATTGCTTGCTTGCTTGCTTGCTTGCTTGTGTAGCATATTTATACATTATGTGTAAACTGCATACCCTATACTGAATATAATATTCTTCACAGTTCTCCAACAC
chr5	14502454	Repeat	T	TCTTC	4		TTGTATTCTTTAAACAGTTT	CTTCCTTCCTTCCTTCCTTC	0	0	0.625	Sema3e-Pclo	intergenic_region	intergenic_region	TTATTTCTGAGGTGTGTGTGTGTGTGTTTTAATCAGAAAAGATTCTAGCACAAAAGCAGCACACTGTTTCCTGTCTCTTGAGATCGGAATTAATGTTAGCTCACTGTTTTGTTAGCTCCTTGATATACTTTTGTATTCTTTAAACAGTTT	CTTCCTTCCTTCCTTCCTTCCTTCCTTCCTTCCTTCCTTCCTTCCTTCCTTTTTCTTTCTTTCTTTCTTTCTTTCTTTCTTTCTTTCTTTCTTTCTTTTCTTCCTTCCTCTTTCTTTCTTTCTTTCTTTCTTTCTTTCTTTCTTTCTTTC
chr2	71601502	Repeat	A	ATATC	4		TTCCTGGGCCTTGAAGATAC	TATCTATCTATCTATCTATC	0	0	0.652174	Dlx2-Platr26	intergenic_region	intergenic_region	CTTCTCTGTTTTGTGTCACTAAAGTAGTAACAGACTCTTGAATCAGGACACGCTCTGTGGCTTGGTTTTTATAAGTTTATAAATAGTTTTAGCTTGCATTTTATAACTGGGAGGTGGCATTTTGTAAAGATTCCTGGGCCTTGAAGATAC	TATCTATCTATCTATCTATCTATCTATCTATCTATCTATCTATCTATCTATCTACACATTATTCTTTTTTTTTAATGATGTGTTTATTTTTATTTTATGAGCACTGGTTCTTTGTTTGCATGTATGTGTGAGAGTGTCAGATCTCCTGGA
chr15	29915204	Repeat	T	TGATA	4		TAGATAGATAGATAGATAGA	GATAGATAGATAGATAGATA	0	0	0.677419	Gm23033-Gm24554	intergenic_region	intergenic_region	TAAATAACCCAGTATGAGAACTGGCTGTCACAATTGGTCATCTGTCCTCCCTGAGCACATCATGGTGCATATGCATACAGACACAGGCAGACAGACAAACAGACGATAGATAGATAGGTAGGTAGGTAGGTAGATAGATAGATAGATAGA	GATAGATAGATAGATAGATAGATAGATAGATAGATAGATAGAGTAATAAAAATCACCCAATATATAGAATTTATATTTTTATGATATTTATTAAATATTTGCTCAGTTTTGACAAATTTTAAAGTTGATTTAAATCATCTCAGTTGTCCA
chr1	141069566	Repeat	G	GAAGA	4		TCAGTGATATCTTGGTCAAG	AAGAAAGAAAGAAAGAAAGA	0	0	0.692308	Gm37371-Gm4845	intergenic_region	intergenic_region	CTCAACAGATACAAGAAGATTGAAGTAATACCATGCATCATATCAGATCACCATGCCCTAAAGCTAGTCTTCATTAACATCAAAAATTACAGAAATCCCACATACACATGGAAACTGAACAGCTATTTACTCAGTGATATCTTGGTCAAG	AAGAAAGAAAGAAAGAAAGAAAGAAAGAAAGAAAGAAAGAAAGAAAGAAAGAAAGAAAGAAAGACTTCCTGGAATTTAATGAAAATGTTGACATATCATACCCAAACATAAGGGACACAATGAAAGCAGTGCAAATTGGAAATTTCATAG
chr12	59752527	Repeat	C	CTCTA	4		CTCTGTAAACCAGATACTAG	TCTATCTATCTATCTATCTA	0	0	0.777778	Gm22673-Gm23059	intergenic_region	intergenic_region	ATGCATTGTGAGGGGGAGGAATATAGCACAATTAAGTTAGGAATCTGTGCTTTCAGGGGAAAGGTTCATGAATTTGCTAAGTTGTCTGGCCTATCAGAAAATGATGTTCCTACCACGAGTGAACTTGGGACTCTGTAAACCAGATACTAG	TCTATCTATCTATCTATCTATCTATCTATCTATCTATCTATCTATCTATCTATCTATCTATCTATCTATCTATCTATCTACCTACCTACCTACCCTACCTATCTATCTATCTATCTATCTATCTATCTATCTATCTATCTATCTATCTAT
chr10	14373330	Repeat	C	CATTTT	5		CCCATCAGACACCGGTGGCA	ATTTTATTTTATTTTATTTT	0.333333	0	0	Gm37299-Adgrg6	intergenic_region	intergenic_region	TTCCTAGGGGAACGTCTCTAGGCTAAGAATATCTTTTCCAGAAGCTTTTCCTGGCAGCCAAGAGGCAAAATTTCCAGAAAGTTCCATTTGAGTGGCTCCACAGTGACTTTCCTACCTGTGCTGACTCATACCCATCAGACACCGGTGGCA	ATTTTATTTTATTTTATTTTATTTTATTTTATTTTATTTTATTTTATTTTATTTCTAATTTCTTTAAGACAGATTCTTATGTTTGCCAGGTTGGCATCAAGCTTCCTGTGACCTTGAGAATGACCTTCCTCTCCTGTTCTTCCTCTTCTA
chr11	63374748	Repeat	C	CTTTCT	5		TCAGAGACAGACTTTTCTTT	TTTCTTTTCTTTTCTTTTCT	0	0.611111	0	Gm12286-B130011K05Rik	intergenic_region	intergenic_region	CACAGAGAAGTGCTGGCAGGCACTGGCTGTCCTTTCCTTTCCTGTTTCCATAGGCACTTATCAACCTTTGCAGCAGCAACTGGAATGAGCTGACTGCCCCTTGCCTATAATGCGTAGGACCACTCAGATTTCAGAGACAGACTTTTCTTT	TTTCTTTTCTTTTCTTTTCTTTTCTTTTCTTTTCTTTTCTTTTCTCTTCTTTTCTTTTCTTTTCTTTTCTTTTCTTTTCTTTTCTTTTCTCTTCTTTTCTTTTCTTTTCTTTTCTTTTTTTTTAAGATTTATTTATTTGTTCTTTATATG
chr10	49260707	Repeat	G	GTTTGT	5		ATCTAGTTTTTTGTTTGTTT	TTTGTTTTGTTTTGTTTTGT	0	0.555556	0	Grik2	intron_variant	transcript	ATTTCCAAGATTTAGTTGAACATTATTTAACTGATTTATGCTCCTTACCATTTTATCTATTTGCTGATATTCATTTTCCTGAATTTTTTAGAATTGTGCTTAGCAGTCTCATTGCCTTCAGAGTGGGTAAATCTAGTTTTTTGTTTGTTT	TTTGTTTTGTTTTGTTTTGTTTTGTTTTGTTTTGTTTTGTTTTGTTTTGTTTTGTGGTGACAGGGTTTCTCTGTTAGCCCTGGCTTTCCTGGAACTCACTCTGTAAACCAGGCTGGCCTCGAACTCAGAAATCTGCCTGCCTCTGCCTCC
chr12	89048934	Repeat	C	CTTTCT	5		TACAATCTTTCTTTCCTTTC	TTTCTTTTCTTTTCTTTTCT	0	0.5	0	Nrxn3	intron_variant	transcript	AAGATAAGAATAATAACCAAACCTGCCATAGAGCTATTATGAGGATCACTAGGCTATTTGATTTCATCTTCTTTCCTTTTTTCTTGGAAGCATGGTTTAAGCACTGAGTTTACACTTGATCATCTGTCCTTACAATCTTTCTTTCCTTTC	TTTCTTTTCTTTTCTTTTCTTTTCTTTTCTTTTCTTTTCTTTTCTTTTCTTTTCTTTTCTTGTTTGTTTTTTGTTGTTTTTTAAACACAGGTTTTTTTTTTCTGTGTATTTCTGGCTATCCTGGAACTTGCTCTGTAGATCAGGCTAGCC
chr1	6332593	Repeat	A	ATTTTG	5		TGAGAGATCATTTTAGTAGG	TTTTGTTTTGTTTTGTTTTG	0	0	0.40625	Rb1cc1-Fam150a	intergenic_region	intergenic_region	TCCATGGTTTGTCCATTGATGAGAGTGGGGTGTTGCAATGTGTGTGAGTTGTAATGTGTGCTTTGATACTTTAATAAAGTTTTATGATGAATATGGGTGCCCTTGCATTTGGAGCATAGATGTTTTGAATTGAGAGATCATTTTAGTAGG	TTTTGTTTTGTTTTGTTTTGTTTTGTTTTGTTTTGTTTTGTGAGTATGAAGAGTCTTTCCTTATCTTGTTTGATAACTTTTGCTTGAATATTGATTTTATTTAACATTAGAATGGCTAGATTTTTTTTTCCTTGGGATCATCTGATTGAA
chr14	11480534	Repeat	G	GAAAGA	5		AAAGGGAAAGGAAAGGAAAG	AAAGAAAAGAAAAGAAAAGA	0	0	0.409091	Gm3839-Ptprg	intergenic_region	intergenic_region	ACAAAGTGAGTTCCAGGACATCCAGGGCTAAACAGAGAAACCCTGTCTCAAAAGAAAGAAAGAAAGAAAGAAAGAAAGAAAGAAAGAAAGAAAGAAAGAAAGAAAGGAAGGAAGGAAGGAAGGAAGAAAGAAAGGGAAAGGAAAGGAAAG	AAAGAAAAGAAAAGAAAAGAAAAGAAAGGAAAAGAAAAGAAAAGAAAAGAAAAGAAAAGAAAAGAAAAGAAAAGAAAAGAAAAGAGAATAAGGTTAAGCCAGGCATGGGATCCATGCCTATAGTTCCAGGACTTCAGAAGTGGAGGCAGG
chr7	131221424	Repeat	G	GAAAGA	5		GAAAAAAAAGAAAAGAAAAG	AAAGAAAAGAAAAGAAAAGA	0	0	0.416667	5430419D17Rik	intron_variant	transcript	GCTGGCATGGATGTGGCAAAAGGAGACCCAAAAGGGAGGCCTTAGGCACTATATGTGGGGTGTAAAATAGTACGGGTATTTTGAAAATCATTTTGGGAATTTCTCAAGATGGGGGGGAAGGGAAAGAAAAGAAAAAAAAGAAAAGAAAAG	AAAGAAAAGAAAAGAAAAGAAAAGAAAAGAAAAGAAAAGAAAAGAAAAGAAAAGAAATTACCATATGACCCAGCTATACCAATTCTTTTTCACTATTATTTTAAAAAAACAAGGTCTAACTCTGTAGCCTAGGCTGGCCTCAAACTCATG
chr13	49141799	Repeat	T	TGAAGA	5		ACATATAATAAATAAATCTG	GAAGAGAAGAGAAGAGAAGA	0	0	0.631579	Wnk2	intron_variant	transcript	GTTAAGAGCACTGACTGCTCTTCGGAAGGTCCCGAGTTCAAATCCCAACAACCACATGGTGGCTCACAAGCATCTGTAATGGGATCTGATGCCCTCTCCTGGTGTGTCTGAAGACAGGTACAGTGTACTTACATATAATAAATAAATCTG	GAAGAGAAGAGAAGAGAAGAGAAGAGAAGAGAAGAGAAGAGAAGAGAAGATTAGAGAAGAGAAACGAGAAACAGAGTGTCGTGATTTGTCACATGAAGATCTGGCCTTGGATCAGATTCAGTTGGGTACCTCCAAAGGCCTGGGCCTCTG
chr18	79116583	Repeat	G	GTATAGA	6		AGGTATAGGTATAGGTATAG	TATAGATATAGATATAGATA	0.5	0	0	Setbp1-Gm25824	intergenic_region	intergenic_region	GACGCAGAATGTAAGGTGTGAAGAAGTCGAGGAGAACTAAGAGTCAAGAAGGCTACATAGATTTCTGTGGGCAAAAATATGGAAAATTAGATATAGATATAGGTATAGGTATAGGTATAGGTATAGGTATAGGTATAGGTATAGGTATAG	TATAGATATAGATATAGATATAGATATAGATATAGATATAGATATTCAGCCTTCACCAAGGAAAAAAGTTCTGGTCAAAATAAAACAAACAAACAACAACAAAACAACAAACAAACAAAATATCCCTCAAGCTTTCATTTGGAATTCTCA
chr2	71486923	Repeat	T	TTTATTA	6		TACCTGGTATTTTTCTTGAT	TTATTATTATTATTATTATT	0.47619	0	0	Metap1d	intron_variant	transcript	ATACTGTAGTTACTGCCAGTACCTTAAGCTTAAGCAGGAGGTTTGAGAATTTGAGACTACCCTGGGCTATACAGTGAAATTCCTGTCTTGAAAGAGAATGAGAGTGAAAAAATTATGAATGGATTATTTTTACCTGGTATTTTTCTTGAT	TTATTATTATTATTATTATTATTATTATTATTATTATTATTATTATTATTATTATTTTGAGACAGGCAGTCGTGGCCTTTGCTGCCTGTAATCCCAGACTCAGAAAGCAGAGGCAGGAAGATCTCTAGGGTTTGAGACCATGGGTTCTGG
chr13	18676749	Repeat	G	GTATGTC	6		ATGTCTATGTCTATGTCTAT	TATGTCTATGTCTATGTCTA	0.44	0	0	Pou6f2-Vps41	intergenic_region	intergenic_region	CTACATTAAAATAACACTTTAAGATAAAAAGAATATAGATATAAATATAGATATTCGTATATGTAATATATATAGATATTCTATATACACATATATGGATATTATATATGGAATATATATGTCTATGTCTATGTCTATGTCTATGTCTAT	TATGTCTATGTCTATGTCTATGTCTATGTCTATGTCTATGTCTATGTCTATGTCTATGTCTATGTATATATACACACACACATACATGTATATATGGAGGTTTTCTCTGTGCTTCTCCAAAGCACTGTCATTAGAAATTTCCTTTCACTG
chr8	13032703	Repeat	C	CTATTAT	6		AGTTAACAACATAAGATGAC	TATTATTATTATTATTATTA	0.307692	0	0	F10	upstream_gene_variant	transcript	GTATCCTGACCATTGAAGCCGGCCAGGAGTGGATGAGGAGGTCCTACACCAACTCTTATGTCCCACTTAGAGTCTCTGAGACATAATCGGGAGTCACATAGGCACACCTGGCATCTGTATCCACTGCTGCAGTTAACAACATAAGATGAC	TATTATTATTATTATTATTATTATTATTATTATTATATGCATGTGGGCAGTATTACAGATGATGACAGTCCTGAAGGGATCAGAGAATGTCAGCTCCCCTGGGCACTGACGTTACAGGCAGTTGTGAGCTGCTTGTTGTGGGTGCTGGGA
chr5	51159670	Repeat	C	CATATGT	6		TGTATATGTATATTCATGTG	ATATGTATATGTATATGTAT	0	0.44	0	Gm40319-Gm44377	intergenic_region	intergenic_region	TATGTGTATGTGTATGTGTATGTGTATGTGTATGTGTATGTGTATGTGTGTGTGTGTGTGTGTATATGTATATGTATATGTATATGTATATGTATATGTATATGTATATGTATATGTATGTATATGTATATGTATATGTATATTCATGTG	ATATGTATATGTATATGTATATGTATATGTATATGTATATGTATATGTATATGTATATGTATAATCTTTGCTGCTTAAGTTTGGATGATATTCTCACTCTACATATTATGTTCCTGATTCATACATACTTATCTGCACACATACGTACCT
chr6	74823014	Repeat	A	AAAGGAAAG	8		AACTATGATTACAGAAAGAA	AAGGAAAGAAAGAAAGAAAG	0.363636	0	0	Gm22254-Gm8992	intergenic_region	intergenic_region	ACAGAGGACTTAGGGAACCTGATTAGGAACTGATCTGGAAATCTTTCTGAGAACTAACTTTCATAGTATCTGAAGGTGCTTTGCAAGCAGACAAGGGATAAAAATCAGTAAGTGATACTTCCCACCTGTAAACTATGATTACAGAAAGAA	AAGGAAAGAAAGAAAGAAAGAAAGAAAGAAAGAAAGAAAGAAAGAAAGAAAGAAAGAAAGAAAGAACCAAACCAAACAAAATGACCTATAGTATTTGATAATGATATCTCTGCAAGCTTATCTTCCAGTAAAATATAACATGGGAGGATT
chr12	95948401	Repeat	T	TCAAAAACAAAAA	12		GCTATACAGAGAAACCCTGT	CAAAAACAAAAACAAAAACA	0	0	0.470588	Flrt2-1700019M22Rik	intergenic_region	intergenic_region	TGATAAGATGGTCATATTTGCCAGTCGGTAGTGGTGCATGCCTTTAGTCCCAGCACTTGAGAGGCAGAGTCAGGCAGATTTCTGAGTCGAGGCCAGCCTGGTCTACAAAGTGAGTTCCAGGACAGCCAGGGCTATACAGAGAAACCCTGT	CAAAAACAAAAACAAAAACAAAAACAAAAACAAAAACAAAAACCAACCAAACAAAACAGATGGTCATATTTACTAGGCGAGCATAAGAGATCATTAATTGCTTGCATATCTTCTTTAGTTTCTTTCTTCAGAAAACTTGAACTTTTTATC
chr8	128038643	Repeat (homopolymer)	CT	C	-1		AAGGAGGAGCAAGGCTTTAT	TTTTTTTTTTTTTTTAACAA	0.6	0	0	Pard3-Mir21c	intergenic_region	intergenic_region	TTTTTAAAAAATTCTTGGCATGGTGGAGCATACTTCTGTGTCCCAGCACCTGGTGATGTTGATTAATAAAGACAAAGCACTGGAATGGAATTGAGACATGGAAAAGAGGAAGAGAAAATAAATTGATCATAAGGAGGAGCAAGGCTTTAT	TTTTTTTTTTTTTTTAACAAGGGACTGAAGAAAGCTTGGATTTTGTTGGCTGATAAGGATATTAGGAGATAAAGTGAGAGACCTAGAAAGTTTTGAGAGGATTCTGCTAAGTGCCAATGAGACCTACAAACACATCAGTAACATCATAGG
chr5	57442123	Random (CG-DMR)	A	ATGG	3	0	ATCAAGTATAATAGGGATAA	GAACTCTTTCTGGTCATCCA	0	0	0.46875	Gm18901-Gm43706	intergenic_region	intergenic_region	TTAAATGTGTAACGCTTTCACAATACAGACACAGTGCATATTGGAACATTCAGTGTTCAAACTACCCGGCAAATACATAATAGTTGCAATTTTTAAAAAGATGTTTTCATCTGTGTTTGCTTCTATAACTATCAAGTATAATAGGGATAA	GAACTCTTTCTGGTCATCCACTCTTAGTAGGTTTGTTATAATCACACACAAACGCAAAACAACCGATGAATGAAACTGAACCCGATCAAATAACATACAGGTCACAGGAACATTATTCACTTTATTACTTAACTATTTTTAATTGAAACC
chr2	49008880	Random (CG-DMR)	C	CTGCT	4	0	GTGGGAGAAGATGTGCCGAA	TGCTGGGTCTAGATATCCCA	0	0	0.511628	Mbd5	intron_variant	transcript	TCATTTCTCATTTTGTTAATAGGACATTGTCTCTCTGCCTTTTAGTTTTTTTGCTAAAGGTTTCTCTATCTTGTTGATTTTTTTCAGAGAACCAGGTCTAGGTTTTATTGGGCTGCCTGATTGGGGTTCAGTGGGAGAAGATGTGCCGAA	TGCTGGGTCTAGATATCCCAGGGTAGGATGGTACCCAAGGGGGTCTTCCACTTCGTTGAGAAGAAAGGGTGGGGATAACATTGGTGGGGATTTGTAAGTACAGGACTGGGAAGAGAGGAGGGAGGGGGCTGCGATTACGATGTAATGTAA

## Sheet: indels (Mouse B)
Mosaic indels and their VAFs in mouse B
									VAF
Chr	Pos	Repeat/Random	REF	ALT	Size	CpG	REF(-20~-1)	REF(+1~+20)	B1	B2	B3	B4	Gene	Annotation	Feature Type	REF(-150~-1)	REF(+1~+150)
chr16	9885767	Repeat	TGAGGAGGAGGAGGAGGAGGAG	T	-21		AAACAAAAAGTGGAAGAAAA	GAGGAGGAGGAGGAGGAGGA	0	0	0	0.515152	Grin2a	intron_variant	transcript	TCTCTGATCCTGGTGCCTTCTTTGAGGATCTTTTCCTTCCATTGTTTATCCTGCCCAACTTTGATGTGCATTTTTTATTTTACTTTATTTTATTTTGTTATGTTTTGTTGTTTTAAGAAAAAAAAATCCTAAACAAAAAGTGGAAGAAAA	GAGGAGGAGGAGGAGGAGGAGGAGGAGGAGGAGGAGGAGTTGGGTGTTGAGGGGAGGAGGATCTGGAAGGAGTTGAGGGAGGGGAAGAAGCCATGATCAGAATATATTGTATAAAATTTGTTTTTAATAGAACACACAAGCACACACACA
chr14	67296236	Repeat	TTTCTCTTCTCTTCTCTTCTC	T	-20		TTTTCTTTTCTTTCACTCTT	TTCTCTTCTCTTCTCTTCTC	0.416667	0	0	0	Ebf2	intron_variant	transcript	ACAATTCCCCTGCCTCCTCTAAGAGCAGAATCCTTATCCCGGTGTCCCCTGGAGACAGAAGAAAGGTATTGTGGGCTTTGTATGTTGTATTGCCATGATTATTCTTATTCTAGACTTTTCCTTCTTCTTCTTTTCTTTTCTTTCACTCTT	TTCTCTTCTCTTCTCTTCTCTTCTCTTCTCTTCTCTTCTCTTCTCTTCTCTTCTCTTCTCTTCTCTTCTCTTCTCTTCTCTTCTCTTCTTTTTATTGGCAGGGCCGACTTTCTTGCGGTCCCTCAATTGCAGGAGGTGGGTGGCTAAGAA
chr15	64376698	Repeat	TACACACACACACACAC	T	-16		AAAACATGCACACAGGATAT	ACACACACACACACACACAC	0	0.518519	0	0	Asap1	intron_variant	transcript	TGCTCCCCTCAGGGAACTATTCCCTTTGGCCATCCTGCTTCAATGGCGTCACAGACGTCAGGGGACAACAACTACACAGCCTGGCTAAGCATCCCTCTCCATTTTACTCCAAAAGAGACACTGCTTTGGTAAAACATGCACACAGGATAT	ACACACACACACACACACACACACACACACACACACACACGCACGCACACAGGATTTAGTGCACACAGAGATCTCTGACCAAAAAAACGTCATGCTCAGGTTTGAACAGGGAAGTGCAGGCAATCCCGGAACGGGTACAGTTGCCATCTT
chr1	168325143	Repeat	ACACACACACACACACG	A	-16		ACACACAGGCGCATACACAC	CACACACACACACACGCACA	0	0.7	0	0	Pbx1	intron_variant	transcript	GCACGGCCAACAGCTCGTGGAGAGAAGGGGTTACCACAAGGAAAATGAAGAGGCAGGGTGAAAAGTGTGGGGATAATGTATGCCTCCTGCTCAGCTTCATGCAGGCTCAGATACCTGCAGAGAAGTGGGCACACACAGGCGCATACACAC	CACACACACACACACGCACACACACGGACACACACGCACACACACGGACACACACAGGGACACACACGGACACACACCCAGGCACATGCGCACACACACACACACACACACACACACACACACACACACACACACACACACTCAGGCACG
chr10	99589653	Repeat	TATATAATATA	T	-10		AGGAGCCAGACAACAGCAAG	ATATAATATAATATAATATA	0.612903	0	0	0	Gad1-ps-Csl	intergenic_region	intergenic_region	TCAGGAATCACGAGTCTATAGCTTGCATGAATATATCACTTTCCTCCTTGCTGGATGAAAAGTTGGACTTAAAATGTCTACATTAGGCATTGGCTTAGATAAGATGGATTCAGGGGAGAAGGCAATATTAAGGAGCCAGACAACAGCAAG	ATATAATATAATATAATATAATATAATATAATATAATATAATATAATATAATATATAATATAAGTATATAATTAAAAAATAATCTGATTTGATCTGTAATTATTATAGCACATTTTATTAAGCATGGTGCTTAACAATTAAATTTATGTA
chr1	8547934	Repeat	TCACACACACA	T	-10		GCAGAACAAAAATAAAAGAA	CACACACACACACACACACA	0	0.368421	0	0	Sntg1	intron_variant	transcript	CATGACAAAATCAAATTTAAACAATACCCTTCCTCTAATTCAGCCCTACAGTGGATACTGGAATAAAATCTCCAACACAAGGAGACTAACTATAGGCAAGAAAACACAAGAAATGAATAATTTCATACCAGCAGAACAAAAATAAAAGAA	CACACACACACACACACACACACACACACACACACACACACACACACACTCGCACACACACTATCACTACCAACATCAAAATAACAGGAACTATCATTGGTCATTAATATCTCCCAACATCAATGGACTCAATTCACCAATAAAAAAAAC
chr11	105139206	Repeat	TTTGATTGA	T	-8		TTTGTTTGTTTGTTTGTTTG	TTGATTGATTGATTGATTGA	0	0.37037	0	0	Gm24290	upstream_gene_variant	transcript	TATTGCTTTGTTTGAAGCCAAGTCTCTCTGTGTAGCCCAAGCCAGCCATGAACCCTATCCCTATCCTGCTATCCCTTGCCAACTGCTAGTGTTATATATAGGCTTCCCTTCACCCTTATTGTGTCGTTTGTTTGTTTGTTTGTTTGTTTG	TTGATTGATTGATTGATTGATTGATTGATTGATTTTGGGGGTGGTATGTGAATTTCTATCTTCTGGTTTTTTGGTTGGTTGGTAGGTTTGTTTTGATATTTTGGTGCCCAAACCTGGACCTGTCATTGTCAAACTGTCACTACATCAGTA
chr1	136604686	Repeat	AATACATAC	A	-8		TCTACCCCAACAAAACACAT	ATACATACATACATACATAC	0	0.551724	0	0	4933409D19Rik	intron_variant	transcript	GTGATATGGCTTAATTGGTGACCTGAATTTGATCCCTAGGACCCAATGGTGGGACAAAAACAATAACAACAACAACAAAAAACCAAGGCAAGTTGTCCTCTGACTTCCATGTGTTCATGGCCTCTATTCGTCTACCCCAACAAAACACAT	ATACATACATACATACATACATACATACATACATACATATGTAATTAATACATACATACATACATACATATGTAATTAATACATACATACATACATATGTAATTCATACATACATACATACATACATACATACATAATACATGCATGGCT
chr9	3911278	Repeat	CCTATCTAT	C	-8		TCTATCTACATACATATTTA	CTATCTATCTATCTATCTAT	0	0	0	0.333333	Gucy1a2-RP23-408J7.1	intergenic_region	intergenic_region	TTAGTTGATCAATGTTGATATACTTTAAAAATACTATTTTGTGTGTCTATCATCTCTCTCTCTCTCTCTCTCTCTCTCTCTCTCTCTCTCTCTCTCTCTCTCTCCATGTGTGTATGTGTACCTGTATCTATCTATCTACATACATATTTA	CTATCTATCTATCTATCTATCTATCTATCTATCTATCTATCTATCTATATCTAGATCAATCTATTATCATCTATTTATTTGGTAAAAAGTGAAATACTTCAGTTTAGCTACTTCCCTATTTTATATGTCAAGCAACCACAGCCTTTAACA
chr12	108439218	Repeat	GTTTGTT	G	-6		AGCCCCAGTGAGTTTTAGTT	TTTGTTTTTGTTTTTGTTTT	0.3125	0	0	0	Gm15636	downstream_gene_variant	transcript	TATATTAAGGTCACCAACATTCAAATTTCTGAATAAAACTTCAGACGTTATCTATAGAACCTCGCCGAATCCTCTCTTCCTTTCTCTTGGATCAGGGCTCTGGGTATGCTGAGCCAGCACTCTGTGTTCCAGCCCCAGTGAGTTTTAGTT	TTTGTTTTTGTTTTTGTTTTTGTTTTTGTTTTTGTTTTTGTTTTTGTGTAGAGCTGACTGTGCTCACTCTGTAGACCAGCCTGGCCTCCAACTCCCAGAGATCCTTTTGTAGTTTTTATTTTAAGTCTGAGCCTCACCAAGATGCCAGGG
chr12	107162223	Repeat	CTCTCTG	C	-6		GTCTCTCTCTGTCTCTGTCT	TCTCTGTCTCTGTCTCTGTC	0	0.375	0	0	Gm16084	upstream_gene_variant	transcript	ACTGCATTTCTTTCTTTGATCAGAATTTCAACATTTTTCTCTACTGATACATCTGGTAAAGACATCTTTTTATCTTTACCAAGCACTTTCCCTAAAATCAGGACAATCCGAGTAATCTATTTCTCTCTCTGTCTCTCTCTGTCTCTGTCT	TCTCTGTCTCTGTCTCTGTCTCTGTCTCTGTCTCTGTCTCTGTCTGTCTGTCTCTCTTTCCATATGTTCCTTTGTCAAAGTTTCTGCTCAGGATGAGTGTACAAAGGATCCTCCAACACAAGAAGTGTTTAAAAGCGCATGTTTCTCCCC
chr14	73121726	Repeat	CATTATT	C	-6		GTCATTATTATTATTATTGT	ATTATTATTATTATTATTAT	0	0	0.416667	0	Rcbtb2	upstream_gene_variant	transcript	GTTTCTTCTGCCACATTTTCCCACTCTGGTACTCTACCATTCCATGCAACTCGAGTAATGAGCCAACTGACCAAGGTCTGAAACTCCCAAAACTGGAAGCCAAAATGACTTTATTATTATTGTTGTTGTTGTCATTATTATTATTATTGT	ATTATTATTATTATTATTATTATTATTATTATTATTATTATTATTATTGAGACAGTCTCACTATGTAGCTCTGATTATCCTGGAACTCACTATGCAGACCAGATTGCCTTAGAGCTGCCTGCCTCTGCCTCTGAGTGCTAGGATTAAAGG
chr5	138014134	Repeat	TAGATAG	T	-6		GTCTGAGGGCATATTCTAGA	AGATAGAGATAGAGATAGAG	0	0	0.5	0	Gm29127	upstream_gene_variant	transcript	GCAACTCCCTTGAGACCAGGTGATGGACCTTCAGGTGTCCCGTACCTTTTGCCATATTAAAGTCCCAGTCAGATCTAGTCAGGGAAAACCTGATGTCCATAACAGCCTGGTCAATCAATGGCGCCCCCATGTCTGAGGGCATATTCTAGA	AGATAGAGATAGAGATAGAGATAGAGATAGAGATAGAGATAGAGATAGATATAGATATAGATATAGACAGACAGATAGATAATAGATAGATAGAGATAGAGACATATAAATAAATAGAATCATACACTCTTTGTCCTTGTCTGAGTGGCT
chr8	17992552	Repeat	TACACAC	T	-6		CACTCACATACTCATACTCA	ACACACACACACACACACAC	0	0	0.52	0	Csmd1-Gm25665	intergenic_region	intergenic_region	TAACTGATATTAAGCAATGCTTTTATTATTTGAGGTACACATTTGCACATACTGTTTGGTAGGTCATTAACTTATTCTCCTTGTATACTGCCTTTCCTCTAGGTAGTATTGGACCAACTACAAACACACACACTCACATACTCATACTCA	ACACACACACACACACACACACACACACACACACATATTCATTGACACTCTTATACAGACTGACACATACATGTATGTGGGTGTCTTGTTCTCCTGAAAAGCCTAGTGCTTTAAGAGGACTGAGTTCAAATATCATGACTTCATTCAAAG
chr8	107228369	Repeat	ATGTGTG	A	-6		GTATCACCATGCCCAGTTTT	TGTGTGTGTGTGTGTGTGTG	0	0	0	0.40625	Cyb5b-Rps18-ps3	intergenic_region	intergenic_region	GAACTCAGAAACCACCTGCCTCTGCCTCCCAAGTGCTGGGATTAAAGGTGTGCTCCACCACTGCCGGCTATGCTGACCTCAAATTCATGATCTTTCTGCCTCAGCCTCCAATTGCTAGGATCACAGGCTTGTATCACCATGCCCAGTTTT	TGTGTGTGTGTGTGTGTGTGTGTGTGTGTTTGTGTGTGTGTGTGGGTACATGTGTGTTAGTATGTGTATCCATGTGGGGACCAGAAATGTCATTCCTCTCAGGAGCCATCCACCTTGTTTTTTTGGAGGCAGTGGTTTGGTTTTTTTTTT
chr9	37551225	Repeat	TTGTATA	T	-6		ACTGTATGTGATTGGCATGC	TGTATATGTATATGTATATG	0	0	0	0.481481	Nrgn	intron_variant	transcript	AGTCCAGAAGTCAATCCCCAGCACCAAAAATAAGTAAGTAAATAAGCAAATAAGCAAACAAACTGTTCCCTGGAGAATAGCAAACCGCTTCCTTGGAAGAAGCCCTGGATAGTGTTCTTCAAAGGGCGGAACTGTATGTGATTGGCATGC	TGTATATGTATATGTATATGTATATGTATATGTATATGTATATGTATATGTATATGTATATGTATATATTTTTTCTGATCTATACATTTACTGCTATGAGCATTTACAGTAATGAAAATCAGTATGCTTCAAAGAGGGATTGGAGGGCAA
chr6	105009596	Repeat	TATAATA	T	-6		CAAATAATGCCAATGTTACT	ATAATAATAATAATAATAAT	0	0	0	0.555556	Cntn6-Gm5315	intergenic_region	intergenic_region	GAATCACCCATCATGTCAAAGAGGCTAAGAAAACACTGTTTCACATATGGATATTTACTTTAAACAGTTCATACTTTTAGTCATGAAAGATGAACTAAAAAACCTGTTATCAAAATTCACTGTCATCAATCAAATAATGCCAATGTTACT	ATAATAATAATAATAATAATAATAATAATAATAATAATAATGCCCTTGTTTTCTTCTTAAAACAGAACATCCAAAAGTTAAAACTAAAATAAATTGAGAGAGACTAACAATCTCCAGGGAAAGGCACTATGGTACCTCTGTAATGATGAG
chr1	148131898	Repeat	GGTTTT	G	-5		TTGTTTTGTTTTTGGTTTTT	GTTTTGTTTTGTTTTGTTTT	0.346154	0	0	0	Gm29516-Gm29515	intergenic_region	intergenic_region	CAGAAGCTGTCCGGTTCTCTGGCGCACCTTCTCACCTGTTCAGACTAATTTCCTAAGTTCCGCGGAGTCCCGGAACCAAGATGGCAACCCCACTTTTTCTTTAGTTTTTGCTTTTTAAATTTTTTTTGTTTTGTTTTGTTTTTGGTTTTT	GTTTTGTTTTGTTTTGTTTTGTTTTGTTTTGTTTTTACAGACAGGTTTTTTCTGTGTAGCCCTGGCTGTCCTGGAAATCACTCTGTAGACCAGGCTGGCCTCTAACTTAGAGATCTGCCTGCCTCTGCCTCCTAATTGTTGGGATTAAAA
chr17	75435230	Repeat	GGGAAA	G	-5		AGGAAAGGAAGGGAAGGGAA	GGAAAGGAAAGGAAAGGAAA	0	0.5	0	0	Rasgrp3	upstream_gene_variant	transcript	GAAAGGAGAGAATGAGTCTGACATGGTGCTCACTTTGTAATCCTAGTATTTGAGCGGTGAGGCAAGAGGATCACGAGTTTGAGCCTAGCTTGGGCTGTGTAGTAAGGCATCGTCTAAACTGTCTGAGGAAAGGAAAGGAAGGGAAGGGAA	GGAAAGGAAAGGAAAGGAAAGGAAAGGAAAGGAAAGGAAAGGAAAGGAAAGGAAAGGAAAGGAAAGGAAAGAAAAAAATAAGACAGAAAGCAAAAGAACAGAACAGAACCAGGTCTTCCTCCTGGTATTCAGGCACCCCCCCCCCACTCC
chr3	17799869	Repeat	CTGTTA	C	-5		GTTATGATTCCTAATAATAA	TGTTATGTTATGTTATGTTA	0	0	0	0.5	Mir124-2hg	downstream_gene_variant	transcript	TTAAATCAACTTAAATATTTAACCAAGCTTGTCAAGTTCCATATAAGATCAGTATGTTTGTCTTCTGAACCCTGGTTTTGCACAGCAAGCATTAGCAATTCTTAAGAAATTAAATGAAGAAAAGAATACTGTTATGATTCCTAATAATAA	TGTTATGTTATGTTATGTTATGTTATGTTATGTTATGTTATTTTTATAAACATTCCTTTGGAAATGTGAAATATTTATCTTACATAATTTAAATTTCTTCTTAAATAAATTCATATCTATCTCAGGAAATTAAAAACAGTAGCATAATTT
chr13	101558917	Random	ATAGAGAACTGCCTATTCAGT	A	-20	0	GATGCTAAATTTATCAGCCA	TAGAGAACTGCCTATTCAGT	0	0.458333	0	0	4932411K12Rik-Gm29341	intergenic_region	intergenic_region	CTCTACTTCCCCACTAGCATTTGCTGTCAGTTGTTTTCTTGACTGTAGTCTTCAGATTGGGGTAAGAAGAAATCTCAAAGCAATAAGGAATCTCAAGGCAATTTTAATTTATATTTTCCTAATGGCTAAAGATGCTAAATTTATCAGCCA	TAGAGAACTGCCTATTCAGTCTGGTGGCCTGTTTGTTTGCTTGATTAGATGACTTGGAGAGTTAGTACTTAACTTTTACAGCTCTTAATCTATTCTAGATACTAATCTCCTGTCTGATGTGTAGTTGACAAAGACTTTTCCCATTTTCCC
chr2	181564932	Repeat	GAGAGA	G	-5		GAGAAGAGAAGAGAAGAGAA	AGAGAAGAGAAGAGAAGAGA	0	0	0	0.533333	Uckl1	downstream_gene_variant	transcript	ATATGAAAAAGACAAAACAAAATCCCCTCTGAGAGCAAAGCAGAAAATACCTGAGTAGTAACCGCCAAAATAAAATTTTTGCTTGAGTCTTAAAAAAGAAAGAAAGAAAGAAAGAAAGGAAGGAAGAGAAGAGAAGAGAAGAGAAGAGAA	AGAGAAGAGAAGAGAAGAGAAGAGAAGAGAAGAGAAGAGAAGAGAAGAGAAGAGAAGAGAAGAAACGAAACCTGGGGCTGGATGGTTCAGTGGTTAAGAGCACTGGCTGCTCTTCCAGAGGTCCTGAGTTCAATTCCCAGCAACCACATG
chr16	88060033	Repeat	CATCT	C	-4		ATGAGTATGGAAAAGGCACT	ATCTATCTATCTATCTATCT	0.3125	0	0	0	Grik1	upstream_gene_variant	transcript	GAGGTCAAGGCACTTCTACAAATTTTGATCTCTCTCATTTGAGCTGAGTGGACCATAACTTCTAGTCCTAAGATGGTCAATTGTGGAAAAAAGTAGAAAAGATGAAGTTAAGATGCTACTTTAAGACCTAATGAGTATGGAAAAGGCACT	ATCTATCTATCTATCTATCTATCTATCTATCTATCTATCTATCTATCTATCTATCTATCTATCTATCATACCAACCAATCAATCAATCAATCAATCAATCAATCAATCACCTATCCATCTATAATCATCTATCTATCTACCTATCATCTA
chr5	54804101	Repeat	TTCTA	T	-4		CTATCTATCTATTCTGTCTA	TCTATCTATCTATCTATCTA	0.526316	0	0	0	Gm43781	upstream_gene_variant	transcript	TACAAGTGTTATCTATCTCCATCTCTCTCTCCCCCTCTCTCTTTATCTATGAATCAATGTACCAATCACTTATCTCTATCTATCAATCATCTATCATATCTATTCTATCTATCTATTCTATTTATCTATTCTATCTATCTATTCTGTCTA	TCTATCTATCTATCTATCTATCTATCTATCTATCTATCTATCTATCATCTATCTATCTATCTATCTATCTATCTATCTATCTGCCTATTTACATATATCATCTATAAGTCTATTTCTCTGTGTGCTTGGGTAAAGGCACACTGAGATTTC
chr13	84515903	Repeat	CATCT	C	-4		GTGAAATCTATGCATCCATC	ATCTATCTATCTATCTATCT	0	0.380952	0	0	Gm26927-Gm26913	intergenic_region	intergenic_region	GTTAATATGAACAATAAACATAGAGAACTTTGAAAAAATAGATGAGATGATACATAGTCAAAAATATAATACTTATTATATCTTAAAAGAATAAAAATTATTAAATAGTCTTATTAACTACTCTCAAACTGTGAAATCTATGCATCCATC	ATCTATCTATCTATCTATCTATCTATCTATCTATCTATCTATCTATCTATCTATCTATCTATCTATCTATTTATCTATCATCTACTTCTATCATACCTTTACTATAATGGATTTTATTATTTGGAATCTAACATTTACATAATGAAATAG
chr7	137640868	Repeat	AAAGG	A	-4		GAAGAAAGAAGGGAAGAAAG	AAGGAAGGAAGGAAGGAAGG	0	0.56	0	0	RP24-300H3.1-RP24-300H3.2	intergenic_region	intergenic_region	ACAGCCCTGCCAGTGAGATCCAGTGAGAGAGAGAGAAAGGAAGGATGGATGGCAGAAAAGAAAGAAAGGAAGAAAGAAAAACAGAAAGAAAGAAAGAAAGAGAGAGAGAGAGAGAGAGAGAGAGAGGAAGGAAGAAAGAAGGGAAGAAAG	AAGGAAGGAAGGAAGGAAGGAAGGAAGGAAGGAAGGAAGGAAGGAAGGAAGGAGAAAGACCCAGGTTTTTGTGGGATTGGCCACTGCCTTAGAAGTAGATATAATTTATTAGAAAAGAAGGAACTAGAAATGTTAGTGGGCTAGTGCCTG
chr6	61901453	Repeat	TGATA	T	-4		GTAGATGATAGGTTATTAGA	GATAGATAGATAGATAGATA	0	0	0.419355	0	Ccser1	intron_variant	transcript	ATTATGAAGTCAATTTCTTATTTAAATGTAGCCAAAACAGTGATACTATTGATAGAAGTTTACATATTTTCATAAGTCATTTTAAAAGCATTTATAAATTGTCATACATGACAAATAGATGGATGGATGGGTAGATGATAGGTTATTAGA	GATAGATAGATAGATAGATAGATAGATATATAGATAGATAGATAGATAGACAATAACTAGATAACATTTGTATTGGCAAACTATCATTAAAATCCATCACACACAAATTTAATATCCAAAGAACTTATAGACAATGCAATATGGTTACTC
chr8	10914722	Random (CG-DMR)	TGGCGTAACAGCCCTTCA	T	-17	-1	CTGCCAGGCAGTCCTTGCTC	GGCGTAACAGCCCTTCAGTC	0	0	0	0.513514	4833411C07Rik-3930402G23Rik	intergenic_region	intergenic_region	ATGCTTTCATTAGCCTACCACAGGAACCTTTTTACCATCAGGGTGTATAAATGTCAACCCATTCCCTTGCAAAGGTGTAGTAACATAAAACGAGCTCTCCAACGAACCAGCCAGTTTTACTGCACTGTTCCTGCCAGGCAGTCCTTGCTC	GGCGTAACAGCCCTTCAGTCAAAGGTCAGCCCAGGTTTTCACTATTTTTCTTCTAGAAGCTGCGGTGGCTGAAAATTGTTTGCACAGCCAAAGAATCCTTCCTGGAAGAGGCACTTAGCCTAACAGACAAACAACCTAAGTGCCCTCCTT
chr1	124585574	Repeat	AATCT	A	-4		CTTCACATTTTTGTCTTCAC	ATCTATCTATCTATCTATCT	0	0	0	0.45	Gm28928	intron_variant	transcript	TGAAAGTCAGAATGGCTACAGAGCCATGCTCTAATGACCATTCTATTCTCGATCATATTTGCTGTTCTGACACCTGTTGGAGACATAGCTTAGATGATATTTAACACTATTAGGCTTCATGAGTCAACATCTTCACATTTTTGTCTTCAC	ATCTATCTATCTATCTATCTATCTATCTATCTATCTATCTATCTATCTATCTATCTATGTATGTATCTATCTATCTATCTATCTATCTATCTATCAATCTACTATTTTCAAGTTTTCTTTTCTTTACAAAGAAAGCAGTCATTGACATTC
chr5	137008641	Repeat	GAAT	G	-3		ACACAGTGAAACCCTGTCTT	AATAATAATAATAATAATAA	0.5	0	0	0	Gm26989	downstream_gene_variant	transcript	TCTGTTTGTTCACTGGCTTTGTGCTTGTATCTAGGAATCATTTGTCAGCTGGGCAGGATGGTTCATGCCTGTAATCTCTGGGGATGCTGCTGACACAGAGCTATCTCTGAGTAGGGGGCCAGCCTGAGCTACACAGTGAAACCCTGTCTT	AATAATAATAATAATAATAATAATAATAATAATAATAATAATAATAATAATAATAAAGTTGTTTGAGTGCAATTGGAACGTAACTATATTTGTCATCGGATGTCTGCTGTCCTATAAAACATATTCAGGAGAATTTCTCTCTTGTCCCCA
chr5	39273021	Repeat	CAAT	C	-3		AGACTGGGATGGCAAGAAAG	AATAATAATAATAATAATAA	0.545455	0	0	0	Gm43453	intron_variant	transcript	GGGCTTCACTCTGGGAATTCAGAAATGGAATTGGGTTACCAGTCAGTTATGTTCAGTGCCTGTGGATGCACTGTAAGAGGACAGCAGGAATAATCTTGCCACATCCTTGCATGGATTAGGGATTTGGACAAGACTGGGATGGCAAGAAAG	AATAATAATAATAATAATAATAATAATAATAATAATAATAATAATAATAATAAACAATAATAGACAGAGGCAGGCACACAAAATAACTGGGGTCGGGTAGACAGGGTTCTCTGTGAAAAAAACTGTAGTACCTTGGGAGCTCATCATGTA
chr7	103920655	Repeat	CTAT	C	-3		ATTTTATATTATTATTATTA	TATTATTATTATTATTATTA	0	0.411765	0	0	Olfr65-Olfr631	intergenic_region	intergenic_region	GTTTTTATGGGATTTCTGTGTGTACAAAGTATATGTCTCTGCATCTACATGTGTTTCTTGTGCTTTTTCTTTGGTTCTTTTGCTCCTCGTAGTTTGTTTGTTTCATCAGTCTCTGGTTTGTTTTGGTTTTATTTTATATTATTATTATTA	TATTATTATTATTATTATTATTATTATTATTATTATTATTATTATATACCTGTTCATACCGTAATGACGAAAGAAAAAAAAAAAAACAGTGTAGTTATGGGTGAGTGGGGAGTTATAAAGCATCTAGGAGTAGTCGGGGGAAAGGAAGCC
chr2	133512471	Repeat	GGTT	G	-3		TCCTCTGTTTTGTTTTGTTT	GTTGTTGTTGTTGTTGTTGT	0	0	0.375	0	Gm14100-Bmp2	intergenic_region	intergenic_region	GTAACAACCTTAGGGTACTATATTTTGTTCTTTCTCTTCTAAATCAAGAATGTTCACTTTTCCCTGAAACGAATCCCTTTTTCCTTCTCTGTGGCACATCTGACTGCTCAGCATCATTACTCCTCCATTCTCCTCTGTTTTGTTTTGTTT	GTTGTTGTTGTTGTTGTTGTTGTTGTTGTTGTTGTTGTTGTTGTTGTTGTTTTTGAGACAAGAGCTGCTATGTAACCCAGGCCAGCCTTGAACTTGCAATCCCCTTGGCCAGCCTTCTGAGTTCTGGGGTCTATAACCCCAGAATGAGGC
chr13	110817381	Random	TGATATACTGTG	T	-11	0	TGAGCATTTACGAATGCCAG	GATATACTGTGACTCAGGAC	0.432432	0	0	0	RP23-110M15.1-Actbl2	intergenic_region	intergenic_region	AGGAACGATGTGTCTGGGAGGTGTTTACTTCCTATTGTTCCATTCTTTCACCTGTTGGTTAACTGATCTGTGTATTGACATCCCTGCAAAGGCTGGCCTTACTTCACTTAGTCATTCTATGTGTATACACTGAGCATTTACGAATGCCAG	GATATACTGTGACTCAGGACTGATGTTCCCAATACTGTGGAACTGCTTTTAGAGGGAGAGAGAAGGGGTCATCTGCTCTTAATGACTCCTGGCACTTTCCTTCTTATAAATTTACCCTTCTGCTTTCTCTCAGAGATAGAACATCATAAG
chr8	101943809	Repeat	CTA	C	-2		CTATTTATCTATCTATCTAT	TATATATATATATATATATA	0.4	0	0	0	Gm22223-Gm24602	intergenic_region	intergenic_region	TATCTATCTATCTATCTATCTTCTATCTATCCATCTATCTATACATGTTGTATATATGCATTTGTCCCATATATGTGGGTATCTATCTATCTATCTATCTATCTATCTATCTATCTATCTATCTATCTATCTATTTATCTATCTATCTAT	TATATATATATATATATATATATGTGTGTGTGTGTATGTATATATATGTGTGTGTGTATATCCATCTATATCTGTATTTATATGCATATATATATATATATATATATATTAGAATTTGACATTTTTCTCTCATATAAGACTTTTTTTAAA
chr6	9313541	Repeat	AAG	A	-2		TTAAAAATAAGAGAGAGAGA	AGAGAGAGAGAGAGAGAGAG	0	0.352941	0	0	Nxph1-Gm5110	intergenic_region	intergenic_region	ACCTTTTAGCTATGTCGTATGGTATACAACTGCCTATAAGTCCAGCTCCAGAAGAGCTGGTGACATTTTACTTGCCTCTGCAGAGACCCTCACTCATGAACATATACATACCCCACACACATACACATAATTAAAAATAAGAGAGAGAGA	AGAGAGAGAGAGAGAGAGAGAGAGAGAGAGAAGCAGAGAGAAGGAGAGAAATAGACACACAGAGATAGACAGACACAGACTCAGACTACCACAGAGAGAGGGGGGGGAGAGAGACAGAGACAGAGACAGAGAGAGACAGAGACAGAGAGA
chr7	57434600	Repeat	CAT	C	-2		TTAATATATATATATATATA	ATATATATATATATATACAT	0	0.5	0	0	Gabra5	intron_variant	transcript	GAATTCTGTATTAAATCCATCTTTCCCTAGAAATTTTTTGGATGTGAGGTTTTTAAAATTAGTACTTCAATTTCTTTGAGTTTATGCGTCTGTTTAAATTACTCATTTGATTTTGATTTAAATTCCATAATTAATATATATATATATATA	ATATATATATATATATACATATATATTATTTCTTATTTTATTAATTTGTATCTTCACTCTCCATATTTTAGTTATATTTACATATATAGTTACATATAGGTATAGATATAGATATATAGTTATATATATATATATATAGATAGATAGATA
chr2	25532714	Repeat	TAC	T	-2		CACACACACACACACACACA	ACACACACACACACACACAC	0	0.588235	0	0	Traf2	intron_variant	transcript	CTAAGTGCTGAGCTTAGGCCAATAGGAAACTATCTTAGTAAAGTGGATGGCTCCTGAGAAATGACACCCAATGTTAACCTCTGGTCTCCAAATGCACATGCACACATGCGCAGCCACATGGAGACACACACACACACACACACACACACA	ACACACACACACACACACACACACTATACAAAGCTGTTATACGGTAGAAGAAAGCCTAGAATGCACAAAACCCTGGAGTTAATCCTCTATACTAAAAAATAAACAAGAAAAATGACGAGGCATCTTACATTTGCTTTGAAGTAGTCCACA
chr10	65428525	Random	TAGATAG	T	-6	0	GGTATAGAGATAGAGATAGA	AGATAGAGATAGAGATAGAG	0	0.6875	0	0	Gm28881-1700023F02Rik	intergenic_region	intergenic_region	TGTTTTGAGCAATGGCCTCCATACCTAATGCTTTTCCTTTTGTTTCCTGGCCCTGACCAATGGTATTGAAAGACAGATTCTACTGCTACTTCATATATACAGATATAGTTATAGATATAGATAGATAGATGGTATAGAGATAGAGATAGA	AGATAGAGATAGAGATAGAGATAGAGATAGAGATAGAGATAGAGATAGAGATGATATAGATAATCGATTTTTAAATCATGTCCACTCTTCAAGAGCTGGTGAATAAGGGACTCAGCCAATTTATTGTGATTAATTATGCTGGACAAATGA
chr15	80582853	Repeat	GCT	G	-2		TTCTCATGTGCCTAGCGCTC	CTCTCTCTCTCTCTCTCTCT	0	0	0.413793	0	Enthd1-Grap2	intergenic_region	intergenic_region	GCCACGGGGTGATTCTTGCCTGGACCTTCTCCCTCTGTGTCTATTACACAGCCCACGACTGCATTAGCCCTGTGATGGTTATGTCACAGCGCTGACTCATACCGAAACCATGGTCAGCTAGAGCCCAGAGTTCTCATGTGCCTAGCGCTC	CTCTCTCTCTCTCTCTCTCTCTCTCTCTCTCTCCTTTCTCCCGCCTCTCTCCCCCTGTGTGTTTGTGTGTGTGTGTGTGTGTGTGAGAGAGAGAGAGAGAATGAACACCAGGCACAGAGGTTTTATAGTGACATTTATGCTTATTACATC
chr17	47375400	Random	CACGAT	C	-5	-1	GCTCTGAGGCACTGTTCGCA	ACGATGGTCCCTCGGCTAAC	0.37931	0	0	0	Mrps10	upstream_gene_variant	transcript	AGTAGTGTCACTTCCTGTCTGCGAGAATTGTCAGGTACTAGAGCAAGAACCATAAAGAAACCCTTCCTAGAGATTGCACTGACATAAGTAAGCAAGCCCAGGAAGCCTGGGATCTCTGAGAGACAGGGAGGCTCTGAGGCACTGTTCGCA	ACGATGGTCCCTCGGCTAACGCCTCCACTCTGTCCAGCCACCCTGAGCAACACCACCTCCCTGCAAGCTGCACAGAAGGGAGCTTCATGCAGCACCCAAGTCACTGCCGCGTGGCACCCGCCCGCTCCTCCTGTGCTGAACAGGACTCAT
chr6	72279536	Repeat	CCA	C	-2		CTTTGTAATTATGCCCCCCC	CACACACACACACACATATG	0	0	0.5	0	Atoh8-Sftpb	intergenic_region	intergenic_region	TTTTCTACCTTGAGTTGTGATAAAGGTCAACATTAGGTGTTTTTCATTAGCTATGAAGATGGGAGAGAAGAGTAGAAACTCTAAACTGATGTTTAAGGGGTCTGAGCTTCAGTAATTAAGACATAGCTTACTTTGTAATTATGCCCCCCC	CACACACACACACACATATGCGCACACACACACTATTCTGGTGTGGTCTTTTGTTATTGTTATTGTAATATTTGGTTTGGTTTGGGGTTTTATTTTAAGATAATCTTGAGCTTCTGATACTTCCTTCGCCTCCTGAGTGCTGGGATATCA
chr17	73263952	Repeat	CAG	C	-2		TATGTATAATATATATTGCA	AGAGAGAGAGAGAGAGAGAG	0	0	0	0.6	Lclat1-Capn13	intergenic_region	intergenic_region	TTGGAAGACTAAGGATATGTGATACATTAATAGTAGAGCTTACTTCCTGAAGATGGAGACTGAGGACTGGAATGGTTGATTACCTTATCATCTTCCTTGCCCCTGTTCCCTTCACATATATATGTGTATATATGTATAATATATATTGCA	AGAGAGAGAGAGAGAGAGAGAGAGAGAGAGAGAGAGAGAGAGAGAAACAGAGACACACAGAGAGAGACAGACACACAGAGAGACAGACAGACAGAGAGAGAGACAGAGAGAGAGATTTTCAAGTAGCCCAGTCTGTCTTCAAACTCACTA
chr11	28226196	Repeat (homopolymer)	TA	T	-1		AATATCTGATAAAAATGAAA	AAAAAAAAAAAGAAATTTGG	0.346154	0	0	0	Gm12080-Gm6685	intergenic_region	intergenic_region	TCTTGTGAAAATCATATGCCTCAGTACAGGGGAATGCCAGGGCCAGGAAGCAGGAGTGGGTGGGTATGGGAGTAGGATGGGGAGTGGGTATAGGGCCTTTCGGGATAGCATTTGAAATGTAAATGAAGAAAATATCTGATAAAAATGAAA	AAAAAAAAAAAGAAATTTGGGAACAATTCTACCTGATGATCCAGCTATACTCCTACTGGGGGTATACCCAAAAGATGCTCCAATATATAACAAGGACATGTGCTCCACTCTGTTTATAGTGATATTATATTTATAATAACCAGAACCTGT
chr2	155621875	Repeat (homopolymer)	GA	G	-1		CAGATTCAAATGTCTTAAAG	AAAAAAAAAAAAAAACTTAA	0.354839	0	0	0	Mir499	upstream_gene_variant	transcript	CCATGGGCACACAAACTCATGCCGGCACATACATATGCATACAAATAAACAAACACTTATTTTAAAAAAGAAACATAGATTTAGTAAAATATTGGGTTCCCTATTTCTAAGGAGTGTAGATACCAAAATGCAGATTCAAATGTCTTAAAG	AAAAAAAAAAAAAAACTTAAGCCGAGTGAGCCATGGATGTTAGTTAATAGGGCACAGAGATGCCAGCCTGTTCTACACACATAGGCGGGGAAGGGGATCCGAAGTCAAGCCACAAACTCTTCTCTCCCAGAAAGTGGGTTCCTGGGTATA
chr13	71922174	Repeat (homopolymer)	GT	G	-1		GCTCTTAGGAGTTATTTACT	TTTTTTTTATAGTCTAGTGT	0.363636	0	0	0	Mir466f-4-Irx1	intergenic_region	intergenic_region	AAGCACTGTGACCAGGCAGAGCTATTCTTAACACAAAGTTTACATGTATACAGAGGGGAAGAAAAATCTAGTGGAATGTTTGGCCATCCCCAAAATTGAGCTCATAAAATATTTTTAAACAAATGGCTCTGCTCTTAGGAGTTATTTACT	TTTTTTTTATAGTCTAGTGTTAACCAAAATCATAAAAATGTAATGAGTTAGACTGTGCAGAAGTGTCCGTGTCTTCAATGCCATTTCCTAGAATAGTAACATGTGGTTTGCATGTTTAGTGTGGATCATCTGAATGTCCCAAAAATGTGT
chr12	109326443	Repeat (homopolymer)	CA	C	-1		AAAACAAACAAACAAACAAA	AAAAAAAAAACCCAAACCTT	0.40625	0	0	0	Gm25297-Dlk1	intergenic_region	intergenic_region	GAAGGTGCCCCCAAGGACTTTCCCACAGGCTGATCTGAGACATTTTCTCAGAGGTTTCCTCCTCATAGATGACTCTAGCTTCTGTTAAGTTGGAAAAAACAAGACAAAACAAACAAACAAAAAACAAAACAAAACAAACAAACAAACAAA	AAAAAAAAAACCCAAACCTTACCTGGGAATCAGGAAAGTAACCTCTACTCTCCTTCGTGACCGCCATTTGCAATTCCCCACTTTCATCCCCAGCCCTGTGGCAGAGCAGTTGCAGGATTCTGTTCTCACTGAGGACTCCACCAAACCACA
chr6	121475122	Repeat (homopolymer)	GT	G	-1		TCAACAACAGACATAGCATA	TTTTTTTTTTTTTCTTCCTT	0.40625	0	0	0	Iqsec3	upstream_gene_variant	transcript	TTAGTTTTGCCTGTTGTGGAATCTAATATTAACGAAGTCACATAATGTATACTTGCTTGTGTCTGATATGTATGTGGTCCCTCCATTCCGTTACAAATACCATTAATTTCTTTTTTATTTTGGAGTGGTATCAACAACAGACATAGCATA	TTTTTTTTTTTTTCTTCCTTTATTTGCTGATGCTGTTGGTGGACATTTTTGTTGTTTAGCACTTTTTTCTTTTTTTGCAGGTGCAAGCTGACAAGTGACTCACTGTTGTTCTGAAGCTGAGCTCGGAGACAGCTTTTGGTTCTCTCTCTC
chr2	94038325	Repeat (homopolymer)	AC	A	-1		ATTTACGGGGGGGGGAACTG	CCCCCCCCCCCAATCTAGTA	0.444444	0	0	0	Hsd17b12	intron_variant	transcript	GTTCTCTACTTGCAGACTATCAGTCTTTCCATAAAAGCCTCCTGATTAACTCAGGGGTTACAAGAATTCTTTGAGTGACTACTAATCCTACAAAGAACTTGCCTTTAACATATGAAATGTGTATGTTAATATTTACGGGGGGGGGAACTG	CCCCCCCCCCCAATCTAGTAATTTATCTGAATGTATCCTAGAAGATGTTTAGGTACCTGTGATACAACCATGTAAAAAACAGACCCTGATTTTACAGAGGGATGTGGGCAGAGTATTGATGATAGACTATTTCTGCAATTAGGCTTAGAT
chr7	7037467	Repeat (homopolymer)	AT	A	-1		AACACAGGAAGACAGGAACC	TTTTTTTTTTTTTTAACAGA	0.452381	0	0	0	Aurkc-Pafah1b1-ps2	intergenic_region	intergenic_region	GAAAAGTTAAAAATATATACTCTATATATTCATTTTCAAAACCATACTACATCTGTATTTAAAAGTTACTAAACCCAATCCTATAGATAGCAGTAGCTAATGTGATGTATTAATGTTTAGTACCCACATAAACACAGGAAGACAGGAACC	TTTTTTTTTTTTTTAACAGACAAGCCTCAGAGAGATTTGGTTCTCTTCCAGAGCCACAGATTGCCTAAGAAGCTGTCAACACTGACATCTAAGGAAGTGAATTTATATTATCAGCTTGAAATCAGTATGTTCTCAGGCTCTGTAGCAAGG
chr6	130054653	Repeat (homopolymer)	GA	G	-1		TACAGGAAACCCATCTCAGG	AAAAAAAAAAAAAAAAACTA	0.466667	0	0	0	Klra4	intron_variant	transcript	ACAACAAAAATAATAGGAAGCAACAATTACTTTTCCTTAATAACTTTTTATATCAATGGACTCAACTCCCCAATAAAAAGACATAGACTAATAGACTGGCTACACAAACAGGACCCAAAATTTTGCTGTTTACAGGAAACCCATCTCAGG	AAAAAAAAAAAAAAAAACTAGACGCTACCTCAGAATGAAAGGCTGGAAAACAATTTTCCAAGCAAATGGTCTGAAGAAATAATTTTCCAAGCAAATGGTCTGAAGAAAGAGCAATTTGACAACAAAAGGAGATCAAGGGGATACAATTTG
chr10	39889014	Repeat (homopolymer)	CT	C	-1		CTAAGAATAGTGTTTCTAGT	TTTTTTTTTTTAAAGATTTA	0.475	0	0	0	Mfsd4b4	downstream_gene_variant	transcript	GATATGTCCAAGCTCCAGCAAAGAGCACAGTCCTCCCTGTCAGTGACCCTCAGCGTGCAGTCAAGTCATGCTGAGCTGTTTACTTGATTTGTCTGCAATAAACCTGGCCATTGGTTACAAGAATAGTTTCCTAAGAATAGTGTTTCTAGT	TTTTTTTTTTTAAAGATTTATTTTATGTATATGAGTATACCATTGCTGTCTTCAGATACACCAGAAAAGGGTATCAGATCCCATTACAGATGGTTGTGAACCACCATGCGGTTGCTAGGAACTGAACTCAGGACCTCTGGAAGTGCAGTT
chr12	47250004	Repeat (homopolymer)	AT	A	-1		GAGGTATAATCCTGTGATTG	TTTTTTTTTTTTTTGCTTAT	0.5	0	0	0	Gm36971-Gm1818	intergenic_region	intergenic_region	TCCATTCTTGTGTTGTGTGGTAGTTTCCCCTTCAATTACAACATGTCATTATAATAACTATGAAGCACTGGGATGGCGACACTTGCTTGTCAGCTTCACTACATGTAGAATCATCTAAAATCCAAAAATAGAGGTATAATCCTGTGATTG	TTTTTTTTTTTTTTGCTTATTTTAAGTGGTAATATCTACTTCTAATTCAGATTTTGAAGTAGACATATACACCTTTAATCCAGATCATTTCTGCTTGAGAAACCCACCTCTAATCTCCCTTTGGGAATCCTAAGGTCCTGCCTCTGTCTC
chr7	42901799	Repeat (homopolymer)	CT	C	-1		TAAAATGGTAGAAGCCTTTT	TTTTTTTTTTTTTTTGTTGT	0.5	0	0	0	Vmn2r63	downstream_gene_variant	transcript	GACCAGGCTAGCCTCGAACTCAGAAATCTGTCTGCCTCTGCCTGCCAAGTGCTGGGATTAAAGGCATGCACGACCACTGCCCAGCTACAAAGCTTTTTTCTTACAAACATGGGTTTAATTCATTTAGCACTAAAATGGTAGAAGCCTTTT	TTTTTTTTTTTTTTTGTTGTTGTTTTTGTTTTGTTTTGTTTTTTGAGACAGGGTTTCTCTGTATAGCTCTGACTGTCCTGGAACTCACTTTGTAGACCAGGCTGGCCTCGAACTCAGAAATCCGCCTGCCTCTGACTCCCAAGTGCTGGG
chr1	161177643	Repeat (homopolymer)	CA	C	-1		TATACAGAAACACCCTGCCT	AAAAAAAAAAAAAGATTCCA	0.53125	0	0	0	Gm6185	intron_variant	transcript	CTCAATGTTAGTAATCTTGCGAATTATGGCTTCTTTAGCTCTCACCCTTTAATGCCAGCATTTGGGAGTCAGAGGCAGGCAGATCTCTGAGTTTGAGGCCAGACAGAGTGAGTTCCAAGATACCCAGGGTTATACAGAAACACCCTGCCT	AAAAAAAAAAAAAGATTCCATTTTATTATATGTATAGGAATGTTTTTCCTGCATGTATGTCTGTGTACCATGCACATGCAGTGCCCACAGGGCCAGTAGAGGGTATGAGAGTCCCTAGAACTGTGTAGTTATGGCTGCTTCTGAGTTGCG
chr4	94941074	Repeat (homopolymer)	AT	A	-1		AATATTTATACTTTACACTG	TTTTTTTTTTTTTTTTTGAG	0.545455	0	0	0	Mysm1	downstream_gene_variant	transcript	AGGTAATGCTGAGCTACATCCCTAAGTGGGTGTTTTTAATGAGGATAATATAAAGATATTACCTTACTTTATATACAATGTATTTCTTACATACTAGGAAAAAAATGGAACATTCAAAATCAGTTAAACCAATATTTATACTTTACACTG	TTTTTTTTTTTTTTTTTGAGGTGAGAGTTTCACTTTGTACTTACTAGAAAATTTTAAAATTTTAGAATATTTTCTATGTGGGGCCGTGAAAGGCAGCCTATTTTGGTTGAATTCGGCCTGCTCTGGTGACCCAGTAGAAAACTCTACAAG
chr7	45546143	Repeat (homopolymer)	CA	C	-1		CTGTCTCAAAAAACCAAAAC	AAAAAAAAAAAAAAATATGA	0.545455	0	0	0	Plekha4	upstream_gene_variant	transcript	TGCTGGGCATTGGTGGTGCACACCTTTAATCCCAGTACTTAGGAGGCAGAGGCAGGTGGATTTCTGGGTTCCAGGCCAGCCTAGTCTACAGAGTGAGTTGCAGGACAGCCAGGGGCTACACAGAGAAACCCTGTCTCAAAAAACCAAAAC	AAAAAAAAAAAAAAATATGAAGAGAATGTGTCAAAATAAAAAATTAATTAAAGGCTTGCTGGACCTGCCATGACAGGGCATCTCACAAAAAACAAAACAAAGCAAACAATAACCCCAGTGGGCTTTATAATGAAATGAGGACCTCAGCAC
chr11	36913374	Repeat	TG	T	-1		TTTCTGGGTGGCTTTTTTTT	GTTTACAAATTCCTTTTATT	0.55	0	0	0	Tenm2	intron_variant	transcript	TGATCTAGATGTGTGTCTAGCCAATAGTTCGTAAGAGAATGATTTGTTAGAATAAAGTAATAATTCTTAAAGTCCTGTTTATAGATGGAAACCATCACAAGCTCTTTTCCCACAGGCTCAGTGGGGAGATTTTCTGGGTGGCTTTTTTTT	GTTTACAAATTCCTTTTATTCAGGCAGGCCAGGGTACTGAAAGCTAACTTCTCCCAGATCCAGGAGTGCTTGTTGGCCTTCATCCTCTGACCTAGAGTTGGATGTGTTGGAGGGTGACAAGCAGCTCCACACCGCTCTGCGCTGCATCTC
chr5	137134693	Repeat (homopolymer)	AT	A	-1		TACAATAAATCTCTAAAACC	TTTTTTTTTTTAAAAAGAGT	0.558824	0	0	0	Muc3	downstream_gene_variant	transcript	AGAGAGGCTATTAAGAGTGTGACCGTTCTTTTTAAGCCCTCACCTTTCTTACTCTCTAGCCCTCCTTCTCCCCCCCTCCACATGGCCATGGCCAGTCTCTCTCTACCTTCTGTCTTTCTCCCTGCCTTTCTACAATAAATCTCTAAAACC	TTTTTTTTTTTAAAAAGAGTGTGATTGCTCTTACAAAGGAATTTGACTTCACTTCCCAGCACTAGAAAAAAAGACAATAATAGCCTGTTACTACAGTCCTGAGGCTCTGATGCCCTCTTCTGGATATCATGGGCAATTGCATGCATGTGC
chr8	94322745	Repeat (homopolymer)	CA	C	-1		AGACTGTTTCAAGAATAAGA	AAAAAAAAAAAAAAATTAAA	0.558824	0	0	0	Mir138-2	upstream_gene_variant	transcript	TCCAAAATCTCAAGACTATTAAGCCTATAATCCCAGCATTTGTGATGTTGAGGCAGGAGAATTGCTGCAACTTTGAGGCTAGCCTGGGCTACATAGCAGTTACCACCAGACCAGCACTGGTTACATTGCAAGACTGTTTCAAGAATAAGA	AAAAAAAAAAAAAAATTAAAAGGTTTGAACCTGGTGGTGCACATCTGTAATTCCAACACTTGGAAGGCAGAGGCAGGAAGATCACGAGTTCAAGACCACCCTGTCTTAAAATAAAAATAAAAAGGCCATCATAAGCCACATGGTAAAATC
chr5	134919058	Repeat (homopolymer)	TA	T	-1		TATAACAAATAAATAAATAT	AAAAAAAAAAAAAAAAACTA	0.56	0	0	0	Cldn13	upstream_gene_variant	transcript	AAGAGCGCCGACTTCTCTTCCAAAGGTCCTGAGTTCAAATCCCAGCAACTACATGGTGGCTCATAACCATCCGTAACAAAATCTGATGCTCTCTCCTGGAGTGTCTGAAGACAGCTACAGTGTGCTTACATATAACAAATAAATAAATAT	AAAAAAAAAAAAAAAAACTAAAACCAAAACCAAAAGCCCTCAGAGTAAGCATGGCTGGTTGTCACCAGTCATTCCAGCCCCGGGATGACCAGAATCTACAGATCCTCTACCACAGTGACAGGCAGCCAGGAGAAGGTGGTTACCAACACC
chr18	61537485	Repeat (homopolymer)	CT	C	-1		GTGTTTCTTATCAAAGTAAT	TTTTTTTTTTTTTAAAGATT	0.560976	0	0	0	Arhgef37	upstream_gene_variant	transcript	AGTAATCGAGGGTCACCTCTGGGTACTGAAAACTCAGATGTTAATTCCACAGGTAGGTTCTCGGTTAGCCATAGCCTCCTGTCTTGGGCACTGAACTCACAGTTGGAAGAGCAAAACACGGTGAAGCCCAGTGTTTCTTATCAAAGTAAT	TTTTTTTTTTTTTAAAGATTTATTTATTTATTATATGTAAGTACACTGTAGCTGTCTTCAGACACACCAGAAGAGGGAGTCAGATCTCTTTACAGATGGTTGTGAGCCACCATGTGGTTGCTGGGATTTGAACTCTGGACCTTCGGAAGA
chr12	61282980	Repeat (homopolymer)	CA	C	-1		AATGGGACCTGGAAAAGCTT	AAAAAAAAAAAAGAATAGTA	0.5625	0	0	0	Gm38172-Gm7745	intergenic_region	intergenic_region	CATGCAATGTTGAGAATGACAGTCTAATAACTTTCAGTATAGCATATAAGGATTTAATGATTAATTCACACAAAAAGATTGAACTGTAACCTAGTTTAATTTTTTATCTTTTAATTTATAAGTGGAAATTAATGGGACCTGGAAAAGCTT	AAAAAAAAAAAAGAATAGTAGGTTTAAAATAACTGTGGCATGGAGTTTTACAGATGATATTGTAAGTAATACAAATTGTTTTGGATATATTCATTTCTTTTCATTTTTGAGGGCAAACTCCGAGGGAATATGGTACTGTACAGCTGTTAT
chr1	113237713	Repeat (homopolymer)	GA	G	-1		ATTTATAATAGTGAGAAGCT	AAAAAAAAAAAACAAAAACA	0.576923	0	0	0	Gm28190-Gm28189	intergenic_region	intergenic_region	TCTTGCAGTTCCTGAGATAATTGGAAATAGTTCTACCTGAAGATCAAGCTATGCTGCTACTGGGAATAAACCCAAAAGTCTCTCCATCATATAACAAGCACACATGCTCTACTATGTTAATGTCAGCCTTATTTATAATAGTGAGAAGCT	AAAAAAAAAAAACAAAAACAAAAACTCAGATGCCCCTCAACAGAAGAATGGATACAGAAAATGTGGTACATATACACAATGGAGTACTATGCAGCGATTAAAAACACTGACTTCACGAAATTCACAGGATGGAACTAGAAAATATCATCC
chr13	28737793	Repeat (homopolymer)	GT	G	-1		TGTAGCTCATTTTCCAGAAT	TTTTTTTTTTTTTTTTCCTG	0.628571	0	0	0	2610307P16Rik	intron_variant	transcript	TGAAGTGGCTTTCCCCACTTTCTTCCCAGGTGTTCAGTGTAAAATAACAAAACTCACTTTTTCCACAATTAACTGAAATCTCCAGAATGTCTTACTGGAAACGTCAAGTCTGTGTCCTTGGGGCTAGCAGTGTAGCTCATTTTCCAGAAT	TTTTTTTTTTTTTTTTCCTGAACTGCACACAATTTGGGCATTAGCCCCAACACAAAGAAAAAAACACAAACAAAAGTCATGGTTTCACTCCTGACCCTGAGACGACCTGTCTCATGAGGGAGGAGCTTTGGTTTACACTCGAAAAACCCA
chr7	104698647	Repeat (homopolymer)	GA	G	-1		CATGAGACCTTGTCATAAAA	AAAAAAAAAAAAAACAAAAA	0.628571	0	0	0	Olfr663	upstream_gene_variant	transcript	GACAAATCTATAACAGACAGGCATGGCAGCGTGTAAATGTAACCCTAGTCATTTGGAAGCAAAAAGCAGGAGGGTCAGGACTTTAAGGTCATTTTCAACTCCATAGTAAAATTGAAACCAGCATGGGCTACATGAGACCTTGTCATAAAA	AAAAAAAAAAAAAACAAAAAACCAAAAACAAAAACAAAAAGAACAATCAACCAAGCAAACAAACAAGCAAAATCAAATGACAGTGAGTCTAGTTAGAAACAATTACATAAGACAAAGCAATAATACTATGAGAAATAGCAAAGCAGGCTA
chr19	13425398	Repeat (homopolymer)	TA	T	-1		AAGAAGCCAGAAGCATCCTG	AAAAAAAAGGCAGCATATTC	0.62963	0	0	0	Olfr1469-Olfr1470-ps1	intergenic_region	intergenic_region	AAACTATACTTCACAGTAATGGTAATAAAATCTGCCTGGTATTGGTACAGAGACAAATAAGTGGATCAATGGAATAGAATTGAAGACCCAGGAGTAAAACCACACACATATGGAAACTTGATCTTTGATAAAGAAGCCAGAAGCATCCTG	AAAAAAAAGGCAGCATATTCACAAAATGGTGCTAGATCAAGTGAATTTCAGCATGTAGAAGAATGTAAACTGATCAATTCTTTTCTCCTTATACAAAGATCAAGGCTAAGTGGATCAGTGACCTCTACATAAAATAAGATATGTCAAATC
chr1	131273934	Repeat (homopolymer)	GC	G	-1		GAAAGAAGGAGATCAGAGAT	CCCCCCCCCCCAGGGCAAAG	0.695652	0	0	0	Ikbke	upstream_gene_variant	transcript	GGACAATGCCATTCTCCCGCAGGTGGTTCATGCCAGCCACTGGGGATAGACAGAGCACTAATGGCTTGGCTCAGCTAAGGATGGGGAAGTATCCAAATAAAGAGTTGCCACAAGGAAACTCAGGGGCAGAGAAAGAAGGAGATCAGAGAT	CCCCCCCCCCCAGGGCAAAGGAGGGGCATTCCAAGCTAGAGGGATGGATCATTACCATTGCACTGGCCATTTTTCCTGACGACCCTGGTCCAATTCTCACCCCACTCCCAGGTCATCTCACAACTGGAGCCAGTTGACCCAGGTGATCTG
chr16	7851442	Repeat (homopolymer)	AT	A	-1		TCTACTAGTTCATTAGACAC	TTTTTTTTTTTTTTTAAGAA	0.72	0	0	0	Rbfox1-Gm23476	intergenic_region	intergenic_region	TGTGTGTTATTGTGTGAAAGGCAGACCTGAGCCCTTGATGAATTCTAGGCATTGAATAATGAACCATTTTCTCTTCTCCCAGTCACTTATTTTCATGGTAGCGATATCACATCAATTCTGCCTTTCAAGATCTACTAGTTCATTAGACAC	TTTTTTTTTTTTTTTAAGAATCTTAAGATGTGTTGACTATAAACTGAAACCTTCATCCAAACAAAACCATCCCTCTAGCCATAGTCCTTTGGACCTCAGGGTTGCTGAGAACACCATGCCAGATACCAAAATAAAAATAAATAAAAACAC
chr2	152613794	Repeat (homopolymer)	TA	T	-1		ATTCAAGCTGCCACAATGGT	AAAAAAAAAAAAATCATAAA	0.75	0	0	0	Defb36	downstream_gene_variant	transcript	CAAAGTCCAGCCCCTAGTGACACACTTCCTCCAATGGAGCCACACCTACTCCCAAAAGGCCACCCCTCCTGATAGTTCCACTCCCCATGGATCAAGTATTCAAACACTTGAGTCTATGGAGGCCATTCCTATTCAAGCTGCCACAATGGT	AAAAAAAAAAAAATCATAAAAGATGGCCTAATCGGCCATCACTGGAAAGAGAGGCCCATTGGACACGTAAACTTTGTATGCCCCAGTACAGGGGAACGCCAGGGCCAAAAAGGGGAGTGGGTGGGTAGGGGAGTGGGGGTGGGTGGGTAT
chr14	111485747	Repeat (homopolymer)	TA	T	-1		TGTAATCATCCAGCTGAAAG	AAAAAAAAAAAAAAAGGAAA	0	0.315789	0	0	Gm22802-Slitrk5	intergenic_region	intergenic_region	CTCCTCCTAAGACAAGAAAACATGAAAAACAATCTTTCAGCGTGATGATCTGTACCTGCTGTTTATTTAGTATCACTTTAATATATTATTTGTAAAGGAGGAATAAGAACTTACATCTAAAAGACAACAATGTAATCATCCAGCTGAAAG	AAAAAAAAAAAAAAAGGAAAATTCCATCTATTATATATTCTTTGTTCACAAGAACTCAATGTTCTGATCTGAAACACTCACCACCCACTCATGCATGTCACCAGGAAGATAGTGTCTGCTGTACAGCTAGAGAAGTACTTGTTCTGCTAA
chr2	108100307	Repeat (homopolymer)	AT	A	-1		GTATGAGGGGTTTTGCCTTA	TTTTTTTTTTTTTGTCTTGT	0	0.35	0	0	Gm23749-Gm13912	intergenic_region	intergenic_region	GGTGGCTATGAACTCTGTTCTCAACTAGCTTTTTTACACTAAGTTTATAGAAAATAAATAAAACAAACTGACTCTTTTTCCCTGTTCTTGGGACTCTTTTCCTCTTATTGAGTTGCCTTTTTCCACTTTAGTATGAGGGGTTTTGCCTTA	TTTTTTTTTTTTTGTCTTGTTTGGTTGTTTTCTCTTGGAGCTATGATCATTTCTGAAGGGAAATGGAGGGTGAATAGATTTGGAGAAGAAAGTTGGGGAGTGGAGCTGAGAGGAATGGAGGGAGAAGAAACTGAAGTAGGGGTGTATTGT
chr18	41984935	Repeat (homopolymer)	GA	G	-1		AGCCATGGCACCAAAAGAAA	AAAAAAAAAAAAAACAAAAC	0	0.384615	0	0	Grxcr2	downstream_gene_variant	transcript	GTGTGTAAGGAAAACGAGCCAACACAGCTAACACCTCCTTTGGGCAGCCTCCCTAAATCCACTAAGGAAGTGGCTGAAGATATAATTCAGGGGTGAAATATGTGTTCAGATGTATTAGACCTTGGATTCAAGCCATGGCACCAAAAGAAA	AAAAAAAAAAAAAACAAAACAGTCAGTCTGACAAGGTAACCTTTTACTCCAAACATATTAATCCCATGCTATAATTATTCCATCCCAGTAAAGCTATATTATACTTTACCTGTTACAAGTCTGCCTCCACTAAAAGTGTAAGAGTCACAG
chr3	75127964	Repeat (homopolymer)	TA	T	-1		CATTCATACCCAAGCAATAG	AAAAAAAAAATGACAGTACC	0	0.392857	0	0	Zbbx	intron_variant	transcript	TTATCAGAAGACATGGAAGAGTGAGCTGCAAATAGTAATAGAATTTTTAAGAATCCCTTAATTGAGTTTGCACAAAGTGATAATGGGATTAAAGTGGAATGAACTTAGCCTGTGTTGTTGGAATAAGTACCATTCATACCCAAGCAATAG	AAAAAAAAAATGACAGTACCCAGATGTCAAATGTATTTTAAATATTTTACTTTTCCCTGTAGTACAGCATTAATATTTATCAGTTTATAGTATTCCCAGAAACATTTTGTAATTTGACTATAAGATCAAGTGAGCATGTGATCATTCCCT
chr5	68315510	Repeat (homopolymer)	TA	T	-1		GCAGGGCTTAAATTCAGTGA	AAAAATGAATGATGTATTCG	0	0.393939	0	0	Gm43026-Gm23605	intergenic_region	intergenic_region	AAGGTATTTTCCATACTTAAAAAGATGCATGTATTTATTCTGAAAATTTGGCTGAGTATATACATTGATGGGCAATAATATTTACATATTATTATTGATTGAATATATATATATACACTTTATTAACATGGCAGGGCTTAAATTCAGTGA	AAAAATGAATGATGTATTCGTGCCAATCATGTTGCTGAAATGTTTCTGGATTTTAATTTTACTTTCATGTGTTTCAGACTTGGATTGAATCCAGAATGCCACACTTTCCGTATGTGCATTTCTCTTTTTTTCCATTTCATAGTCCAGTAG
chr3	121632124	Repeat (homopolymer)	AC	A	-1		CACTGAGACATCTCTCCAGC	CCCCCCCCCAATACACAAGC	0	0.405405	0	0	A730020M07Rik	downstream_gene_variant	transcript	AAATACACTGTAGTTATCTTCAGACTCGCCAGAGGAGGGTGTCAGATCTCATTAGATATGGTTGTGAGCCACCATGTGGTTGCTGGGATTTGAACTCAGGACCTTTGGAAGAGCAGTCAGTGCTCTTAGCCACTGAGACATCTCTCCAGC	CCCCCCCCCAATACACAAGCTTTTATGAGAATAGATGATTTTCACTCATCTCCTGTATATAACCAAAAGTAGAGTTCCTGAATTATGCGATCACTTATTGAATATTTTGAGGGGCTATCTTGCTTATTGCCATAGTGCACCCCAATAGTC
chr7	121860190	Repeat (homopolymer)	GA	G	-1		CACATACATTCCTCTAGATG	AAAAAAAAAAAAAAAGGTAT	0	0.433333	0	0	Scnn1b	upstream_gene_variant	transcript	CCTTTCAAAGTCGGAGGGCTAGCCTTCTACAATAGTATTAAATATTCAATTGAACTTCTATTGGCAGGAATCCACCTCCCAGAACCTGTCATGGTTCCATCCAGAAATGAAGTCACTCCACAATTCAACCCACATACATTCCTCTAGATG	AAAAAAAAAAAAAAAGGTATTCTAAACAAACAAAAACTAGCCAATAGATCATAAATACCTGACTACAATCTAGGCGCTGCTCTGTCCTCAGAGCAACATCCCTATCAGAGAAGTAGAGGGAGGCAGGTTTTGCCGAGCTGTCTTTGAGAA
chr17	17272948	Repeat (homopolymer)	CT	C	-1		TCACTGTGTCTGGCTTCAAT	TTTTTTTTTTTTTTTTGATG	0	0.4375	0	0	Chd1	intragenic_variant	gene_variant	GAAACGTCACTATTTCTTGAGTTCCAATTTATTAATTGCTGATCTTAATGCCTTCAATATTAGTGTTTTTCAGAAGTCTCTGCTGTGACAGTGCTGCTGGGGATGTTCTGCCCTTAGGGTTCACTCAGGGTCACTGTGTCTGGCTTCAAT	TTTTTTTTTTTTTTTTGATGGACTCTTCTTTTTAAAAAAAAAGATTTTATTTATTTATTATATGTAAGTACACTGTAGCTGTCTTCAGACACTCCAGAAGAGGGCATTAGATTTCATTATGGATGGTTGTGAGCCACCATGTGGATGCTG
chr4	117007004	Repeat (homopolymer)	GA	G	-1		ACAGAGAAACCCTGTCTCGA	AAAAAAAAAAAAAATCTGGC	0	0.48	0	0	1700021J08Rik	upstream_gene_variant	transcript	TAAAATCTGGCCCAGCCGGGCGTGGTGGCGCACACCTTTGATCCCAGCACTTGGGAGGCAGAGGCAGGCGGATTTCTGAGTTTGAGGCCAGCCTGGTGTACAGAGTGAGTTCCAGGACAGCCAGGGCTACACAGAGAAACCCTGTCTCGA	AAAAAAAAAAAAAATCTGGCCCATCAGCTTAGAATACCAATGTCTCCACTGTCCTTCAAAGCCAATGGTGGGAATTCTTTGTGTTTGAAGGAGTCCTAGTTACTGGAGTTCCTGCCAAGCGTTTTATAGTAAATGAAGCAGCAGCTGCCG
chr1	125610997	Random	CTGT	C	-3	0	CCAGGTTCCTGTGCCCGTGG	TGTTGTTGTGACATTCTCAC	0	0	0.361111	0	Slc35f5-Gm18444	intergenic_region	intergenic_region	CATCTCCAGGTAGTGACACTGCTCTGAAAGGCTCTAGAATCTTCAGGTGGTAGAACCTTCCTGGAGGAAGTGAGTCACTTGAGTTTTATAGCCTAGACCTACCTTCTGTCTTAAGATGCAATATGACCAGCCAGGTTCCTGTGCCCGTGG	TGTTGTTGTGACATTCTCACTACAAGGGAATTATTTTAGACATAAAGTTCAGGGCTGATGGTCCATCTACTGTCAGGGGCCTTGAGGTCTGTGTTTGCATTTCTCTAATGACCCTGAATGCTAAGTATTTTTTTTTCCTGAGCATATAGG
chr9	17946599	Repeat (homopolymer)	CA	C	-1		AACAAAAAGAACAACAAAAA	AAAAAAAAAAAAAGCAAAAG	0	0.48	0	0	Gm5611-Gm44498	intergenic_region	intergenic_region	CTTTCTTTTTTTTTTTTTTGATCCTGCTTATATGTGGTACACATACACTCACACAGACTGATACATACATATGTTAAAATAAATAAATAAGTAAAATTTCAAAAGGAAAGAAGAAAATACAGAAGAAAACAACAAAAAGAACAACAAAAA	AAAAAAAAAAAAAGCAAAAGACTCAGGAAAGAATTAAAACAAAAACATAACAAGGAAGCAGAGATGGAGAAAGAAAGGCATAAAGTAAAATAGGATGCAAAAAGGAGAGCAAGAAGGTTTTATTAATAAAAGTATTTGTTACATAATGAT
chr7	18851092	Repeat (homopolymer)	GA	G	-1		ACACAGAGAAAACCTGTCTC	AAAAAAAAAAAAAAATGGCT	0	0.5	0	0	Mill2	intron_variant	transcript	CAAAAAAAGGCTTCCAGCCGGGCGTGGTGGTGCATGCCTTTAATCCCAGCACTCGGGAGGCAGAGGCAGGTGAATTTCTAAGTTCGAGGCCAGCCTGGTTTACAAAGTGAGTTCCAAGACAGCCAGGGCTACACAGAGAAAACCTGTCTC	AAAAAAAAAAAAAAATGGCTTCCCATGATAGACAACATACAATGTACAAAGACTGACCACTGCCCCCAATGAAGCCTTTCTTTGAGACCATGGGAGCCTAATGATAACTTATTTCTCTACCAGGGAAATGAGCCAATTCAAGCCACATTA
chr7	104619073	Repeat (homopolymer)	GT	G	-1		AACAGCAAGGAAATTCTTAA	TTTTTTTTTTTCCACAAATC	0	0.5	0	0	Olfr656	downstream_gene_variant	transcript	GTCCAGAAGACCTCTGCATAGCCATATGGTCCCCACACTTCCTGGACCTCTCCTGGTTTCCCAAGAATGAGTTCCAAATTCACAACATTTGGAAGGATCAGAAGACAGGACAACCGAGTCACAGCTAAAGAACAGCAAGGAAATTCTTAA	TTTTTTTTTTTCCACAAATCCTGTCATTGCTGGTTAGTTCCTCAAGAGTGTAAGGGAGATGTGAATTGCCAATAAATACAATATGAGTGAGCAGCTGTACAGAACTCAAAATGAGAATACTTTAACATAAAACCTTTAGAACCTGTACCG
chr15	98787229	Repeat (homopolymer)	CT	C	-1		TTTGTTTTGGGGAGGCCTTT	TTTTTTTTTTTTGTTTTGTT	0	0.513514	0	0	Wnt1	upstream_gene_variant	transcript	ACTCACTCTGTAGACCAGGCTGGCCTCGAACTCATAAATCCGCCTGCCTCTGCCTCCCAAGTGCTGGGATTAAAGGCGTGTGCCACCACGCCCAGCTCAGCAAACACTTTCTTTCATCTGCTGGGTCTTCTTTGTTTTGGGGAGGCCTTT	TTTTTTTTTTTTGTTTTGTTTTGTTTTGTTTGCTGTTGTTGTTTTGTTCACACATTAAAAAAAATTAAAGGTTCACTTTGTAGCTTTTTGTTTATGCCCATATGCGTATTCACATTTGTGTGGGAACGTCCTTGGAGAAAGCAGGAGCAG
chr18	90024595	Repeat (homopolymer)	CA	C	-1		TTAAAAAGAAAAACAAAAAA	AAAAAAAAAAAAAAACACTA	0	0.517241	0	0	Gm27037-Gm23859	intergenic_region	intergenic_region	CTTAATCTCTATCTATCAACGCTCCCCCATTTCTTTCTTTTTGTACCATGATGAGACTTCTTGGCTCATATGGTTAAATACAATTTTGTAGTTTTAGGCACAGTAGAATCATCATTTCCACTTCCTCTAATTAAAAAGAAAAACAAAAAA	AAAAAAAAAAAAAAACACTAAGGCAGAGTTTTCCAGTTAAACACTGGTTGATGTTTCATAGGCTTTTTCCAGTTTGTGTTAATATCTAATAATGTATAGTTCTAGTTATTAAGATAGTATTAATAATTAAAAAAATAAGCACAAGTGACT
chr9	89879016	Repeat (homopolymer)	TA	T	-1		CCAAGAATCAATAGAAAGTT	AAAAAAAAAAAAGATTTATG	0	0.518519	0	0	4930524O08Rik-Rasgrf1	intergenic_region	intergenic_region	CACAGCAAGATTCTTGTTTTGTTTGTTTTATTCTTAATTTCTTTTGAGAAGGAGGTTGCCAGGGCAGAGGGCAGATAAGGAGGAACTGGGAAATGAATGAGTGGGATTAGGGTGCGTGATGGGAAATTCACCAAGAATCAATAGAAAGTT	AAAAAAAAAAAAGATTTATGGCTTGTCCCATATGGCCTTCTAGAATTGTGGGTTTTGTTAGTTTGTCTTTGTTTTGTTTTTTATTTTGATATTTTTATGCAACTCAGGAGACTGAACTTATTATACGGGCAACCTTGGGATCATAGGCAG
chr16	66451856	Repeat (homopolymer)	AT	A	-1		CCAGTTTCCACGTTTTTTTA	TTTTTTTTTTTTTTTTAGAA	0	0.52	0	0	Gm22448-Cadm2	intergenic_region	intergenic_region	TAATAGAAATGCTCGTACCATCCTTTGCTTTCCATGGGTTCTGGAATACAAATTCATATTCTTCTATTTGCACTTCAAGATCTTTAATAACCACTGTACTATTTCCCTACCTGCTTTAGGTATTCTTATCCCAGTTTCCACGTTTTTTTA	TTTTTTTTTTTTTTTTAGAATTTTATCCAAGTGCATATTATTTCCACCCCATTTTTCTTCACTGTTTCTTACCATGCTCCCCTGTTCCCTTTCAAATTCATGACCATTTATCGTTTAGTTATTATTGTTACAAACATATTGATGGATGTT
chr7	69637177	Repeat (homopolymer)	GT	G	-1		TAATTGTGGTTGCCTTTTGT	TTTTTTTTTAATGTGTGTAT	0	0.52	0	0	Gm7627-Gm44690	intergenic_region	intergenic_region	AACATTTCAAAATGCACTGGAAACATTATTCTTGGGAATAATAAATTGCAATAAATCAATCATGAAGTTAGCCACCCAAGGGCATTTTTAAAAGTCTGTGCCTGACACAAAGAAGATGCATAATAACAAGTAATTGTGGTTGCCTTTTGT	TTTTTTTTTAATGTGTGTATCTATTTTAAGATAATGACGAAGTCCCATCTATAGACATCTCTCACCACCAAATGCAACCTCTAGTGCCAGGAATGAGTTACACAGAATTAAGTTTTTGGACAAAGAGGTCCCACTGAAACTCCCAAACAA
chr16	14844917	Repeat (homopolymer)	CT	C	-1		GTTCTTTATACAACTTCTGG	TTTTTTTTTTTTAACAATTC	0	0.521739	0	0	Gm25547-Efcab1	intergenic_region	intergenic_region	CACTGCTTTCTCTTACTCTGTGGGCAATAAATGAAACTCCAGTTACCAAATCACTCATATCTAGCATAGTCTACTAGGAGAATACAGAGCACAGAATAGAGGAGCCATTTTCTTGAATAATATGTGAGGTGTTCTTTATACAACTTCTGG	TTTTTTTTTTTTAACAATTCTTACTTTTATAAATGTGATAGAAGGTCCAGGAGTGTCTCTGTTTGGCAGTAAGTTTCTGGAGGGAAGGAGGGGCATACTGAAGAGCTGTACAGGGAGGCAAAGAAAGAAAAGAAGCTAGTCTGAGGTATT
chr19	24876874	Repeat (homopolymer)	GA	G	-1		TTAAAACAACCACAGATCGT	AAAAAAAAATACATAATAAT	0	0.522727	0	0	Gm10053	downstream_gene_variant	transcript	GAATTGTCCTTAAATACCCACTCAGAAACACACATAACTGGAATTCGATTAGGAATGGCACGCTTTGCTAACTTACTAGATGGAAAGATGGAAATAAAGGAAATAGTTTGTATCAGCACAAAGAAGATAATTAAAACAACCACAGATCGT	AAAAAAAAATACATAATAATTATATTTATAATAATATAATATATAATTATATATAGTAACATAGAATAATTAGCAACTACTAGGTGTGCCGAGCACTGTGCTAGCATCAAGTTGTGTGTCTTCCCATCTAATCCTCAGCAGCCTATAACA
chr13	94923949	Repeat (homopolymer)	AT	A	-1		CCTCTGCTGAGCCCACAAGG	TTTTTTTTTTTTAAAAAAAG	0	0.52381	0	0	Otp-Wdr41	intergenic_region	intergenic_region	CCAGTCCTGTCGGGAGTCAGTCACAGAAGGGGGGAGGGGCTCACAGGAACCTACCCTTTACCTCTGACTATCAATCTATTGGCTATCAAGAGAGTCTGGAAACAGGAAATCACTATATTCAATTGTATACCCTCTGCTGAGCCCACAAGG	TTTTTTTTTTTTAAAAAAAGAATTATTTATTTTATGTATATGAGTCACTATCTCTGTCTTCGGACACACCAGAAGAGGACATCGGATCCCGTTACAGAGGGTTGTGAGCCACCATGTGGTTGCTGGGACCTCTGGAAGAGCAGTCAGTGC
chr4	83977410	Repeat (homopolymer)	AT	A	-1		GGCAATAAGATGTTTGGAAC	TTTTTTTTTTCCATTTGAAA	0	0.526316	0	0	Gm11415-6030471H07Rik	intergenic_region	intergenic_region	GCAGTAAGGGGCAGGGAAGTAAGACTTGTGGACAGAGAGGACACCATTAGCGAATGTGGAGGGCATTCATGGCTGTGGGTGGCAGAGGGGGCTGGAGGGGCAGCTGGAAACAGCAGGGCACCTATGGTCTGGCAATAAGATGTTTGGAAC	TTTTTTTTTTCCATTTGAAATCCATTGGCAGAGCCATAGAGAAGACAAACAGTAAATCTAGGGTTTATAACGTAAATTCTGGGTGCACCACGAAGGCAGACAAAGGTAGGGAGACAGATTCAAAATGGGTCATTTGCTCACATTAGAAAA
chr5	124904535	Repeat (homopolymer)	TG	T	-1		AGGTTCCTGTAGGCATGAGT	GGGGGGGGGGGCACATACAG	0	0.526316	0	0	Zfp664	downstream_gene_variant	transcript	CCAAACCCCCATCCTCACCCCATCCCCCACCCCCACCCCCACCCTGTCCATAGTCTCTGTTCCCTTTGCCCTCTTGAACCAATATTGGCTTATGATCCCTGAGGGCAGGGATGGTCACAGTCATATTCTCAGGTTCCTGTAGGCATGAGT	GGGGGGGGGGGCACATACAGTATGGTGCAGTGTCTGGGCTGGTACCTAATTTTCTTCCACCAGGTCCTATCCCCAACGAGCTAACTTCCTCCAGCTAGGACCCACCACCCCAGAGACCTATAACGTCTTCCCACATAAGAGCCAGGCCTC
chr4	144074717	Repeat (homopolymer)	GT	G	-1		CCTGCCTCTGCCTCCTGAGG	TTTTTTTTTTTTTTAACATG	0	0.533333	0	0	Pramel4-Gm13102	intergenic_region	intergenic_region	GCATGTGCCACCACTGCCCAACCCATTTACCCTTTTTGTTTTGTTTTTTTCACACAGGGTTTCTTTGTATAGCCCTGGCTGTCCTGGAACTCACTTTGTAGACCAGGCTGGCCTGGATCTCAGAAATCTGCCTGCCTCTGCCTCCTGAGG	TTTTTTTTTTTTTTAACATGGAAAATATTTTTCTTCTTTCTCTATCTTTTTTTAAAGATTTATTTATGTAATGTATATGAGTACACTGTAGCTGTCTTTAGATACACCAGGAGAGCACATCAGATCTCATTACAGATGGTTATGAGCTAC
chr8	105052346	Repeat (homopolymer)	GA	G	-1		AAAGGGCTAGAGGAAGCAGG	AAAAAAAAAAAAAACTAAGC	0	0.545455	0	0	RP23-144H18.4	upstream_gene_variant	transcript	AGACAGGGATGGGGCACAGAAGGAGGAAGCCATCAGGTAGGGAACATGCAGGAAGTGAATGCTCTAACAGAGTGGAGGGTAGTATAGGGAGTTGACAGACCAGGTCTAGGAGGGAGTTTGGGTGGGATGCAAAGGGCTAGAGGAAGCAGG	AAAAAAAAAAAAAACTAAGCCACAATGAGTGGAAGATGCAATGCAGGGGGCAAACATGGAGGTCAAAGGCCAAGGAGATGGTGAAGGTAAGTGATAGGTTATTTCTTTACTGGTAAAATGAGATAATCTAAGCCAGACTCCCTTATATTA
chr6	108526402	Repeat (homopolymer)	AC	A	-1		CTTGGTGGCACTTGCCTGTG	CCCCCCCCCCCCACACACAC	0	0.555556	0	0	Gm44040	upstream_gene_variant	transcript	GAGGCCAGAAAGAGATATCATCCTTTAAAGGCAGATTCTGGGCCAGGAAGGTGGCTCAGTGAGTGGGGTGCTTACTGTGCAACCATGAGAATGTTAAGTTCAGATCCCAGCACCCACATCAAAAGCCAGGCTTGGTGGCACTTGCCTGTG	CCCCCCCCCCCCACACACACACACACACTGATGGGAGGGAGCACAGAGACAGGCATATCCTGGAGCTTGCTAGCTTGGTGGACTAAACAAGTGATGAGCAGTGAGAGACCCTGGCTCAGAAAACGATGTGGAAAGCAATGGAGGGGAAGA
chr6	123014834	Repeat (homopolymer)	CT	C	-1		CTTTTTTTCTTTCTTTCTTT	TTTTTTTTTTTTGTTTTTTG	0	0.565217	0	0	Clec4a4	intron_variant	transcript	GAAGAGTCGTTTTTAACATCTAAATAAGCACAATGGGGTGACTGTACCCTGGTACTAAGATTTGATCTAGTTCTCCAGTCTCTAAAATAATTCCATTGTAAAATTCCCAACCTCATCTTCAGGCTTGCTTCTTTTTTTCTTTCTTTCTTT	TTTTTTTTTTTTGTTTTTTGTTTTTTCTTAATCATTCTATTCTTTTACATCTCAAATGATATCTCACTTCTGGGTTACCCCTCTACAAGCCCCTCAGCCCACAAGCTTCCTCTCCTCCTTTTCCTTTGCCTCTATAAGGGTGCTCTTCCC
chr14	40313806	Repeat (homopolymer)	CA	C	-1		AGAACTCAAGAAGTTAATCA	AAAAAAAAAAAAATCAAAAA	0	0.571429	0	0	Gm22726	downstream_gene_variant	transcript	AAACAGGGAAGCTTCTGTAAGGCAAAGGACATAGTCAATAAGGCAAATTGGCAACCTACAGATTGGGAAAAAAAATAAAAAACTTTACTAAACCCACATCTGATAAAGGGCTAAAATCCAAAATATATAAAGAACTCAAGAAGTTAATCA	AAAAAAAAAAAAATCAAAAAATGGGGTATAGAACTAAATTGAAAATTCACAACTGAGGAATCTCAAATGACTGAGAAGCACCTAAAAAAATGTTCAAAGTCTTTAGGTGATCAGAGAAATGCAATTCAAAATGATCCTGAGATTCCTCCT
chr15	14660282	Repeat (homopolymer)	GT	G	-1		TGTTTGTTTTGTTTTCATTT	TTTTTTTTTTTAGTTATTAT	0	0.571429	0	0	Gm9630-Gm24080	intergenic_region	intergenic_region	TATTATTGTCTCTTTTTCATTATTGATTCTGTTATTTTGGACAATGTCTCTGAGCCTTTTAGTTAGTTTGGCTAATAGTTTGTCTATCTAGTTGATTTTCTCAAAGAATCAACTCTTGTTTATTTTCGTTTGTTTGTTTTGTTTTCATTT	TTTTTTTTTTTAGTTATTATTATTCTTTATATTCCCTTTGTTTCTAATTGGTTGGTTTCAGTATTGAGTTTGACTATTTCCTGTTGTCTAATGCTCTTGAATATGTCTAATTATTTTTGTTCTAGAGCTTTCAGATGTGCTGTGAAGTTC
chr17	17286199	Repeat (homopolymer)	GA	G	-1		AATAAATAAATAAATAAATA	AAAAAAAAAGGAAGAAAATT	0	0.592593	0	0	Chd1	intragenic_variant	gene_variant	CTTGAAGAACTTATAAAGATTTATCAACCCGGTTTCTAGGACTTGGGGGTCTAGAGGTGGTAATTCCAGGATTGTCTTTCTGAGGAACTTAGAGGACAGCTACAGTGTACTTACATATAATAAATAAATAAATAAATAAATAAATAAATA	AAAAAAAAAGGAAGAAAATTTACCCAAGAGGAGTAGACGGCAGGAAATAATCAAGCTCAGGGGTGAAATCAACCAAGTGGAAACAAGAAGAACTATTCAAAGAATTAACCAAATGAGGAGTTGGTTTCTTGAGAAAATCAACAAGATAGA
chr12	39069241	Repeat (homopolymer)	CA	C	-1		AAAACAAAAAACAAAAACAA	AAAAAAAAAAAAACCCAAAC	0	0.59375	0	0	Etv1-Gm24069	intergenic_region	intergenic_region	ATGCTTGTTATAACACATGGTGAGAGGAGCTTTGAATTTTTTAGTCCTTGGACACAGATTCACAATATTTGCTCCTAGAGTATATAGGACATTCTAGTACACACAAGTAAGTGCAGTCTTCATCTATCACAAAACAAAAAACAAAAACAA	AAAAAAAAAAAAACCCAAACCTTCTCTTTGCAACCAATTAAACTGTAGAATCGTGGAGTCCTTTCGCGGCTGACACGTCTACAAAACAACACCTGTTCGTAAGCTTCGGGAACATTGATAAAGAAGAGATGTAAATATTATAAGAGCCAG
chr19	35218898	Repeat (homopolymer)	TA	T	-1		GTAACAAATGTTTTGATTAG	AAAAAAAAAAAAAATCTAAT	0	0.62069	0	0	Gm24006-Gm23075	intergenic_region	intergenic_region	TTAAAAGTTTTATTATCTTCCAATACTGAAATGAGTTGCAAGCCAAACTATTAACCCATGGATTTTTTGGGAGAATTGTCAAATTCATATTAGAGCAATACATTCAAGTAAATAGGCTTTACAATGCAAAGTAACAAATGTTTTGATTAG	AAAAAAAAAAAAAATCTAATACTACACCTGTATTAAGATGTAGAGTTTAATTCCCATTCCCTTGGATATGAGCTTACCCTAGAGACTTGCTCACCTCGAGGCGTGTGATGGAAGAGATGATCTATGGTTTCTAAGTTGTAGCCCCTAAGA
chr2	10314631	Repeat (homopolymer)	GA	G	-1		ATAACAGTGAAAGAGAGAGA	AAAAAAAAAAAACCTAAAGG	0	0.625	0	0	Itih5-Gm13261	intergenic_region	intergenic_region	CTGACATCCATTCCCCTCTGAGTTCAAAAGACTTGTGACTCCCTGGCCTTGTTTGTATATTTTAATTTACACAAAAGGAGAGATCCATTTCTTCTTGCTTAATTCTTAACTACGTGTGCCAAGGGGATAAATAACAGTGAAAGAGAGAGA	AAAAAAAAAAAACCTAAAGGCTTTGGTGACATTTGAAAAATGACAGAATGACAGGGACAATCAGATTTGTGTCAGTCAGAAGCTAACAGTGTAGGGAAGCGGGAGGGAGAGGGGAACGGGGGGAGGGAGAGGTAGAAGCAGCTCTCTGGA
chr8	46700554	Repeat (homopolymer)	AT	A	-1		TTCTGAAAACCAGGAGAATC	TTTTTTTTTTTTTTTTGGTT	0	0.625	0	0	Gm16675	intron_variant	transcript	GAATAATGCTTGCTACATGATAAACATCCAAACAATGTTCTTGTTATTTTATTGCTATTCAATTAAGCTACATAGTCAGCTTTGCCAAGACTATGCTAAAAATTGAAATACAGTATATACACTGAGAAGGTTCTGAAAACCAGGAGAATC	TTTTTTTTTTTTTTTTGGTTGGTTTGCTTGTAGAATTTTTAGGTTTCCAGCACAATGAGCCACAAACAGGACTGTTCCCATATTTTCCATACCTGCCTACATACATAGCTTTCTCCATTATTCTGAAGACATTTCAGACCAGGGATGACA
chr1	35674985	Repeat (homopolymer)	CA	C	-1		AGGGTAAATTTATGGGATTG	AAAAAAAAAAAAAAATCAAT	0	0.65	0	0	Gm37068-Gm25634	intergenic_region	intergenic_region	CAAATACCAAGTGAATGGACTCTTAGAATTATCTACCAAAGTCCTGAAAGTGCTCGTAGAAATGTTTAACTACAAATTCTCTTGGAACCAATGACAAATTTGGGAAGAAAGATGCCATTAAAAGAAACCCAGGGTAAATTTATGGGATTG	AAAAAAAAAAAAAAATCAATAACGGAAATGAGTGGGCTCAATAGTAAAGACAATGACAGAGGTCAGAACTAGCGAACTTGAAGGCAGATCAATGATGCTCACTCAGTCTGGACAGCAGAGGAAATAGACTTCAAAACAAACAAAGAGAGC
chr8	44848595	Repeat (homopolymer)	CA	C	-1		TTGTTTGAGTGTTCAAAGTA	AAAAAAAAGGAGAGAATTGG	0	0.657895	0	0	Gm26089-RP24-199K4.3	intergenic_region	intergenic_region	TTAATCAATTATTTGATGACTATGGAGTCTTCTATGTATTGCACTCTGAGCAGGGATGTGGGATTCAAAACTAAACAAGGAACCTTAAAGCATCCAGGCTTTGGGAGGGAAGGTAACTAATGTGCATATGTTGTTTGAGTGTTCAAAGTA	AAAAAAAAGGAGAGAATTGGAAAGGATATGAAAAGGATACAAACTGTTCTACAAATTAGATAGAGAATAAAAGGGAGTTCATGGAGAATGTATCAAACTTCTTAGTCAGATGGAAAAAATTAAAGTCATTGCATCTTTCTTTAAAAAAGA
chr12	14092100	Repeat (homopolymer)	CT	C	-1		AATAAAATATTGTGATTTCT	TTTTTTTTTTTTCATTTTAA	0	0.666667	0	0	Gm4929-Fam84a	intergenic_region	intergenic_region	GCCAACAAACATGGAATACTGATCATGAGGGAAACGAGAACAGGCTATTTAGAGGACTGGATTTTCTGACCTGACAAACTGAGTCCCTTCTGTTTGACAATGAATCAAATTTTGTCTTGGGAAAAGAGATAATAAAATATTGTGATTTCT	TTTTTTTTTTTTCATTTTAAGTTTAACAAAGATATTGAAAATGTCAGACCACTTCCTCACCGTCCCTACTGCAGGTAGACAGGGTTCATTTTAGAGAAAAGGCAGAGCCAGCTGCATAAGTAGTAAAAAAAAAAAAAAAAAAAAAAAAAT
chr3	140732404	Repeat (homopolymer)	TA	T	-1		TAATTGAAGAAAATACGTAA	AAAAAAAAAGGAAAAAATGT	0	0.681818	0	0	Gm43049	intron_variant	transcript	ATCACGGGAAAGAGAGGCCCATTGGTCAGGCAAACTTTATATGCCCCAGTACAGGGGAACGCCAGAGCCAAAAAATGGGAATGGGTGGGTAGTGGAGTGAGGGGGGGCTTTTGGGATAGCATTGGAAATGTAATTGAAGAAAATACGTAA	AAAAAAAAAGGAAAAAATGTTTATCCTGTGTGTTAGTTGAAATAATATTCCTATTATTATTTCTATTTACATTTTAATGATAATTTTTTTCCAAAATTCTTCATGTAGGAAATCCCAGGGTACTCTAATTTGTTTTATAAAAGGAAATAG
chr15	102220413	Repeat (homopolymer)	CT	C	-1		CAGTGTACTCATAAATAAAT	TTTTTTTTTTTAAATGTGGA	0	0.697674	0	0	Zfp740	downstream_gene_variant	transcript	TGGCTCAGTGGTTAAGAGCACTGACTGCTCTTCCAGAGGTCCTGAGTTCAATTCCCAGCAACTACATGGTAACTCACAACCATCTGCAATGGGATCTGATGCCCTCTTCTGGTGTCTCTGAAGACACCTACAGTGTACTCATAAATAAAT	TTTTTTTTTTTAAATGTGGATGATAATAGTTATGAAGCAGGTGTGGTGCAGGACCTCTTGGCATAGGATGGTAATCTAAGGTCCAAGCAAGGGCATGGATAGATCAGTGTACACAATGTCTCCAAATAAAAAGGAAAATGCTGACAGTGT
chr18	72301505	Repeat (homopolymer)	AT	A	-1		GGAAGTTGATGTGAATGGTG	TTTTTTTTTTTTTTTATTCA	0	0.705882	0	0	Dcc	intron_variant	transcript	CTGTACTTTGCTAAAGAGACACTGAATGCAGCCTGGGGATTTTTACTTCACTGAGGCAGAAAAGAAGGGGCATGGGGAATAAGTAATAATTGACCCACTGTAACAAGTAATCATTATGCAAAGACTGCTTGGAAGTTGATGTGAATGGTG	TTTTTTTTTTTTTTTATTCACTTCGCATCACTGGCTTCCTTGAAGCCTCTACCTTGAACTGAAGCTGCCACCTGCATTTCTGCAGGATACTCAATGGTGTAAGGATAGAAAGAACCATGCTGGTTATTAGCAAAGGGAAATTATTACAAT
chr8	76035739	Repeat (homopolymer)	CA	C	-1		CTCTAGAATACTTTTGACCT	AAAAAAAAAAAAAAAAATGG	0	0	0.384615	0	RP24-325F22.1	intron_variant	transcript	GCCACCCTGGTCTACAGCATGAGTTCCAGGATAGCCAAGGCTATACAAAGAAACCCTGTCTCAAAAACCAAAACAATTTGAAAATGAAGAAAATATCTAATAAACAATACATAAAAAAATAAGGATGTGACTCTAGAATACTTTTGACCT	AAAAAAAAAAAAAAAAATGGGCACAGAAACAAGCAACCATTGAATGAAATATAGAATCTACAGGAGTAGATATTATGAAAAGTGTAATTGAAAATTAAAGCGTTTTTATAGGCTAATCTTCTCTCAGAAAATCTCCTTGCAGAGGTAAAA
chr9	6026255	Repeat (homopolymer)	GA	G	-1		GGTAAATGGATGGAATTAGA	AAAAAAAAAAACCATCCTGG	0	0	0.387097	0	Casp12-Pdgfd	intergenic_region	intergenic_region	TAAAATTTGACAAAAAATTTAAGAAAATACAACCAAATGCCCTTCAAAGAAGAATTGATAAAGAAAATGAGTTGCATTTACACAATAGAATATTACCCAGCTATTAAGAAATGACATCATAAAATATACAGGTAAATGGATGGAATTAGA	AAAAAAAAAAACCATCCTGGGTTATGTAACCCAGATTCAAAAAAGAAATGTGATATGTATCCCCTTATATATGAATATTTTCCATTATGTTAATCATAACCAAACTACAATCCATAGAAACACAGAGGTTAAAGACAGAGTAAGAGATCA
chr15	85759011	Repeat (homopolymer)	AT	A	-1		TGGCATGTTGATTGTTTCTT	TTTTTTTTTTTTAACTGTTT	0	0	0.393939	0	Ppara	intron_variant	transcript	TCATCTTCCCTGTTCTGAACTCATTGAGGTTTTGTCATGTTCTGCACAGTGTCTTTTCTTTAGCTATTGTTATGGCGGTATGCATTTCTCAATGTTAAATTGCATACCTGAAATCTATCTCACGTGGCTGTGGCATGTTGATTGTTTCTT	TTTTTTTTTTTTAACTGTTTATGTAGTTTTGGATTTGATTTGTTAATAGTTTGCTGAAGAACTCTATGTTGAAACTCATGAGTACAACACATCTGTAGCTTTTCTTCTTTCAACTGGCTTTGCTGGGTTTCTGAGTGGTACTAGCTTCAT
chr2	101535278	Repeat (homopolymer)	AT	A	-1		TTGCCTGCAAATTTCATGTT	TTTTTTTTTTTAACAGTTTA	0	0	0.4	0	Gm13810-B230118H07Rik	intergenic_region	intergenic_region	TCTGTGGACTGTGGCATGATTGTCCTTTACTTTACAGCTAATTTTCACTTATAAGTGAATATAGACCACCTTTGTCTTTCTGGGTCTGGGTTACCTCACTCAGGATGACTTCTCTTCTAGTACCAGCCATTTGCCTGCAAATTTCATGTT	TTTTTTTTTTTAACAGTTTAATACTCCATTGTGTAAATGTACCACTTTTTTCTAACTCATTCTTTGTTTGAGGGAATCTAGGTTGTTTCCAGTTTCTGGCTATTATGAATAAAGCTGTTATGGACATAGTTGAGCAAATGTCCTTGTAGG
chr9	31682622	Repeat (homopolymer)	GA	G	-1		GCTGGGGAGGGGGAAGAGAG	AAAAAAAAAGTGTGTTTTGA	0	0	0.409091	0	Tmem45b-Barx2	intergenic_region	intergenic_region	CAAAACCATCTGCTAATCACTTGGAGAACCCTGATGTAGAGTGTAGAGAGGCCCTGGCAGAACTTCTGAATATTTTCACATGAAGTTTGCCTGCACTTTTGACAACCTCTAAACTCCCTTCCAGCTATTTGCTGGGGAGGGGGAAGAGAG	AAAAAAAAAGTGTGTTTTGATAGATTCTCAAATCCTAACCAACCCATCCCACACAGGGAACATTCAGGCTGTCGGACCTGTTGTGGGTTTCGGATCATTTTTTTCCCTTCTTTCTTAACTTTTCACAAGAAACCTGGGGCGCAGCGGGCG
chr3	136049410	Repeat (homopolymer)	AT	A	-1		TCATAGACTGGTTTTAGGTC	TTTTTTTTTTTTTTTTGGTT	0	0	0.416667	0	Bank1	downstream_gene_variant	transcript	TAATGGCATTGCTTTCACAGGCAGAACCTTCACAGCTAGTTTGAGCCCACTGATTTCATTAAGAATCAGGTGTTAAAAACAAGTAAATAGAATGGCCAAATAGATTAAAGTGTTTTAAACCCCTGAGAGTTCATAGACTGGTTTTAGGTC	TTTTTTTTTTTTTTTTGGTTTGTTTTGTTTTGTTTTTAGGAAACGGGACTTTCAGTGAGCAGCTTATAGGTTTGGCCAACCACGTTTCGTACACTGGGGTCTCATATAGACCTGCAGCTCAAAAATCCAAGTCTGACATCATTTTTTGTC
chr1	18376349	Repeat (homopolymer)	CT	C	-1		AGCTCTTTGAGAAACTTATC	TTTTTTTTTAAATATTAGAG	0	0	0.428571	0	Gm29006-Gm5252	intergenic_region	intergenic_region	CACACACATACTTTTTTCTTACTATCTAAAGCTCCAGAAAGTACTGTTATAAACCATTAGGTGAAACAAGAACATAATAGAGAATACAGATTGATGTATTCATCATAGATAAGAGATAAGTTTAAAGATTAGCTCTTTGAGAAACTTATC	TTTTTTTTTAAATATTAGAGGTTTTCCATCCCAAACTTTTCTTTCACAATACTCTTTAAATTTAATATTTATTAGCATTTTACAGAATCACAGGTGACTTATTCTAAATCAGTAATAATGACAAAGCTGGAATTAAAGGGTATTAATTAT
chr13	12372501	Repeat (homopolymer)	TA	T	-1		CATGACTGATACATTTAAAT	AAAAAAAAAAAAACTTACAT	0	0	0.428571	0	Actn2-Gm5445	intergenic_region	intergenic_region	AGGCATGGGTCAGAGGATAAATTGTGGTAGTCCATTCTCTCCCTTCCATCATGCGGATCCAATCCTGGATTGAGATCAGGCTGTCAAGCTTAGCAACCGGTGCCTTTATTCACTGAACTATTTCCCTGCTCATGACTGATACATTTAAAT	AAAAAAAAAAAAACTTACATTTATTTATTTATTTCATGGAGGTGAGATGACAACTTGCAAGAGACCCATCACATGGGTCCCTGAAATAAAACTCAGGCCATGAAGGTTGGCAGCAAGCCCCTTTACCCGATGAGCATCTCCCTGGCCCAT
chr2	126125099	Repeat (homopolymer)	TA	T	-1		AAAAAGGAATTGCCAACAAT	AAAAAAAAAAAAAAATTAAG	0	0	0.428571	0	Fam227b	intron_variant	transcript	ACATTTTTTAATGAAAATACATTTTTGAGGGATGGTAAAAACATAAAGCTCATACCGCGATTTTCTTTGGCCTATAGTGTTCTTTTACAAATGCTTTGTAGCGTTCCAGGTTTGTATATGACCCTTTAAGAAAAAGGAATTGCCAACAAT	AAAAAAAAAAAAAAATTAAGGACGTTCTGTATTAAATTTGTTATTATATACAAAACTATTTACTGAAAATGAACTAGAGATTTTGACAAGCCACAAACCCTTCATGAGTAACGACCCTTAAAAAGTAATGAAACTTTTATCATGTTTCCT
chr5	123509470	Repeat (homopolymer)	CT	C	-1		ACAACAGGGTCGAAGTGACA	TTTTTTTTTTTTTTTTTTTA	0	0	0.428571	0	B3gnt4	upstream_gene_variant	transcript	CAGGGTCTTGTGGCCTTTCCTCAATCACTTCATCCTTAGCAACATCTGGTCTATCATGCCTACTAGGATGTCCTTAGCTGCTTGGCTAATACTGGAGTTAGTAGGAGAGATGCTCTAGACATCTCTAGGGACAACAGGGTCGAAGTGACA	TTTTTTTTTTTTTTTTTTTAAACTTAAGGATGGGAGAGAGATGGTAATGTGCATTCTGGGATTTGGCTGCTACACCTGTACCTCTGTTCCCTATATTAGGTGTGGCTCTGGCTCTGGCTGTGACTCCAGCCTCCAGGGGAAGAGGGCAAG
chr1	63137386	Repeat (homopolymer)	GA	G	-1		GCTGTGAAATTTGAAAAAAA	AAAAAAAAAAAAAGTGGTAA	0	0	0.434783	0	Ino80dos	intron_variant	transcript	GAGAAACCCTGTCTCGAAAAACAAAAACAAAAACAAACAAACAAAAAAAGAATGGTTGCTCTTCAATAACAGTTTTTTAAATGTTTGTGGGTAAGCAGGCAGAAATGTGGCCCTCTGTCCCACCCAATAAGCTGTGAAATTTGAAAAAAA	AAAAAAAAAAAAAGTGGTAAGAGTGGTTGCTCTTCTAGAGGGCCCAGGTTCAATTTTCAACATCCACATGGTGTGGTTCACAATGACCCTGTAACTCCAGTCCCAGGAGGTCTGAGGCCCTTTTCTGGCTGCCTTGGCCATTGTATGCAC
chr19	9060284	Repeat (homopolymer)	AT	A	-1		GTTCCTTGTGGTCTGTTTTC	TTTTTTTTTTTTCATCTGAA	0	0	0.434783	0	Ahnak	intron_variant	transcript	CAACTCCCTTCTCTCCAAGGAGCAGCCAGCTGGAGGCAGGTATTTGCTGTTCTTGTGAAGGGTGGTGACCGTAGTTTTGGGCAGAGGGCAGGCAGCGGAAGTTGGACCCATTTCCAGAGCTCCTGACTCAGTTCCTTGTGGTCTGTTTTC	TTTTTTTTTTTTCATCTGAAATGTTGTGAAATCCCAGACTTCAGCCACACCCACGTAAATTCTGAGTATATTTGTGGTACATTCCAACTCTGTGAGGGCTGTGGAGAAGAGTTCTCACCTGCTGGTGCCCCTTCTCCTGACCCTTGTGTG
chr14	16138643	Repeat (homopolymer)	GA	G	-1		AAACAATCCTGAAAAGAAAA	AAAAAAAAAAAAACTGCTGG	0	0	0.44	0	B230110C06Rik-Oxsm	intergenic_region	intergenic_region	ACAGAGTCAATGCAATCCCCATCAAAATTCCAACACAATTCTTCACAAATCTAAAAAGGACAACTCTCAACTTCATATGGAAAAAAACAAAAACAAAAACAAACAAACAAACAAAAAACCAGGAGAGCTAAAACAATCCTGAAAAGAAAA	AAAAAAAAAAAAACTGCTGGGGGTCGTGCCATCCCAGACTTCAACTTGTACTATAAGATATCAGAATAAAATCAGTGTTGTATTGGCACAAGAACAAAGATATTCATTAGTGGAATCAAACTGAAGACTCAGACCTAGTCACATATCTAT
chr2	73243513	Repeat (homopolymer)	GT	G	-1		TCAAGTGCTCCTATAAGTTG	TTTTTTTTTTTTTTAATTAG	0	0	0.441176	0	Ola1-Sp9	intergenic_region	intergenic_region	GTCTGGTTCCAGGCCTCTGGCTTCTGCTACACTATCAGTCCTGGATCCTCACTGGGACTCTTCTAGGATATGAGGTTGTTGGCCTATATCATGGATTTCCTGCAACTTTAGATCTGCAAGACCAGCCCCTTCAAGTGCTCCTATAAGTTG	TTTTTTTTTTTTTTAATTAGATGCCAGGTACTGTGAACTTGACCTTCTTGGAGGCTGGGATATTTTTTATGTTCCTATAAATATTCCTGAGCTCTGCTCAGAGACACAGCTAAGTCCCTGGAGAAAAGGTTTGATCTTTTCAGGTCTTGC
chr11	4228418	Repeat (homopolymer)	TA	T	-1		ACATGCTATAAAAAAAGAGT	AAAAAAAAAAAAAAAGGAAA	0	0	0.444444	0	Gm11956	downstream_gene_variant	transcript	TGGACCGCATGCCCAAGTAAACTTTACAAGGGAGGGAGACGTGAGGGAAGTTTTTTATTTTTTTTTTCCTTTCAGTTACTTTTCCTGGAAAGTGTTGCAATCTAGAGTAGTCAAAAAAGCAAATTTTTGAACATGCTATAAAAAAAGAGT	AAAAAAAAAAAAAAAGGAAAGAAAAGAAAAGTCAAGGAAAAAGTCAGCATGTTTTCAAAGCTGCCCAGAAGCCAGATCATGCACTTCGGTGACAAGGGTGACAGAAACTTGATTCCTTGGGAAAGGGACCTACGAGCCAGCTGGACTTCC
chr17	15775746	Repeat (homopolymer)	GT	G	-1		TGTTTGTTTGTTTGTTTTCT	TTTTTTTTTTCTTTCTTTGT	0	0	0.447368	0	Chd1	downstream_gene_variant	transcript	CTTTGCTAGGATTTGAACTAGGTGAGACCACTGGGTGCACTCGTTCCATCTCACTTCCTTTGCCCGACAACATGTTTCTGAGACTCCTTTATGCTTTGCGTGTTAGTAGTTCATGCTGGTTTGGGGTTTTTGTTTGTTTGTTTGTTTTCT	TTTTTTTTTTCTTTCTTTGTTAATCGTGGGGGAGGTTGGCTGGGGGTGGAATGGACTCTCACTTCACATGGCCCATGCTGAGGACAGCCTTGAACTTCTGATCCTCCTGACTCCATCAGCCAAGTGCTAGGACTAAACGCATGTGCGGCC
chr14	104045877	Repeat (homopolymer)	GT	G	-1		TTCTGAAAGTGGTATTTTGG	TTTTTTTTTTTTTGTTTTGT	0	0	0.457143	0	Gm37910-Pou4f1	intergenic_region	intergenic_region	CTTTCCACATCATTTCCCACAATACCCCCTGAGCCTTAGAGAAAGTGACATAGATGTTATATTTGGGCAAAGCTTCCAATATTCATTTATTTCTAGAACTTTGACCAGTTCTGCCTTAACCATTAACTACTTCTGAAAGTGGTATTTTGG	TTTTTTTTTTTTTGTTTTGTTTTGTTTTGGGATTTTTTTCCCCAAGGATAAGAACTGTACTAGTTTGTGAGTAGAAACATAAAACTTCAGCAGGCATTTTAAGTACATGTAGAATTTATAAAAGTGTCAGTAGTAGATTCTCCCCTAGAG
chr7	103393037	Repeat (homopolymer)	TA	T	-1		ATTTTGGAAACCTGATACAG	AAAAAAAAAAAAAAACTCTC	0	0	0.458333	0	Olfr603-Usp17lc	intergenic_region	intergenic_region	AGGAATAAAACAGTTATTGATGTATAGAGAAGACTAGATAGAACACGAGAATCAAGTGGAAAGAGGTAGAGAAGAGGGAAATGAGGGAGGTAATATGTAGACAGCTGCAATTAATAACCTTTTGAAAAGTATTTTGGAAACCTGATACAG	AAAAAAAAAAAAAAACTCTCCCTTTATTTTGAAAATTTTCTATTAAATTATTTTATTTATTTACATTCCAAAAGTTGCCCCTTTCCTGGTCCCTCTCCCTGAATTCTTCACCCATCCCCTGCCTCTTAGAGGGTGCTCCCCTACCCTCCC
chr19	48976712	Repeat (homopolymer)	GT	G	-1		CTCAAACTCTAATAATATTG	TTTTTTTTTTTTACTTTCTT	0	0	0.464286	0	Sorcs3-Gm27935	intergenic_region	intergenic_region	TCTCTCACTTACCTCCATTGCTGAATCAGGCTGCTTCCCTGAAGATACGGCTTTCTTTACTTCTCACTCCATCTCCCTCTACCAGGCAACTGTCAAGATTTACAGCTCAATTGACCTATTTTTAATTTATCTCAAACTCTAATAATATTG	TTTTTTTTTTTTACTTTCTTGAGTCCATTTAAAATTATTTTACTGTCAAAAATTAATATCCCTAAAAGGGAACCTCAAGTGTCTTCAGTTCTATTGTATTTGACATCTTCTTGGGATGGGCCATATTTGATTCCTCCCTTAAAATTTAAT
chr18	45714234	Repeat (homopolymer)	GT	G	-1		TCTATTTCTTCATTGTAGCT	TTTTTTTTTTTTTTTCCTCT	0	0	0.466667	0	A330093E20Rik	intron_variant	transcript	TAAATTAGAGATTTGATTTTTTTTATACTACATGCTTTCTGTCCTTAGTGACAAAGAAAAATGTTACTTTTGCTTTGAGAAAAATACCTTACAATTTCATAGACTCTGGTTATGAAACCTGTATTTGCTATCTATTTCTTCATTGTAGCT	TTTTTTTTTTTTTTTCCTCTCTCTTTGCAACAGTAAAGAGCTTTGTAAGTATTTAGGTTTTGATGTTATTTTTGTTACTTTCTTAAAAGTAGCAATTTTGAATACTTTGCCACCCAAACAAGTTGACAGCTACTGGCACTGTAGATTTGA
chr9	19513572	Repeat (homopolymer)	GT	G	-1		TACCTCGCTGAGTTATCAGG	TTTTTTTTTTTCCTCAGTTA	0	0	0.46875	0	Olfr851-Olfr852-ps1	intergenic_region	intergenic_region	ACCCAGGTTAAACAGTATTCTAGGAAAGAGAGCTAAGGTACCCTCTTGGGTTTGAAAGAGCTCCAGAGAAAGGGATTTCTAAAGAGCTAGAAGTTTATAGATATCTTGTATATAGTTAAGAAAATAAAGTTACCTCGCTGAGTTATCAGG	TTTTTTTTTTTCCTCAGTTAACGCTTTCCATAAGCAGAATTGGAAAACAATAGTGAAGATTTTTTAAATTGATGGAACAAATTCCATGCGACCTGCTGTCTATAATGCTGAGAGTTTGAGAAGTAATCTTCTTCAAAAACTAACCAACCA
chr6	139252192	Repeat (homopolymer)	GA	G	-1		TACTCTTGAGTACAAGTTAG	AAAAAAAAAAATCAACACGC	0	0	0.48	0	Gm25434-4922502N22Rik	intergenic_region	intergenic_region	CGAAGGTTAGAAATTAACACTCGCTCCCTGTTACAGAACAATTGCAAGGGGTGTGGGGCCATGTTGCTTTCTGCAGATTTTGACATTGTTTAAGCAAGTAGATTTTGACATGTTTAAGCAAGCATTAAAATACTCTTGAGTACAAGTTAG	AAAAAAAAAAATCAACACGCATGTACAGTGTTACTAAGTAATGAAACAGCAGAGCTCCAAAGCTGTTGTTATTCAAATGTGTGTCTGAAGACACAAGCAAGGTACAGAGCCTGTCAGTCAGATGTGTGATCACACTTCCCATGCAGCTAA
chr1	130452245	Repeat (homopolymer)	GT	G	-1		ACTGTCCAGTTTACATTGCT	TTTTTTTTTTTTTTAACCAG	0	0	0.482759	0	Cd55	upstream_gene_variant	transcript	CAATGCTATCTTTTTGTTTGTTTGTTGAAACAGGGTTTCTATGTGTTTCCGAGGTTATCCTGGAATTTACTTGATAGAACTTAAGCTCACCTCTGCCTCCTGAGTACTGGGATTAAAGGCATGTACCACAACTGTCCAGTTTACATTGCT	TTTTTTTTTTTTTTAACCAGGAAATTTTTTCATTTAACCCATGATTTTACTTGTCTTGAAAACCATCCAAACACTACAGTATGCATAAATACATAGAGATGAGATTATGTGTACACAAAGAAGAATATAAGAGATTACCTATGCACCGGG
chr1	68320015	Repeat (homopolymer)	CT	C	-1		ACAGGACTGAGATGATGTAT	TTTTTTTTTTACTTATTCCT	0	0	0.485714	0	Erbb4	intron_variant	transcript	AGGAATGTAAAGACATAGATAAATATAAAATTGCATACAGATGCTCCTTCATCTCTAGGTATCTGTGGTTAATGTTATTGCAGATGTAATCAACCTTTGATCAAACTACAAAATGCTACATTTATTTCAAACAGGACTGAGATGATGTAT	TTTTTTTTTTACTTATTCCTATCCCCTATATACAATACTGTAGTACCTATTTTCACAGAATTTAAATGGAATTAAATATTGCAAGTAACCTAGATATAATTTAAAGTATAATGAAAGATATGTGTAGGTTTCATAAAAATAGTCTGCCAT
chr14	47453771	Repeat (homopolymer)	AT	A	-1		CTACAGTGTACTTACATATA	TTTTTTTTTTTTTTTTAAAA	0	0	0.5	0	Dlgap5-Fbxo34	intergenic_region	intergenic_region	AGATGGCTCAGTGGTTAAGAGCACTAACTGCCCTTCCAGAGGTCCTGAGTTCAATTCCCAGCAACCACATGGTGGTTCACAACCATCTGTAATAGGATCTGACTCCCTCTTCTGGAGTGTCTGAAGACAGCTACAGTGTACTTACATATA	TTTTTTTTTTTTTTTTAAAAAGAGGTAATGAAAAACCTCAACTCTCACCCTTAACTCAATCAATGTGTTCCTAAGAGATTTACTACATTGTTGTAAGCATTGCTGTTTATAAAGATAGCTTTTTTTTTTTTTAAGATTTATTTATTATAT
chr18	40760355	Repeat (homopolymer)	CT	C	-1		GGTTTGTACTGATTCTACAT	TTTTTTTTTTTTTTTATCAT	0	0	0.5	0	Rps19-ps13-Gm22515	intergenic_region	intergenic_region	CCAGCCTTTTCCTTCTACCTGAAATAATAGACTGAGTTTATGTTCTATTGTTCTATTCCAGACAGGAAGATCTTTTCTAACGAATGTTTCTATTCTGAATTGTCAGATTCTAATTTCTGTGCAACTTCTAGGTTTGTACTGATTCTACAT	TTTTTTTTTTTTTTTATCATAAAGACTCTTCAACTCTCTTGGTCTGTTGTTTCTCTGGACCAAGTCTAGAATATTTACAGGATTGATGAAATGGATCTGTTGGATAATTGTGGCCTTCTGGTATAGTAAGGACACAAATGATAGGTCTAG
chr2	76599526	Repeat (homopolymer)	TA	T	-1		GCAATTATGTTCAGGATATA	AAAAAATGTATCTAATTAAA	0	0	0.5	0	Osbpl6	3_prime_UTR_variant	transcript	TAAAGCGTTTGTGGGAGCAGAGCTCCGCCCAGCAGGGGGCAGAGCAGATGTTTGCACTTGGCTCAGTATGTTATGAATGTGGCACAGTAAATAAAGTTTGTGTACAGAATATTAGTTTATTTCTATGAGAGCAATTATGTTCAGGATATA	AAAAAATGTATCTAATTAAACCATTACGGATCTATTTTGTGCTCTAGAAATGTTCTTTTTTTTGGGTTGGGGGGAGTGTCTATAGAGCTAAAAGTAAAATGTTGATGTGTTCTCATGGGTTTGGTTTCGTCTCCCAAATGCTCCGTGGCT
chr8	51977772	Repeat (homopolymer)	AT	A	-1		ATTCATGGAGATTTTCTTTG	TTTTTTTTTTTTTTTTAGTT	0	0	0.5	0	RP23-129K15.1-RP24-391A3.1	intergenic_region	intergenic_region	TGAATCATTTCAGGTGATTATGCAAATCATCCTCCAGTAATTTTTCCTCATTTTATTTAGCAGTGAAACATCTACACATTTGGTCTGCCGAGGTAAAGATTTTCAAGGACTGTTCCTGGTTTAAACATATATTCATGGAGATTTTCTTTG	TTTTTTTTTTTTTTTTAGTTAGATCCATCTATACTCTGTAAATGTGAGAGGAAATACAGAAATAACAATAATTTTGCAGTATTGGGTAGTAAACTGTCAGCAATGTGTCTTCTTACATTTTGATTCAGTATGATATCAAAGGAAAAAAAT
chr12	54274402	Repeat (homopolymer)	TA	T	-1		TAAAACAAATAATAGATTAC	AAAAAAAAAAAAAAAAAGTA	0	0	0.515152	0	Gm24692-Sptssa	intergenic_region	intergenic_region	GCCCCAGTTGTCCTGGAACTCATTATGTACATCAGGCTGGCCTGGAAATCACAGAGATCCTCCTGCCTCTGCCTCTTAAGTGCTAGGATTAAAGGCATGCACCACCAGGCCAAGGTGTTAACATCAGTTTTAAAACAAATAATAGATTAC	AAAAAAAAAAAAAAAAAGTATTTCTGTAAACATATTTTATATGGAAGTAGATATTTATAAGATATTTTGCTTTCAATATTTTAATCAGCATATATCCATTGTACAAAATAATGGATTTCATTATGATATTTTCATACATACATGTAATAT
chr1	113012551	Repeat (homopolymer)	CA	C	-1		ACTCCGTAAACAAATTCAAA	AAAAAAAAAAATCACACAAT	0	0	0.533333	0	Gm28190-Gm28189	intergenic_region	intergenic_region	AAAATACTCAGTAAAATTCTCACAAACTGAATCCAAGAACACATTAAAACCATCATTCACCATGGTCAAACAGGCTTCATCCTAGGAATCCAAGGTTGGTTCAATATACAAAAATCCATCAATATAATTCACTCCGTAAACAAATTCAAA	AAAAAAAAAAATCACACAATCATTTTCTTAGATGCTGAAAAAGCATTTGACAAAATACAACACCTGTTCATGTTAAAAGTATTGGAGAAATAAGAAATTCAAGGCCAGTACATAAACATAATAAAGGCAAATTTCAGCAAAACAATAGCC
chr2	30873349	Random	TGCG	T	-3	-1	CCACAGATAAGATTGCACCA	GCGGGCTGGCGAGATGGCTC	0	0	0	0.421053	Prrx2	intron_variant	transcript	GAGAATAGCATGCGGGTGTTCTCTGCTGAGAGCGGCATCCCTGTCCCCTCAGTCCCTGAAACCTTGCCTCTCTGAAGCTCTGGCTTTGCCTTTGACAAAGCATTGCTTAGCCTGCCATGCCTCAGTTTCCCCACAGATAAGATTGCACCA	GCGGGCTGGCGAGATGGCTCAACGGATAAGAGCACTGACTGCTCTTCCAAAGGTCCTGAGTTCAAATCCCAGCATCCACATGGTGGCTCACAACCACCTGAAATGAGATCTGACGCCCTCTTCTGGTGTGTCTGAAGACAGCTACAGTGT
chr4	57265142	Repeat (homopolymer)	AT	A	-1		CCAAAGAAATAGAAGTAACC	TTTTTTTTTAACAGTAGGCA	0	0	0.534884	0	Ptpn3	downstream_gene_variant	transcript	CACTGGGTCGTCGCCATGTTGCAAGCCGAAGTATTCCTTCTCCGTCACACCCAGGTGGCCATAGGCCATATCCAGAAGCGACTGGCCCAAATCTTGTTTCTAGATCAAAACCATCAAGAATTAAAATGAACCAAAGAAATAGAAGTAACC	TTTTTTTTTAACAGTAGGCAAAGAAAAAGTAAAACTTTCTGAGATTTTAAGAATTAAACACTTCCCACAGTAACAAAAGCATTAATAAATTTCAAGTTACAAGGCTGAAAGGAGGGATACAGAAGTGGGGTTAAGACAAACTACATTGAC
chr10	51943538	Repeat (homopolymer)	TA	T	-1		AGCGCTTAAGCCAGCTCCTT	AAAAAAAAAAAATCTCTGTC	0	0	0.535714	0	Gm23906-Vgll2	intergenic_region	intergenic_region	CACCAAACGTTAATGTAGGTGGGCCACATCTTAGGTGGAAGGCTTTCCTGTAACATGACTAACTTCCACTGCTGTAACGTTAATTCCCCTCTGAGTCCATAGCAGGTTTTAAGACTAGGGAGAGTCTACAAGCGCTTAAGCCAGCTCCTT	AAAAAAAAAAAATCTCTGTCTCTCTATCTCTCTGTCTCTCTGTGTCTCTTTATCTTTGTCTCTCTCGGTCCCTCTGACTGTGTATGTCGCTCTTTTTTCCCTCCTTCTTTCTCTCTCTGTCTCTCTCCCTGTCTTTCTCTCTCATTCCCT
chr3	157729050	Repeat (homopolymer)	CT	C	-1		CCTTTACTCTTCTTTCCTTC	TTTTTTTTTTTTTTTTGTTT	0	0	0.542857	0	Gm33466	upstream_gene_variant	transcript	TCTTGAAGGTCTTGAGCATACTGGTCCCTACACATCTGCCTGCATGTCTGTACATGCATGGTCACTAGAGTAGATGCAGATTTTAATTATACAGTTAACATGGTGTTAGCAAAACTTTACAGAATGTCTTCCTTTACTCTTCTTTCCTTC	TTTTTTTTTTTTTTTTGTTTTTTGTTTTTAAGATAGTCTCCCTGTATAGCCAAGACCCAAAGGCTTCATAATTATTATGCTTTTTAAAAGAAATAAATTTCAAGATGGGCATGGTGCACACTTTTAATCCCAGCACTCAGGAAGCAGAGG
chr13	5498915	Repeat (homopolymer)	GA	G	-1		CCATTAGTAGACTCAACACA	AAAAAAAAAAATCAAACACA	0	0	0.555556	0	Gm24790-Gm26043	intergenic_region	intergenic_region	TTAGAAACTCGTAAAGATGTCTTGTATAGTGGAAAGAGTTTCAGGAGAAAGATAAAAATTATAAAGAAAAGCCTAATGGAATGCTAACCATGGAGATTAGTAACATAATAAAAGAATGTGTTTAACAGACCCATTAGTAGACTCAACACA	AAAAAAAAAAATCAAACACACACACAAAAAAACAAACTTGAAGCTCTAAAGCAATAGAAGTTAATGAAAATGTGAAAGTGTCAATTCACATCACTTCTAATTTGTTACTCCACAGATTTGCCTACTTCTTGTTTATCTACCCTAGGGTTT
chr14	19847899	Repeat (homopolymer)	GT	G	-1		CTAACTGATGTATCTTTGTG	TTTTTTTTTTTTTCTTTTAA	0	0	0.555556	0	2700060E02Rik-Gng2	intergenic_region	intergenic_region	ACTTGAGATTTCCATGGCACTGACTATGCTATAGATATATTAGCCAGAATAATTGGCAAGTTGTATCTAAAATACTCACTATGCTCTGCTCTGCCAGAAATGAACATTTCAAGGTTACCCTGACCCTTGTCTAACTGATGTATCTTTGTG	TTTTTTTTTTTTTCTTTTAAAATGCTATATTCCTAAATTTAAGCACAAAGATACTTTTTGAAGGCTCAAGTCTGCTCTTGGTCTGGCCATCAAGAAAAGGGACTTAAAACTTTTCATTGGCCTACTCAGTGCTGCTGGCAGTAACTATCC
chr4	39182053	Repeat (homopolymer)	AT	A	-1		TGAAGCTCTTTCCAGATCTG	TTTTTTTTTTTTGAGACTCC	0	0	0.555556	0	Gm12381-Gm25581	intergenic_region	intergenic_region	ATTGATGTCATTTACTGGCTGCCCCTAAAACCACATGAATAAATGCCAGGGGACTTGAAGTTGAATTGCATCATTTTGGAAAGTGCACAAAGTTCAAAGCAAGTTCTTTTCAAGCTTTTCTCTCGCTCCTTGAAGCTCTTTCCAGATCTG	TTTTTTTTTTTTGAGACTCCAAAGCTTTCAGATGGCTGACCCCTTTTACATCAATTTTAGATCATAAAATTCATTCATTACCTCATATCTGCCATCCATCTTTTACAGGGCATTCATCTTTTATCTTGTGTGTCTGATGTCCATAACAAT
chr2	35243385	Repeat (homopolymer)	GT	G	-1		GCATATTCTTATACTTCTGT	TTTTTTTTTTTTTTTTTTAA	0	0	0.575758	0	Gm13605-Gsn	intergenic_region	intergenic_region	GTCCCCAGAATTCCAAATGTCACACACTATCAGAAACTATCTGCAGCTGGCAAAATCACACCTCTGCTAGAGCACGAGGCAAATCATAGTCAGCTGCTACAAAGCAGCCCCAACCAGGATTACAGCACAAGCATATTCTTATACTTCTGT	TTTTTTTTTTTTTTTTTTAAAGAAACCAACATTTCACAATTCCCAGTACAGAGCACTATGGGAAGTTTAATCTGAGGAAGGAAATCTTAATCTGAGGAAAAGAAAGACACACTGCCCAAGGATGGATTCTGCAGGATTACTTGTAAGAGT
chr14	5910752	Repeat (homopolymer)	TA	T	-1		TATAATAAATAAATAAATCT	AAAAAAAAAAACCTGAATTT	0	0	0.590909	0	Gm3242-Gm17047	intergenic_region	intergenic_region	AAAGGCACTGACTGTTCTTCCAAAGGTCCTGAGTTCAAATCCCAGTAACCACATGGTGGGACACAGCCATCCCTAACGAGATCTGACTTCCTCTTCTGATATGTCTGAAGACAGCTACAGTGTACTTACATATAATAAATAAATAAATCT	AAAAAAAAAAACCTGAATTTAATGTGTAGGTTGAAATACAGGATAGCTGCCAAAGTGACCTTTCACTATATAGAGTGTGGGGAAGAGAACATTAGAATCATAATCACATTTTGGTCCCAGCTTGTGCCCTCTGTCTTCTTTACATTAAAA
chr18	30233293	Repeat (homopolymer)	CT	C	-1		CTGGTGGTACTTCCTTTTTC	TTTTTTTTTTTTTTTTTTAA	0	0	0.590909	0	Gm24246-Pik3c3	intergenic_region	intergenic_region	TACCATTTGCTCCCCTGATTCTCAATTTTCTGCATCTATAAGGCCAGATTAGGCATCTTCCCAGGAGCCTACCATTTCCCAGAGCATCAGACTCGGAGGGTCAAGTCAGATCTATTTTTCTCTCATCAGTCTGGTGGTACTTCCTTTTTC	TTTTTTTTTTTTTTTTTTAAATCTCTTAAGACTCTAACAAAGGTATCTCAGCACATTAATTTGGCCTAAGTAGCAACTGCTTACTGTGTAATTGATCAAGTGTTCAGCACTCACAAATTTTGTAGCCTTGAGCCTATTGTCTAATTTCTT
chr11	6134361	Repeat (homopolymer)	GT	G	-1		AATGTTAGTTTTTATTGTTT	TTTTTTTTTCATTTTTTCTT	0	0	0.6	0	Nudcd3	intron_variant	transcript	GGCAGGTGGATCTCTGTACATTCAATGCCAGCAGAGTTGTAGTGAGACCTCAAACAAACAAACCTTACTACTACATGATGAGGTTGCTAAGATACATTATTAACCATAAAGTTTTAAAGAAAACTAAATTAATGTTAGTTTTTATTGTTT	TTTTTTTTTCATTTTTTCTTTTGTTTAATGTTAGTTTTTAAAGTATATATTTATTACTTAATTTTAACAGTAAATTTCGATTTTTTTTTCTTGGTTTCTCAAGACAGGGTTTCTCTGTTAGCCTTAGCTATCCTGGAACTCATGCTGTAG
chr1	121890800	Repeat (homopolymer)	AT	A	-1		AGGTTGGCTAATGGGAACCA	TTTTTTTTTTTTTTTTTTTA	0	0	0.611111	0	Gm37920-Gm15394	intergenic_region	intergenic_region	ACAAGTTACCACTCTTAATGCTTCTTTAACTATTAATTTTCCTGACTTAGATATTTCATATACCCCATCTCTTAAGCATTTATACATTTACTCAACAATGCTTAGAAAGAGTAAAGGGGAGAATGGGATAAGGTTGGCTAATGGGAACCA	TTTTTTTTTTTTTTTTTTTACACAGTAAAGTTTTATTTATCCTCAGGGGCTAGAGAAAGGCAAGCTCACAGGTGCCTCTCCTCGATATGCGGTCATCTTGAGCTTCTGCCATTCTCACTCAATCAGTTTCAGCTCATCCAGCCTCATCTC
chr4	109726225	Repeat (homopolymer)	TA	T	-1		ATAATAAATAAATAAATCTT	AAAAAAAAAAAAAAAAGATT	0	0	0.633333	0	Faf1	intron_variant	transcript	GAGCACCCGACTGCTCTTCCAAAGGTCCTGAGTTCAAATCCCAGCAACCACATGGTGGCTCACAACCATCCCTAACAAGATCTGACTCCCTCTTCTGGTATGTCTGAAGACAGCTACAGTGTACTTACATATAATAAATAAATAAATCTT	AAAAAAAAAAAAAAAAGATTCTTTCATATGAGTCTACCCTGGTATCTTTTATTCTACTTTTTTGGGATCTCATTCCTTCTAAAATCGTACCATAATTTTCACAAGAGACTTAGAAAGTGTATGTTCAATTTCCACTGTAATCCCAGATCA
chr8	63067453	Repeat (homopolymer)	GT	G	-1		TATTCCTTAGATGTTTATAT	TTTTTTTTTTTTTTGTAGAG	0	0	0.633333	0	Spock3	intron_variant	transcript	ATATCATGCATACATAAATACAACCTACTTATAATGTTACTTATATGTATCTCTTCAGGGTTACACATTTGGTATTGAACAAGCAATTGGTGTGCTCTTCCCCATAGAAGACTATTTCTCCTACTCTCAGTATTCCTTAGATGTTTATAT	TTTTTTTTTTTTTTGTAGAGATTAGAGCCTGCTAGCCTTTCTCTTGTCTATGTTAGTATATCTGTTGGTTCATTTCTTGTTCAATTTATGTTTAAGCAGCCATGTTGAAAAGGCTATATGAGTAGAGCTTCTGAAATTACTAAGAGACCA
chr1	19182405	Repeat (homopolymer)	CT	C	-1		GGTAAAGTTACATTATAGAA	TTTTTTTTTTCAAGATTATT	0	0	0.647059	0	Tfap2d-Tfap2b	intergenic_region	intergenic_region	CCAGAGAGGAGATTCACAACTTGTCAATCATGGTGAATTATTAATATGGGGGAAATTGATTGCAGAAAGTTCAAAGGTCAAAGAATCTGACCCTCAAACTCTAAATCAACCAGGTCTAAATTCAGGTGAGGGTAAAGTTACATTATAGAA	TTTTTTTTTTCAAGATTATTAGCCTTCCTTTTTAAAATGAAGTGTTTTAGTGTGTTAAAATGAATTCTATGCTATGCAAGGAAAATTGCAACTTTATTAACTAGTTTCTTGAAGGATCACTCTGCCTACTAACTGAGAACATGAAGAAAT
chr9	103093401	Repeat (homopolymer)	CT	C	-1		TGCTTGTGCCTGTGGTTATT	TTTTTTTTTTTTTTTTAATT	0	0	0.677419	0	Slco2a1	downstream_gene_variant	transcript	TGGATATTGGGTTGAGTACAGTCTCTGCCCATTTTACCACCCTGCCCCCTTGGTATAAGTTAACCTAACTTATTCGAAAGCTCAATGTAAATGGTATTTTGCAATCCATCCTAATGTTTTTGAGATCCATTGCTTGTGCCTGTGGTTATT	TTTTTTTTTTTTTTTTAATTGTTCCGTGACACTCTCTTGGTTGAATATGACACAAATTCTGTATCTATCCATCAGGTTATTTAGTTAGATGTCAGGCCATTTTTTTTTTATTATGATGAATAAAATTACTATGGAGATTCGTGAGTGAGT
chr14	15972681	Repeat (homopolymer)	GA	G	-1		CTAGCTATAATTTCAAGAGG	AAAAAAAAAAAAAAAAAACC	0	0	0.695652	0	B230110C06Rik-Oxsm	intergenic_region	intergenic_region	AATTATAAGCCAATACTCTATTATCAAGACATACAGAACATAATTATACTTTTAAAACCAGTCAGAAACAAAAACGAAGTGGATACACACATCTTATATATTTAGACCAAACAAAATCTTCTTGCTTTTTCTAGCTATAATTTCAAGAGG	AAAAAAAAAAAAAAAAAACCTTGTCACTTGCTGAACCCAATAAACACAATTGCAAAAAATTTTCCAGGAAAAAAGAGCTTACTTGCCATAGAAATTGAGAAGCTGCTGGCCCCTTTCAAAGCAGCTTTTTTCCACCTGTGCTTGACTCCC
chr1	64651617	Repeat (homopolymer)	AT	A	-1		TTGAACTAAAAAGGCCAGGG	TTTTTTTTTTCTAAAGTAAA	0	0	0	0.344828	Gm29152	intron_variant	transcript	ACCGAGATTAAGTCAGAATGAAAATCTTAGTGACAGACTATCAGGCACTCCCTGCCCTCAGCACACCACAAGATCTTGACTCAAAATCCTTGCTCTGGCGTTAAGGACTATTTATGAAATGTGGTCATCATTGAACTAAAAAGGCCAGGG	TTTTTTTTTTCTAAAGTAAACATGGATGATCTCTGATGAAATAAGGTTGCTGGACATTTAATATTACAATTTACAAATGCCCAAATCTCTGGATTTTTTTGTCCTTTGACATTCGTTTATTACTTCCAAGTTTAAACAGGTGACAATTTC
chr2	162815372	Repeat (homopolymer)	CA	C	-1		AAACTACATGGCTTAAAAAA	AAAAAAAAAAAACCCTAAAC	0	0	0	0.352941	Gm24478	downstream_gene_variant	transcript	GACTGTGGCAGGACCTGGATGGGGTCTGGAAAGGAAACAGGAATGGGACCAGTGATCTAGTGGGAGTCCAGAGAATCAAGCTAGTGTGCTTTTATTTCAGTTTTCCACCATTGCTGTAGCAAACATCTATAAACTACATGGCTTAAAAAA	AAAAAAAAAAAACCCTAAACTTTACTTACCCCACAGTTCTAGAAGTTAGACAGCTGAGGTGGGCTTTAATGGTGACGATCACAGGGTGGGCAGGACACACTCCTTCTCGAAGCCTCCAGGGCAGAATCTACTCCCTAGCCTCCTAGAGCC
chr12	89576370	Repeat (homopolymer)	AT	A	-1		TTCTGTCAGATGGAGGGGTT	TTTTTTTTTTTCCTTGTAAG	0	0	0	0.357143	Nrxn3	intron_variant	transcript	TAATAAGGGAGTTATGTGCCCATAACTGCTCAGCTAACAACATCCCTTAGCAGGCTGCCCCAGATCTCCTTCAGTACTTGCTATCAAACCTTAAACCACACGGAAGTAGATGTTTTTAAAATTCTGGGTTTTCTGTCAGATGGAGGGGTT	TTTTTTTTTTTCCTTGTAAGAATAGATTGTAATATGTTACTTCTTCACAGGCCACCTATTGTCACTTGAACCAGATGATTCATTTTAAGGGGAGAATCTTACTATGAATCATAGGGCATCTAGCAACAAACTTAGCCTCCCCATAAAAAT
chr6	56934176	Repeat (homopolymer)	GA	G	-1		CAGGACTCACATGATGTAAA	AAAAAAAAAAACTGAATGCA	0	0	0	0.4	Vmn1r4	intron_variant	transcript	ATTCTCTGCGTATTGACCAGGTGTGGATTTCTGTGTTAACCATGATCTACTTCAAGAAGAAACTTCTCTGGGACCTGTAAAATGGGTCATCAAGTAAAGGTGCCATGCCTGATAACATGGGTTCAGTTCTCAGGACTCACATGATGTAAA	AAAAAAAAAAACTGAATGCAGCAGGGTGTTCTCCAACCTGCCATGCTATATCACATGGGCACACACACATCATGTGGTACATGTGCACCCATATCACACTATGAAGTGTAAATGCCACCTCCATTAAGTACTTTCTCCAGAAAATTCCAT
chr10	3202200	Repeat (homopolymer)	TA	T	-1		AGCCAGCTGACCAGGAAAAG	AAAAAAAAAAAAAAAAATGT	0	0	0	0.441176	9230019H11Rik-H60c	intergenic_region	intergenic_region	AATAATAAAAATTCTCCCTCCAGCTAAGAGTTTTGCATTAATAGCTTTGACAGAGATGTGAAAGCATCTAAGTATTGATTGGGTCATGTGGTTGTTAGTGGTCACTCCTATACAGCTATATAATGAAAGGAGCCAGCTGACCAGGAAAAG	AAAAAAAAAAAAAAAAATGTACAGTTTGAGGAGGAAAGGTGCACCAGGAAGTGTAATAACAAAGCCCAGTGCTCAATGAGAGAGAAAATGTAAAGAAAAGAAAGATTCTAAAAGTAATAAAAAGAAGTTGTGGCTTCAGAAAAGGAGTCC
chr8	5037668	Repeat (homopolymer)	GT	G	-1		GTTTTATATTTATGATTAAG	TTTTTTTTTTTTTTTGTCCT	0	0	0	0.448276	Rpl21-ps14-n-R5s93	intergenic_region	intergenic_region	TTTCTTTGACTGTCCTTGTACAATGATGGGCTGAATGGGTTCTCACCAATGAGTCATGCTGATCAATGATCTTTAGTCTATAAGAAGATTGCTTGATAAGCAGCCAACTTATCATCAGTTTGGACTTCCTGTTTTATATTTATGATTAAG	TTTTTTTTTTTTTTTGTCCTGAGGAGGAATGTATGGTTTGAAGTGCCTGTGGGTTAAAGTATCTGAGAAGAAATCTAAATGATGTTATCAAATCTGTGGGTCAGAAGTCATTCTATTCCAGTTCTTCCTGGAGTGGCCCTCCTCTGTAAG
chr7	104410799	Repeat (homopolymer)	AT	A	-1		TACTTTGTGAGGAAACAACT	TTTTTTTTTTTTTTGAATAT	0	0	0	0.454545	Trim30a	3_prime_UTR_variant	transcript	TGTCCCTGAGGTTAAAGGCCCTCTTTCTTTTTCTCTGGGGCTTCTCTTACAGGTCCCTAAGACATTGTTCACCATGAGTCATTCTTTTGACTGTGTTTCTACAGAGATGGTGTTAGCAGAGGATCTATTTTACTTTGTGAGGAAACAACT	TTTTTTTTTTTTTTGAATATGGGAAATGATACATGACAGTAATCATCTTGTGAACAGACAAGCAACTGGATCAAGGAAATGAATCTACAGTGGTTTGGGGTTAGAAGTGAAGGTCATTAAAATAAAAGGCCCAAGACAAAAAAGAAGTTA
chr19	13594767	Repeat (homopolymer)	CT	C	-1		CTTTAGTTATAAGTAACTAG	TTTTTTTTTTTTCAAACAGT	0	0	0	0.457143	Gm22323	downstream_gene_variant	transcript	GTGTAGCTTTGACTGTCCTGGCACTCACTTTGTAGACCTGGCTGGCCTCAAACTCAGAAATTAGCCTGCCAGTGCCTCTCAAGTGCTGGGATTAAAGGTGTGCCCCACCACCACCTGGTTTAACACATTTCTTTAGTTATAAGTAACTAG	TTTTTTTTTTTTCAAACAGTAAGAAACACTTGATAATAACTTTACAATACAATATAAGTAGCTTGGGTTCAATCTGCTTTTGGGCAGCTGAGCACCACATGCACCAATTCCTTGCAGGCTCCTGGCTTCCTTAACATTGCACTATTCATT
chr4	87469651	Repeat (homopolymer)	AC	A	-1		CAGAGAAATCCTATCTTGAC	CCCCCCCCCCCGGGGGAACA	0	0	0	0.458333	Gm23154-Gm12604	intergenic_region	intergenic_region	AATACAAATCTGGGCATGATGGAACATACCTTTGACCCCAGCACTCAGGAGGAGGCAAAGGCAGGCAGATCTCAGAGGATGGGGCCAGCCTGGTCTACAGGGAGAGATTTCCAGGACAGCCAGAGCTACACAGAGAAATCCTATCTTGAC	CCCCCCCCCCCGGGGGAACAAAATGTAAATAATACAAATACAATTCTGCAATTTTCACAGAAAAGACTAGAGTTAGTTTAGATGCATGAAAGTAGGAAGTTGAACTATGCAAAGAGTAGACAAAATAAAAACAATGTGAATATCAAACTG
chr7	3178154	Repeat (homopolymer)	CT	C	-1		CATCTGCCTCTACATTCTTT	TTTTTTTTTTTTAAGATTTA	0	0	0	0.459459	Gm3375	upstream_gene_variant	transcript	CACACACACAGAAGCACCAAACCCAGAGGTGGCTCATCTGTATCCTAGAGTGTTATGCCACACCCAGACTGGTAGTTTTGTTGCTGTTTTGGGTGGTTTGGGCCGAAAGGGGTTGGAGGCATCAAGAGTTCATCTGCCTCTACATTCTTT	TTTTTTTTTTTTAAGATTTATTTATTATTATATCTAAGTACACTGTAGCTGTCTTCAGACACAGCAGAAGAGGGCATCAAATCTTGTTAAGGATGGTTGTGAGCCACCATGTGGTTGCTGGGATTTGAACTCAAGAACTTCAGAAGAGAA
chr16	36237221	Random (CG-DMR)	CAG	C	-2	0	AGCAGGCTCAGAAGATCTGA	AGACTTTTTTTTTTTTCCCA	0	0	0	0.586207	Gm10813	upstream_gene_variant	transcript	AAAGCTTACCTGAGTAAGCAGGAAGTGCAGAGCAAGCAGCTTCTAAACCTGTAGAAGTGACAGAAACTTACTGGCTACGTGGACCATAACCTAAGGCTCTCATGTGTTGGTGGGGCATCTATCTTCAGCCAGCAGGCTCAGAAGATCTGA	AGACTTTTTTTTTTTTCCCATTGGGAACTTGGGTGAACTGTCCCATCTTGTCTAGGCAAAGTGGGGGCAATCAACTTCCAAGTGTCCTGCTTGTCCACAGTTTGGACCACGTACTGTCAGCAGTCAAAGTAAAGGGCAGCTTGTAGCCCA
chr18	30757816	Repeat (homopolymer)	TA	T	-1		AATAAAGAAAATATCTAATT	AAAAAAAAAAAAAAGAACAA	0	0	0	0.46	Gm7936-Rit2	intergenic_region	intergenic_region	TCCCCTTGGTCTTGCAAACTTTATATGCCCCAGTACAGGGGAATGCCAGGGCCAAGAAGTGGGCGTGGGTGGGTAGGGGAGCAGGCACGGGGAGGGTATAGGGAACTTTCAGGATAGCATTTGAAATGTAAATAAAGAAAATATCTAATT	AAAAAAAAAAAAAAGAACAACAAACGGAATACTGCAGCTACACGGTAAAAGGAAAATGGGTCCTCATACTCAGTCCCAAAAGTTAGTTTAAGTGTCAGAAATACAATGCTTATGAACATGAAATAAGGGAATGGCTAACTCTTGTGTGCT
chr5	44584615	Repeat (homopolymer)	TA	T	-1		TAACAAAGCTGTTTGTTGTG	AAAAAAAAAAAAAAGATGTG	0	0	0	0.46875	Gm43505	upstream_gene_variant	transcript	AAAATCTTAGAGGGTAGCACTGATGTAAAACCATTGGTCAGTTCTACCACTGGAAAAGTTAATTGAGAAGATTAAAAGAAATATCACAGATTTAGGAGGAATGTCAATTGCAATTTCCTGCAACATAACATAACAAAGCTGTTTGTTGTG	AAAAAAAAAAAAAAGATGTGAAAGTAATACAGTAGACAATATAAAGAGATATTTTCAGAAAATACACAGTAATTTGGGATAGACATTTCCTTTCAACACTAAGAACAAACGTGTTACTACTAGAAAATACTGTTCCTAGAATGGGATTGC
chr17	77824076	Repeat (homopolymer)	GC	G	-1		CTGAGAATTCTGCCTTCTTT	CCCCCCCCCTACTCCCATCT	0	0	0	0.473684	Gm17538-Gm5229	intergenic_region	intergenic_region	CTGGTATTTACAGCACATGGATGGAGGTTGGAGAACAGTCTCACATGTCAGTCTTTACCTTCTCCATGGTTTAAGACAGGATCTCTGGTTGTTTGAGGTTACATTGCCAGGTTAGCTGGCTCATAATCATCTGAGAATTCTGCCTTCTTT	CCCCCCCCCTACTCCCATCTCTCAGTGAGATTGCAGATGACACTATACACTTCTTTACCTGCATTCTAGAGATCTGAAACCCAGGTCCTCACATGTAAAAGGCAAACACTATATTTTCTGAGTCATCTGCCCATCACACTGCATACTCAA
chr2	76356310	Repeat (homopolymer)	GA	G	-1		TATCAGATTTGAAAACCTAG	AAAAAAAAAAAAAAAACTGG	0	0	0	0.47619	Cyct	intron_variant	transcript	CCTGTCTTGTGTTTCCCGCCTTTTTCCACCGTGTGGCACTGAGCACATTTCTGAACAAAGATCTTCTTGCCTGCTTCAGCATCTCCCATTTTGCTCTGCAATAAGACCTTAAACTACAGACCAAAGAAAATATCAGATTTGAAAACCTAG	AAAAAAAAAAAAAAAACTGGGAGAGAGATGGATCCTATTACTTTGATATTAAGGAAAAAAATAACATTTAATCATGTTACTGCGAACATATCAGTGCTCAAAAAGAGATGCAACATTACAGCAGCCAATCTTACAGACACCAAATCATCT
chr16	19037633	Repeat (homopolymer)	AT	A	-1		CAGGAGACTACAGTACAGGC	TTTTTTTTTTTTTTTTACAG	0	0	0	0.477273	Gm10088-2010309G21Rik	intergenic_region	intergenic_region	GTTAATTAAGGTTATTACAAGAGTGATCATCTTATGAGAGCACTACAAAACTAAGACAGTGTTATCTGAGTTTGTTTTGTACATATATTAGACCCTTAGACAGTAGATTTTGGCTATGGTTGCTGCCTGGCAGGAGACTACAGTACAGGC	TTTTTTTTTTTTTTTTACAGCACTAAAGTTATAAAGTAAGTTTTAACTATAAGTTATCTTAAGAAAGACTATCCAAAATTAGAGGAGTGGACAGTTGAATTGTTCCCCCAGAATCTGTCCTCATTGCAGGAGGGCCAAGATGCTCAGATT
chr4	51707161	Repeat (homopolymer)	CT	C	-1		AAAGCTTAATCTATATACCT	TTTTTTTTTTAAATTAGGTA	0	0	0	0.478261	Gm23043-Gm24943	intergenic_region	intergenic_region	GAGCCAACCCCATTAAATGTTTTTTGTTAGACATGTTTCTAGGGTCATGGTGTCACTTTATAGCAACAGAAGACTGAATGCTGTTTCTTTGAAATGTACAGAATTTTGGGTTAATATAACTAAATGTAAGAAAGCTTAATCTATATACCT	TTTTTTTTTTAAATTAGGTATTTTCTTCATTTACATATCCAACGCTATCCCAAAAGTCCCAATTACCCTCCCCCAATCCACTCCCACTTCTTGGCCCTGGTGTTACCCTGTACTAAGGCATATAAAGTTTGAAAGACCAATGGGCCTCTC
chr8	70734843	Repeat (homopolymer)	AT	A	-1		TACTCAAGAGCATTAGTAAC	TTTTTTTTTTTTTGCTAAAT	0	0	0	0.48	Pde4c	intron_variant	transcript	GATGACTTCATATTCTTAAACTCTGAACCTCCTCTCCATTAGTTTGAATAGTATCAATAAGAGTGTCAGTTTGGGGTGGGGGGAAGAGTGTCAATCTGTTGTTCTAGATGTCTATCTGAATCTTCTTGTATACTCAAGAGCATTAGTAAC	TTTTTTTTTTTTTGCTAAATGATTAACAAAAGTAGCTGTCTTAACTTCTTGCATCAAAACAATTGCAGGAGCTATGGTACCAGCTATTAATGTAATCAAAGGTGCAATACTAACAATAACCAAGCCCACTACCCTCTTGCTTCTGCTTAA
chr4	130729327	Repeat (homopolymer)	GT	G	-1		CTTTAACTTGTACCAGCTGT	TTTTTTTTTTTTTTTGTTTG	0	0	0	0.483871	Pum1	intron_variant	transcript	CTGTGTTCAGACAGCCTCACCTCTGTTAATCACAAGCATTTGGACCAATGCTTTGAGGTATCTGGCTGGGGCAGGAGGTGGTGGTGTATGTGATGATGATGATGATGATGATGATAGAACATGACAATTCCTTTAACTTGTACCAGCTGT	TTTTTTTTTTTTTTTGTTTGTTTGTTTGTTTTTTAAGAGATGGAGGGATTGAATGTAGCCATAGGCTACTCTCCCTTGCCTGTAATGGGTTTGGAATTTTACAGTAATTGTAATGGGTTATGGAATTATACTTTAGGTTGTGGTATATCT
chr10	26669323	Repeat (homopolymer)	TA	T	-1		CCAGCTGTAGATACAGTCTT	AAAAAAAAAAAAAAAAATTC	0	0	0	0.5	Gm8709	downstream_gene_variant	transcript	TACAGTCTTCTTTTTTTTTTTTCTTTTGGTTTTTCGACACAGGGTTTCTTTGTCCAGGCTGGCCTCAAACTCAGAAATCCGCCTGCCTCTGCCTCCCGAGTGCTGGGATTAAAGGCGTGCCCCATCACGCCCAGCTGTAGATACAGTCTT	AAAAAAAAAAAAAAAAATTCAAGAAGGAATCAAGGAATTAAAGGTAGACTCAAGCAAGACATGAATGACCTTTTAAAAAGACAGAAATAAATCCTGACGTCCAAGAAAATACAGATGAATGAAATTATGAAAACAATATAGGATTTGAAC
chr14	52540034	Repeat (homopolymer)	CA	C	-1		CTAAATAGTAAGTGTAGCTC	AAAAAAAAAAAAAAAACCCA	0	0	0	0.5	Gm36448	intron_variant	transcript	ATAAAGGGCAAGAGATCCAAGCAGGGATGGCTGGCAGGCATGGTGGTGCATGCAGTACCCAAGAAAAGGAAGCAGGCACATCTCTGTGAGTCTGAGGTCAACCCCATCTGTAGTTCCAAGCCAGCCGGTACTAAATAGTAAGTGTAGCTC	AAAAAAAAAAAAAAAACCCAACCAACCAACCAAACAAACAAACAAACAAAAAACCAACTCCAAAACCCAAATGAACAAAGCAGGAGTGTCACTCTACTGCAGCACCCTGAGAACATGATGCAAAAACTGTGAGTCCACATTAGCAACAGC
chr9	98723967	Repeat (homopolymer)	AT	A	-1		AATGACCTTCAAATTGCACT	TTTTTTTTTTTCATTTTTTC	0	0	0	0.5	Pisrt1-E330023G01Rik	intergenic_region	intergenic_region	GACCTCAGGAAGAGCAGCCGGTGCTCTTAACCACTGAGCATCTCTCCAGCCCCATGCCTTCCTAATTTCATTTACTGAAACCTTAACTCCAATGTGAGGCTGGAAGCCTTCCAGAAAAACTCCTATTGTCAATGACCTTCAAATTGCACT	TTTTTTTTTTTCATTTTTTCAGCTAAAACCTGTAGGTGCTCCGTCCCTCATCTACAATTCATGTTAAGCATGTCCAGGAGTGTTCACGTCCACAAGCTTAATCTTACAAACATGTGCTGCATGACATAGCTAAGCAGGCCTGGATGTGCC
chr14	52373442	Repeat (homopolymer)	TA	T	-1		TGGTGGTAGTGAATGTTATT	AAAAAAAAAAAAACCTAAAA	0	0	0	0.514286	Gm4742	upstream_gene_variant	transcript	TCTCTCTCTCTCTCTCTCTCTCTGTGTCTGTCTTTCTTGTTTGTAATACTACATAATAGCTCATGACAGCAATCACATTACTGCTGAGACATATCTCCATCTCCATTTTGTTCTTCTTCAATGAACAAAATGGTGGTAGTGAATGTTATT	AAAAAAAAAAAAACCTAAAAACATTTTAAAGCCAAGAGTGATATTGTTATTTCCAGTACTTGAGTGGTATAGGCAGAAAGATGAGGAATTCAAGATCCTCCTTAGGTACATAGTGAGTTTGGGCTAGCCTGAGGTATCTGAGAAAAAGAA
chr1	19188453	Repeat (homopolymer)	GT	G	-1		CTCTGTACCAATACCATGCA	TTTTTTTTTTTTTTGTTGTT	0	0	0	0.518519	Tfap2d-Tfap2b	intergenic_region	intergenic_region	TTGTTAAAAATGCTGTCTTTTTTTTTCCCCCACTGGATAGTTTTATCTCCCTTGTCAAAGATCCAGTGACCATAGGTGTGTGGGTTCATTTCTGGGTCTTCAAATCTATTCCATTGATCTACCTGTCTGTCTCTGTACCAATACCATGCA	TTTTTTTTTTTTTTGTTGTTGTTGTTTTTTTAATCACAATTGCTCTCTATTACAGCTTGGGATCAGGGATGGTGATTCCACCATAGGTTCTTTGATGACTGAGAAGAGTTTTTGCTATCCTGGGTTTTTTGTTATTCCAGATGAATTTGC
chr10	44524363	Repeat (homopolymer)	GA	G	-1		GTGTGGCTAAATTTGGGGGA	AAAAAAAATCTCCTTCAAAT	0	0	0	0.521739	Prdm1	intron_variant	transcript	GAGCCACATTTAAAATTTCATTAGGAAAAACCCCACACACACTCAGCTCAGGCAACTGCTGAGAGACAGCTGCTAGAAACAACTTCCCACTGCAATGCTGTGTGTAGAACTTTGTAAAGGCTACAAGGAAGTGTGGCTAAATTTGGGGGA	AAAAAAAATCTCCTTCAAATTCAACTATATTTTGAAGGTCATGAATCTTAATACATTTAAGATTTTAGTGTAGAGCAAAAAAAGCTTTACTGAAATCGAGGCTGTATAATTCTTTTAAAAAATATGTACTCAGAAACTTTCATCTAAATA
chr17	39153984	Repeat (homopolymer)	GA	G	-1		CAATTCTGTTACACTGTCCT	AAAAAAAAAAAGATATGGAA	0	0	0	0.521739	Esp23-Esp18	intergenic_region	intergenic_region	GAGAAGAGGACAATTAATTGACAGGGCAGCCCACCTACTTCTCATGTAGACAACACATGAACTGAAGACTTTAGAAAATGCTGTTGCAGTATAACTGTAGGGACTAGAGAATTCTGAGCATCTTAAGGTTCAATTCTGTTACACTGTCCT	AAAAAAAAAAAGATATGGAAAAAATAATCCTATCTCGATTTTAGAAGTGAGGTTTATTTTCAATATTTAGTTTACAGAAATTCCATAGAAAATGCCAATTTAGATTAACAGAAATTCAAAGCAATTCCATTAGTGTCAGGAACAATGCAA
chr13	5772593	Repeat (homopolymer)	GT	G	-1		TAACCCTTTCCCTACCTAAA	TTTTTTTTTTCCTTATGAAC	0	0	0	0.526316	Gm24790-Gm26043	intergenic_region	intergenic_region	TTCCCTCTTTTCTTATGACTTTGGTTTTCTCACTCCACTTCCCTGTCTTTCTCCTTTTCTTCAAAGGAGAAACGATTTCATCTTGAGAACAGGAAAGTTCATTGACTTTTCCATATTCTCAATACTGTGTTAACCCTTTCCCTACCTAAA	TTTTTTTTTTCCTTATGAACATTGACTCATTTGTCTACTCTGTTCCTAAGTTACATATCCCCTGTAAGCCATAGTATAAGCCAGTGACTTCTGCTCCCAGCAGCTACCTCAACCACTCTGGTGAGTGCTGTCAATCAGTGCCACCCCCTT
chr5	83060220	Repeat (homopolymer)	AT	A	-1		TGCATGGTTTCTGTCCTTGT	TTTTTTTTTTTTTTTTTCTG	0	0	0	0.53125	Gm43217-Tecrl	intergenic_region	intergenic_region	CATTGATATTAAGAAATATTAAGGAAAAGTAATTGTTGCTTACTATTTTTTTTGTGTTAAAGTTAGCATTCTGTTCTTGTGGCTATCTTCTTTTAGGTTTGTTGAAGGATTACTTTCTTGTTTTTTCTAGTGCATGGTTTCTGTCCTTGT	TTTTTTTTTTTTTTTTTCTGTTATTATCCTTTGAAGGGCTAGATTTGGTGAAAGAAGATGCTCATGAGGATGTGGAGAAAGAGGAACACTCCTCCATTGATGGTGGGATTGCTAACTTGTACAAACACTCTGGAAATCATTCTGGCGGTT
chr7	119514178	Repeat (homopolymer)	GT	G	-1		ACACATATTCTGTGGTCACC	TTTTTTTTTTTTCAAATGAG	0	0	0	0.533333	Pdilt	intron_variant	transcript	TGAATGACGGTTCGAGAGAAAGTACTGGGTAGAAACCCCACCTTTGCTCTAATACCTGCAGTCTTTCTTGTTTATGTGCATGTATGTACATGCTTGTGTGCGTGTGCATTTAGAGGCACAGAGATCAACCACACATATTCTGTGGTCACC	TTTTTTTTTTTTCAAATGAGGCCTCTCACTAGCCTAGAAATTACCAAATGGGCTAGCCTCGATGGCTTGCTAGCCCCATTACCTGCCCATTTCCACTTCCCCAGCTCTGGGATTACAAGGTGTCACCAATCCTGCATTTTTTCCACGGGA
chr12	41955679	Repeat (homopolymer)	CA	C	-1		AGACAGAAAGTAAAGTAATG	AAAAAAAAAAAGGTTCCATC	0	0	0	0.535714	Immp2l	downstream_gene_variant	transcript	TAGTGACTGCCAGTTAGGAAGGACCAGAAACCGTGATAAAATAAAACAACCATTTGTCCACATCTTGTTTGGGTGTTTAATTATCAGTTAACCAAAGTTCATTAATGAAAAATATTTTATCTCTTATCCAAGACAGAAAGTAAAGTAATG	AAAAAAAAAAAGGTTCCATCAATATTTGATATAATCAAATGTTTATTGGCCCTTTTTAGTATAAAACTTCTGAGTTAATCCTATGCCTGTTCACAATGATGAGTAAGGAGGCCATTGGTCAACGTTTTATCACATTTGTTGAAAAGTTCT
chr9	79377489	Repeat (homopolymer)	TA	T	-1		TGCTGCATTGTTGTTTCTGA	AAAAAAAAAAAACATTTAAT	0	0	0	0.535714	Gm28620-Col12a1	intergenic_region	intergenic_region	GCTCATAGAAAATGTTTTATATTTCTTGAAATGAACATTTACTTTGGATTCATATTTGCCTTTCTTGCAGAAAACCTTATTCCCAAAGTATCACCTTTATCTCATAGAATATCTTGGCAAAAATCATGGTTGCTGCATTGTTGTTTCTGA	AAAAAAAAAAAACATTTAATTCATAGCAAAATTGTACAACAACTGGTCTGTACTTACAGAATTCACTAATCTCCCCATGTTCTACACAGTTCAGAAGCAGTAGGTTTAATATAACACTGGGTTCTTTCTAAAACTATCAGCTATGTGGCA
chr17	32014807	Repeat (homopolymer)	GT	G	-1		ATACTAGATGGTTGAGGGTT	TTTTTTTTTTTTCTTTTAAA	0	0	0	0.540541	Hsf2bp	upstream_gene_variant	transcript	TGCCTATCATACACGAGGCCCTGGGTTCTACCCCCAGCACCACCAAGGAGGGAGAAATAAACCAAAAATCATAAAAACTTAGGTAAATTCATTTATAGTAAACAGAATTAGCTCAACCACAATTTAAATTATACTAGATGGTTGAGGGTT	TTTTTTTTTTTTCTTTTAAAGAAGTCAATACTTAATAATAAGGTGTTTTTGTCTAGAGTTTCAAGAGAATTGAGGGTGGAACTGGAGAGATGGCTCAGTGGTTAGGAGTACTGACTGCTCTTACAGAGGATGTAGGTTCAATTCCCAGTA
chr7	10352242	Repeat (homopolymer)	CA	C	-1		CCACGCATTTCTGCTTTCTG	AAAAAAAAAAAAAAAAATCA	0	0	0	0.541667	RP23-469O12.7	downstream_gene_variant	transcript	TCAGAGGCTAGGATATAATCCTTAAGCCCATAATCAATGATCCTTTAAATCATAAAAGAAGAGTGAATTAACTCTGTTTATTTTTTCAACATTTTTCTAGGCAGCAGATTACTGAATTTGTTAATGAATTCCACGCATTTCTGCTTTCTG	AAAAAAAAAAAAAAAAATCAATTCCTGTCTATCAGAAACAGTGTGGAGACAGAAGCAGAAAGCAAGGCTGGAAATTCTGATGCAAGAAACATGGCTATGTGCTGACCTCAAACTACTTCTAAAATAAAGGAGGAATTTTAATTTGCTTAA
chr6	23250676	Repeat (homopolymer)	GA	G	-1		TACCTGCTTTCTTAACAGCG	AAAAAAAAAAAATCTCCCTC	0	0	0	0.542857	Fezf1	upstream_gene_variant	transcript	CAGACAAAGGGTGCGGGTGACCTGGACTGCTTAAGGAAAGGCGGGGTCGGGAGTGTCCCTGTCCCAAGACAGATGGGTAGAGGTTAAGACTTTAATTGCTGCCTTTTGGGGCGGATCAGATTCCCTTTCCTACCTGCTTTCTTAACAGCG	AAAAAAAAAAAATCTCCCTCCTGCTGCACTCCTCCCTCCCCGGAACAAGTTTAAAGAAGAAAGCAGAAAGGCGAGAAACTGCTCGGCCGCGGAAAGCACTGGAGCCCCCAGCTGATTTGAACAACTCACCGGCCTCTGGAGCGTTACCTG
chr19	41633588	Repeat (homopolymer)	AT	A	-1		GGTCGCATGTCTGGCTTGAG	TTTTTTTTTTTTAATTTTAA	0	0	0	0.545455	Slit1	intron_variant	transcript	CCATCCATCTATCCATCCATCCATCCATCTATCCATCCATCCATACATCCTCCTTCCTTTTTTTTTTTTTTTTCCTACTGTTGAGCCCTGGCTGGCCTTGAACTCTCAAATCTCCTGTCTCAGCCTACATGGTCGCATGTCTGGCTTGAG	TTTTTTTTTTTTAATTTTAAAAGTAGGGCATAAAAATGTTCTTAGAAAAATACATAGATTTTCTTTGGAAAAAAGCCTTAGCTGTCTTTCTTGGTGTGAGAGTTGGGACTCTCTGGTCTCCCTCCTCTCCACATGGCCTGGCTAGGTGAT
chr11	23145184	Repeat (homopolymer)	TA	T	-1		TTAAGTTCATTCTTTTTCTT	AAAAAAAAAAACTTTATTTA	0	0	0	0.55	Gm12059-1700061J23Rik	intergenic_region	intergenic_region	TTGCTATATAGCCAGGTTAGGTATAAACTCATGACTCAGATGCCTGTGTGTTAGTACTTCATGTATGTACCACTATGCCAGGCAGAATTATAATTTATTAATTATTCAACTCATTGTCCCTCTCCTGGTATTAAGTTCATTCTTTTTCTT	AAAAAAAAAAACTTTATTTATTTATTGTAAAAGTGCTAAGCTGCATATACATCTGCCTGCCTGAAAGAGGGCATCATATCCAGGCCTCCAAGCCGGACGTAGTGGCGCATGCCTTTAATCCCAGCACTTGGGAGGCAGAGGCAGGCGGAT
chr9	107296420	Repeat (homopolymer)	AG	A	-1		TGCCCCCGCGCTGTAGTTCT	GGGGGGGGGGGATAAGCGCA	0	0	0	0.555556	Cish	5_prime_UTR_variant	transcript	AGTCTTTCTCCAGATCTCACAGCACACCACCCACCTTCTCACACAGTGTCCTGCAATAAGCGAGACCACGGCCGCCAGAGACAACGTCCGATAAACTAGAAGCGGCTGGCTAAGAGGACCGGCCCGACCCTGCCCCCGCGCTGTAGTTCT	GGGGGGGGGGGATAAGCGCACCCATCCCCAAAGAAGTAGAGGGAAGACAATCTGGTCTCCAGTTGCATCCACATTCCTTCTTAACTTGTCCCCAACCCAGTCTTTTGCCTACTAGTCTCTAGGTCCCGCCCCACTCGGGCACGTCAGTTC
chr1	5286718	Repeat (homopolymer)	TA	T	-1		TCTCTGGAAGTATACAATTC	AAAAAAAAAAAAAAATGTAG	0	0	0	0.558824	Gm7182-Gm37567	intergenic_region	intergenic_region	GTTTTATTTATGTGGCCACATGTTACTGCTGCCCTGAACATTTATGTCCTTAGGAAAGAGATTTGTGGCTTTATAAATGTTCTTTACAACTTGCCTTGTAGGAAAAAGGTTGTTTCATTGAGATTATTTCTCTCTGGAAGTATACAATTC	AAAAAAAAAAAAAAATGTAGTTTCTTCAGTTTTATCTATTTGGGAAAAAAAGTTCACTTGCTGCTTATGGGGAAGTCTTCAAAACTTAGCTGGGAATAAAACATTTTCCAGATAAACACCTGTATTGGGAATTTCACTTCTTATCATGGA
chr1	134438948	Repeat (homopolymer)	GT	G	-1		TACCACCAGAGGGTTTTCTT	TTTTTTTTTTTTTTTTAAGT	0	0	0	0.56	Platr1	non_coding_transcript_exon_variant	transcript	CCTAAGAAATTGCTTTTTATATTTATTTTGCGAAAGGATGTCACTGAATTGATCAGGCTATCCTTCAACTTACTCTGTAGCCCAGGCTAACCCTGAATCAGCCTCAGGAGTAGCTGGGATTACAGGTGTGTACCACCAGAGGGTTTTCTT	TTTTTTTTTTTTTTTTAAGTTGGTCCCACTATGTAACACAGGAAGTTCTGAAACCCTCTGTAGACCAGGCTGGCTTTGAGTATATAAAGATCTACCTACCACTGCCTCCAAAGTGCTGGGGTCATAGCTTTTATCTTTCACAAATGTTTG
chr2	77783550	Repeat (homopolymer)	GT	G	-1		CGAAGCAAAGAACTAATATG	TTTTTTTTTTTTTTTGAGGT	0	0	0	0.5625	Zfp385b	intron_variant	transcript	AGGGGCAGGGGCAGGGAAGAGGGTATATAAAAGACACACACTGTCTCCAGTTCATACAGTGACGAAATAGTAGCAGGCTGACCAACCCTACTGTGCTCTTTACCTCAACGTTACTGTCGTAGTTCACAGACGAAGCAAAGAACTAATATG	TTTTTTTTTTTTTTTGAGGTCAGGCATACATTTGAGAGGGTGCCTAAATCCTCCCCACCTGGGACTTTTTTTTTAAAAGTATTTTCTTTATTTACATTTCAAGTGCTTTCTCCTTTCCTGGTTTCCCCTCCAAAAACCCCCTATCCCATC
chr5	147608830	Repeat (homopolymer)	CT	C	-1		CTCTATACTTTCAGCATTCA	TTTTTTTTTTTTTTTTTGAT	0	0	0	0.565217	Flt1	intron_variant	transcript	TACATCCTTCATGAAAGAATAAAGCAATTTGGACAAGCAAGGACCGCTTCCTTCCCCCACAAGGATCTCTGTGGGGGGTGGGGGTGGGGCACACCTAAGTCTCCTGGAGAAGCCACTCCCTCTTTTAGCCCTCTATACTTTCAGCATTCA	TTTTTTTTTTTTTTTTTGATGGCTCAGTGATTAAGAGCACTGACTGCTCTTCCGAAGATCCTGAGTTCAAATCCCAGCAACCACATGGTGGCTCACAACCATCTGTAAAGAGATTTGAAGCTCAGCATTCACTTGGAACCAAACCAGAGT
chr19	43603014	Repeat (homopolymer)	TC	T	-1		CTGGGGAGCCAGAGGGGACC	CCCCCCCCCCCTGCTTGTCC	0	0	0	0.576923	Got1-Gm20467	intergenic_region	intergenic_region	TTATTTTGAAGTCTGCCTCCAGTCAATCCTACCCAAGCTCATTCTTCTTGGGAACTGTAAACCTTCCCCCAGGAGGACAGGACAGCTTGAAGTGACGAGCAGGGATCCCCAGAAACCTAAAGAATGGCATCTGGGGAGCCAGAGGGGACC	CCCCCCCCCCCTGCTTGTCCAAAGGAGGGATCGGTGAAGAGAAAGGAAGCTGGGCCTGGGAAGCAACTGGGTCAGAGATCACTGTCCATGAGTAGGGCAAGAGAGGAGCAGAAATAATGGTGGACGCTTAGCGTGGATTTAAAGCAGTGT
chr11	54776285	Repeat (homopolymer)	TG	T	-1		TGTTATCATAGCATAGAAGG	GGGGGGGGGGCAGCCTAGAA	0	0	0	0.578947	Cdc42se2	intron_variant	transcript	AAATCAACTCTCTGGCTCATTTACCAGCTCCTGCTTGAGTTTCTGCCCTGACTTCCCTCAATGATGTACATGACCTGGAAGTATAAGCCAAACAGATCCTTTCCTCCTCCCAGGTTACCTCCGGTTCAAATGTTATCATAGCATAGAAGG	GGGGGGGGGGCAGCCTAGAATACCACAGAAGGCTCTGGAACATAGAAGTCAAATAATTAGACTTCCATTTTAAAAACATGACCTGGTTGCTCTGCTGAAAACAGAACAGAGGAGGAGCAGCAAGAGAACACTTGCAAAGAGTGTGGCAGG
chr10	6771496	Repeat (homopolymer)	GA	G	-1		GCTGCTTAAATTGATGAAGG	AAAAAAAAAAAAAAGAAAAT	0	0	0	0.6	Oprm1	intron_variant	transcript	AGGAAATTTTGATATATTACATTCAGATTATACTTGATACTTCTCATGCTCCCTTCTCTGTATAAATTTTCATCCAAGAAAAAGACCTCTTAACATACTTACAAAAAATTGCAAAGCTTGATCTCCTTCAGCTGCTTAAATTGATGAAGG	AAAAAAAAAAAAAAGAAAATACAAGGTGTCTAGAGACACAAGGGTTTTAGAACATTTTTGTTAAGCTCAAAAAAAATGTAAAAGATTCTAAAAAGGCACATGTCTTGTCTTTCCAAGAATTTAAATTGTGGATCTTAAAGTATAATCTAG
chr7	140462810	Repeat (homopolymer)	CT	C	-1		TGTGGGCACATGGCTGGCAC	TTTTTTTTTTTTCCATAACA	0	0	0	0.6	Olfr533	upstream_gene_variant	transcript	CTTTTCCTAAACCTTGGGTGCCATTTCCAAGTACATTGTGTTTATGTATCCAGTGGAACTGAAGACATGAAACATTTCAAAACCTTTGTCTTGGGAAGTAAGAGTGAAAATAATGGAAAAGTGAGTCCATTGTGGGCACATGGCTGGCAC	TTTTTTTTTTTTCCATAACAACAGTTGGATGAGTGTGCAACACCCCAGAGCACCTGAGGTGCTCAGAACAGAACAGCCTGGGATCTTGGACTCCTGCCTGCTCCAGCTCACAGTGTAACTCAACCTGTCTGCCAAGGTCAGGATACAATG
chr16	87518498	Repeat (homopolymer)	AT	A	-1		TGTTTTTTGTTTTTGTTTTT	TTTTTTTTTCCAAGACAGGG	0	0	0	0.605263	B130034C11Rik-Gm24891	intergenic_region	intergenic_region	TGAGCTTTGATCATACTAGAGATATAAGGACTAGAGATAATAAAATACCTTGTGCTGAGGAGCTGTGGAAGGCGAATGGTCTTTCTTTAAAAATTTGCGAGGGGCATTTTTTTTTGTTCTTGTTGTATTTTGTTTTTTGTTTTTGTTTTT	TTTTTTTTTCCAAGACAGGGTTTCTCTGTGCAGCCCCGGCTGTCCTGGAACTCACTCTGTAGACCAGGCTGGCCTTGAACTCAGAAATCCGCCTGCCTCTGCCTCCCAAGTGCTGGGATTAAAGGCGTGCGCCACCACGCCCGGCTTTTT
chr2	132960150	Repeat (homopolymer)	CA	C	-1		TGACAAACTCAGAAGGGGCC	AAAAAAAAAAAAAAGCAATG	0	0	0	0.612903	Gm14102	downstream_gene_variant	transcript	TGATAGAGTACTCTGACAAAAGCAACTTAAAGGAGAAAGGGTTCAATTCTAGCTCATAGCTCCACATTATGTAGACTGTCATGTCAGGGAGGTCACAGTGGCAGGAGCTTGAGGAAACTTGGTCACATTATGACAAACTCAGAAGGGGCC	AAAAAAAAAAAAAAGCAATGAATGGATGCTTGCTTGATGTTCACCTTAGCCTCGTCACACTGTCCAGGATCCCACCTTATTTCACATAATCAAGGTAGTCCCTCACAGATATGCACAAAGGTCCTTCTTCCAAGTGACTCTTGGTTTTGT
chr4	31439873	Repeat (homopolymer)	CA	C	-1		ACAAAAACAAACAAACAAAA	AAAAAAAAAAAAAGAAAGGA	0	0	0	0.636364	Gm11922-Map3k7	intergenic_region	intergenic_region	CTCCTCCAAAGAACCAGCGCTCAGGAGGCAGAGGCAGGAGGATTTCTGAGTTCGAGGCCAGCCTGGTCTACAAAGTGAGTTCCAGGACAGCCAGGGCTATACAGAGGAACCCTGTCTTGAAAAACAAAAAACAAAAACAAACAAACAAAA	AAAAAAAAAAAAAGAAAGGAAAAGAACTACAGACCATCTAAAACAAACAAATAAGTTCCAGGCATTCCAAGACACTCCCCAAATGATATAATCTGTTACCTTGGTTGCTGTCCAGATCTTGAAAGTAAGAGCCCATTTCTGAAGACACCA
chr4	113237676	Repeat (homopolymer)	AT	A	-1		TCCCAGCTCTCTATACACCC	TTTTTTTTACTGAAAATCAT	0	0	0	0.652174	Skint6	intron_variant	transcript	AATGAGTAGTCAGTTAAATGATTTGGACAGAAATGGAAAAAATCTATTTCAGTAAGCATATTTTTTACATTAATGAAATTTTATGCAATATATTCTGATAATTTCCGTTTATCACCTCTAGCTATATCTTTCCCAGCTCTCTATACACCC	TTTTTTTTACTGAAAATCATATTTTTGAAAATCAGTTCAGCTGGAAATACTAAATGTGTTGTCACAAATATTTGAAAAGTTAGGAAAAACAATCCAAAAGGAATCTGATAAGATGTTGAAATCTAATAGTGCATTTAGATATAACAAGAA
chr2	30518019	Repeat (homopolymer)	GA	G	-1		TTCCTACTTCAAATTAAGAA	AAAAAAAAAAATCCCTCAGA	0	0	0	0.657143	Ier5l-Gm14487	intergenic_region	intergenic_region	GGCTTCCTAGCAAGATGGAGAGGCGAGGAGAGCTTCCTTCTTCCAGGTCCTTAGATAGCCTCCCCGCAGAAAGTGTGACCCAGACTAAAGGTGTGTCTTCCTTCCTCCAGGTCTGGATTAGAAGTTGATTTTCCTACTTCAAATTAAGAA	AAAAAAAAAAATCCCTCAGAGGTGTGCCCTCTTAGATTTTAGTTAATTTCAGGTGTAGTCAAGTTGACAACCAAGAACAGCCACCACAAGGCTGGTCTTCACTGTGATTTGCTGTAGTCCGACCCTGACTTTATTACCTATGTCTCACAA
chr5	127982778	Repeat (homopolymer)	GT	G	-1		ACTCAGTTGTGTCATTTAAT	TTTTTTTTTTTTTCTGGAAG	0	0	0	0.677419	Tmem132d	intron_variant	transcript	ATTTTGGTTTTTGTCAACTCTATTCAAGATAGATCCTAAGAGAAGAGGGAATCTCTGCTGAGAAAATGCATACATCAGATTGGCCTGTGGACATGTCTGAGTGAAGTGGAAATTTCTTGTTTCTTTGGAGACTCAGTTGTGTCATTTAAT	TTTTTTTTTTTTTCTGGAAGCTGGAAGAGGATGTTTTGCTGAAGCAGACATGTGAGAGGATGCTTTGCTGTGGCAGACATGTGAGAGGATGTTTTGCTAGGGTAGACACTCGAGAGGGCATGTGATGTTTGGAAAGATTATAAGTAGAGC
chr12	55436665	Repeat (homopolymer)	GC	G	-1		CACCTTTTTAAAGATATTCT	CCCCCCCCCACCCCCATCAC	0	0	0	0.72	Psma6-Nfkbia	intergenic_region	intergenic_region	TATTTTCATATCCAAAGCAGAAACCCTGGCTGTTCCTATCAGTCCCCCTCCCCACTGGTTCCATACCTGAGCAAGCAGACATGGCCCTGTATATCTATACATGGTTTCTTCAGCCAGGGAGTGAACTTCCCACCTTTTTAAAGATATTCT	CCCCCCCCCACCCCCATCACTAATTTGTTCGGGATATATGAGGCCCTTTTTTCAGGGTGTGGAGGGGGCGAGCCTCTGGCCTCACCTGAGGAGAACTGTTTCTTCCTGAGAGAGCACACCAGGAAGCAAGCTGAGAGGGGCCCTGGATTT
chr7	14137538	Repeat (homopolymer)	AT	A	-1		CCACACTCCTATGTTCAGTA	TTTTTTTTTTTGCAAAGCTT	0	0	0	0.724138	Sult2a-ps3	intron_variant	transcript	AAATTCTGGGGGAATCACCATCCCTGATCTCATGCTGTATTACAGAGCAACAGTGATAAAAACTGTATGGTATTGGTACAATGAAAGGCAGGTAGATAAATGGAATAGAATTGAAAACCCAAAAATGAACCCACACTCCTATGTTCAGTA	TTTTTTTTTTTGCAAAGCTTCTAAAACCATCCATTGGAAAAAAAGACATTTTCAACAAATGATGATGGTTGAATTGGCTGTCAGCATGTAGAAGAATGGAAATCTCTCCATTCTTATCTCCTTATACAAAGCTCAAGTTCAAGTGGGTCA
chr3	143917304	Repeat (homopolymer)	GA	G	-1		CAAGCTGGAATCCTTTGGGG	AAAAAAAAAAAACAACTTTG	0	0	0	0.727273	Gm42707	intron_variant	transcript	ACTGACATGAGTCATTTGGGCACTGGACTTGCTAGAAGGCAAGAGTGTTTCTTCCATCAAGAGATTCTTAGAACCAACCAAGTCTGTAAACAAAAAATAACCAACCCAAATGGATAACTAAGGTTTACTACAAGCTGGAATCCTTTGGGG	AAAAAAAAAAAACAACTTTGATTCATAGAGATAAGAAACTTCCAAGTTGCTAAGATTAATGAAAGACAGTGATCAAGACAAAGACTTCATTGTCAAAATAATTAGAAATTAAGAGGTCACATGACTTGGAAATTGACTTTGCTGGTTCCT
chr2	35733836	Repeat (homopolymer)	A	AC	1		CTCTAAAAGCGAAGCATTAG	CCCCCCCCCCCATCACTTCC	0.314286	0	0	0	Dab2ip	downstream_gene_variant	transcript	TTGGCTTACGTATGCGCTCTACATTTTTTTCCCTCAACATGTTTTTGTGTTTATGATGAAAATCCAATTAAAAAATACCTGGAGCTCAGTGGTAGAGGGCTTGCCTTGCACTGAAAAAAGTCAGTACAATCTCTAAAAGCGAAGCATTAG	CCCCCCCCCCCATCACTTCCTTAATGGGGAAGGAAGTAAGAGGTGGTGAAGAAACGGCAGAAAAGAAGCTCATTGTACTTCCCGAGGGACACGGGCAAGAAAACAAAACAAAATGGGATTTTCTTAAAATTTCCCATCCCCCAAATGGTC
chr15	50989575	Repeat (homopolymer)	G	GT	1		GAGGCCCTGGGCTCTGTATT	TTTTTTTTTTTTTTTTTTTA	0.32	0	0	0	Trps1-Eif3h	intergenic_region	intergenic_region	TACTGCAGGTGGGAAAATGTGCATCAGTTTGCAAAGAACATGTTAGGATCTGCTGACCAGTTCCACAATAACTCAATGTGCTAGGTCAAAGCAATGGAGGGAAGGGAGTTGCCGGATTTCAGCAGATTTTGAGGCCCTGGGCTCTGTATT	TTTTTTTTTTTTTTTTTTTAAAGCTTGCTGAAGCAGGAATATCCTAAACAGCATCCTGTGTGAGTCAGGTCCCCGGCTACAAGTGATGCCGCCACGTTACCACATAGTTGTGGTTCTCCATGCTGTTTGCTTGAGTGGGCAATATTTTCT
chr1	124756409	Repeat (homopolymer)	A	AC	1		TTAATGCCACATGCCATATC	CCCCCCCCCTTTCTTTGTTG	0.322581	0	0	0	Gm28928	intron_variant	transcript	TATGAGGGTAGGTGCCTGAAGGAGGCTGAAGATTCCTTTGAACTATAGTGATAGGCATTTATGAGCTACCTGATATGGACACTGGGAAATAAACTTGAGACTTGATCCTCTGGAAGAGTAGTTGGCACTCTTAATGCCACATGCCATATC	CCCCCCCCCTTTCTTTGTTGTATCAATGCATGCAAAGTAAATGGCAGAGGTCAATGAATGCCCAAAGACCACAATAACTAACATCAACACAAATGATTAAATAAAGGGAAGAGACTATAACTGTGCCTATAGTGTTTTAGGCAATGGTCT
chr8	18823733	Repeat (homopolymer)	G	GT	1		TTTGTTTTTTGTTTTTTTAT	TTTTTTTTTTGTTTTGTGTT	0.341463	0	0	0	Mcph1-Agpat5	intergenic_region	intergenic_region	CCATTCTTCCCTAGCACTAAGGATTGATTGGCTTCAGTACGAGGACAGCTTTGACTACATAGTGAGTTCCAGGCCAGACTGGCTGGACTGAGACAGACCCTGGTTGGTTTGTTTGTTTTGGTGTTTTGTTTTTGTTTTTTGTTTTTTTAT	TTTTTTTTTTGTTTTGTGTTTGTTTTGTTGTTTTATTTTTGTTTTTTGTTTTTTTCGAGACAGGGTTTCTCTGTATAACCCTGGCTGTCCTGGAACTCACTTTGTAGACCAGGCTGGCCTCGAACTTAGAAATCCGCCTGCCTCTGCCTC
chr15	103327612	Repeat (homopolymer)	C	CA	1		AAATATATAAAAAGCAAAAG	AAAAAAAACAAAACAAAACA	0.34375	0	0	0	Zfp385a	intron_variant	transcript	GAGGCCAGAAGAGGCATCGAATTCCCTAGAACTGGAGTAATCAATGGTTGTAAGCTGGGAACCAATCAGGTCCTCTACAAGATCAATAAGTGCTCTTAACCACTGAACGTCTCTCCAACCCTGAATAAGTAAATATATAAAAAGCAAAAG	AAAAAAAACAAAACAAAACAAAACAAAACAAAAAAAACCTGCCTCAGAGCCAGGTGAGGTGGCACATGCCTTTAATCTCAGCACTAGGGAAGCAGAGGTGGGTGGATCTCTGTGAGTTCTAGATCAGCCTACTATATCTGGTGAGTTTCG
chr5	85644778	Repeat (homopolymer)	C	CA	1		ATACCTTTTATGTTCTATGC	AAAAAAAAAAAAAATCAAAA	0.347826	0	0	0	Gm21006-Gm43567	intergenic_region	intergenic_region	AAGCTAGAACTAAATTCTACATGTCTGGTTTTAAAATGTTGATTACAAAGCAATGAGATGAGCATATAAATTCTTCTTTGAGGGGGTAACTTTTCAATTGAGTTAATACAGATCTAAGAGTGAAGATAAGATACCTTTTATGTTCTATGC	AAAAAAAAAAAAAATCAAAAAATTAACTGCCTGCTAGGAGAAGAATTACCTCACCATGGACTACAGACGTTTTTGTTATAAAGGCAACTCTAAAATTAGTGTACCATAATAACACTCACTTCTTCCCTTAAGAAACAATTACATCTATTC
chr4	69347302	Repeat (homopolymer)	C	CA	1		TGACAGTAGAAAAATAATGT	AAAAAAAAAATGAAAATTGC	0.357143	0	0	0	Gm11404-Gm11221	intergenic_region	intergenic_region	AACATATGAGGAAAATACATCACAGAGTGTTCTATGTATAACATAGTGTCCAAATGCTGTCTTCCTTTAGGGAGGAAATTTGGCATGGATGTTGAAAAGCATGAAGTTTTCCGTGCAGGCAAGTAAATGGTGACAGTAGAAAAATAATGT	AAAAAAAAAATGAAAATTGCATAGATTAGCTATTGTATAAGTAAGAGTATGCTATTTTGGAGACGGTAAATGATGCAGTATGGCGAGAAAAAAGTATATTATGTAAAGAATTAAGAGGAAATGAAACTGGTGAGGTCCAAGATGTGGAAA
chr1	40806629	Repeat (homopolymer)	C	CT	1		TTAAGAGTTTTTCTTTTAAT	TTTTTTTTTTTTATTTTTTG	0.366667	0	0	0	Tmem182	intron_variant	transcript	TAGGGTAGTCTCTTTTCAAGTGTCTATTATTGGTATGTTTCAAATAAGTGATTTGGAACTTCATTTGGCTATAAACTGAAATTTCAAATACAAAAGCCCAGAAATAGAGGTATTATTTTATATTCATAGCTTAAGAGTTTTTCTTTTAAT	TTTTTTTTTTTTATTTTTTGTAATGAAACTTAATTACTAGTGGTAACAGATGAAAGCTGCCTTAGTTGGGCTTCACCCAAGTTTGTAGGCAGTATCAAGAAGCGTCTTCCGTTTGATGTTTGTATTCCTATAGGGAAATGCAAAGTTCTG
chr18	32918438	Repeat (homopolymer)	A	AT	1		ACCTATTTACCTGTGTTCTC	TTTTTTTTTCTTTAAGGGAG	0.375	0	0	0	2310026I22Rik	intron_variant	transcript	CCTTTTGTGATTTATTGTTTCTATTTCCATTTTTAGATCTTGGATGGTTTTGTTCATATCCTTTGCCTGTTTGATTGTGTTGTCCTTTAATTCTTTAAGGGATTTTTGTGTTTCCTCTTTAAGGGCTTCTACCTATTTACCTGTGTTCTC	TTTTTTTTTCTTTAAGGGAGTTACTTATGCCCTTCTTAAAGTCCTCTATCATTGTCATGAGAAGTGATTTTTAGATCCAAGTTTTGCTTTTCTAGGTGATGGTTTATCCAGGACTTGCTATGATGGGAGAATTGGGTTCTGATAATTCAA
chr5	131205312	Repeat (homopolymer)	A	AC	1		TACCCTTTATAATCCACCTA	CCCCCCCCCAGCCTAAAGGA	0.375	0	0	0	Wbscr17	intron_variant	transcript	AGAAGAGAGTGTTGGATTTCCCAGAACTGAAGTTGCAGTTGTGAGGTGCTGGGTGCTAGAAACCAGACTCCAGTCTTCTGGGAGAAGTAAGTGAGTGCTCTTAACCACTGAGCCATCTCCACCCCTCTCCTACCCTTTATAATCCACCTA	CCCCCCCCCAGCCTAAAGGATGATGCCAACCCTCCACTCAGGGTAGGTCTTCCACCCTTAATCCACTCTAGAAAGTCTCACAGGCATACCTAGAAGTATGTTCTACACATCTCCTAAAGAGGTCTCTTGATCAAGTTACATTGATCGTCA
chr14	63052600	Repeat (homopolymer)	G	GT	1		TAATGCATTCCAGTTTCATC	TTTTTTTTTTTTTCCTGCTA	0.387097	0	0	0	Defb30	upstream_gene_variant	transcript	ACTCACTCTGTAGACCAGGCTGGTTTCGAACTCAGTAATCTGCCTGCCTCTGCCTCCTAAGTGCTAGCATTAAAGGTGTGCGCCACCACTGCCTGGATAACATTTGTCTTCTCGGTTACCTTACTCAGAGTAATGCATTCCAGTTTCATC	TTTTTTTTTTTTTCCTGCTAATTTCATTTTCCTTTGTGTGTGAATCACATTTTCGTTATTCATTCATTCAATGGACATATAAGTCGAATCCATTTCTTTGTTAATGTTTTTGGAATTATTTATTTATATGAGTACCCTGATGCTGTCTTC
chr1	3252396	Repeat (homopolymer)	G	GT	1		TAGAGGAAGCAAAGTTTTTA	TTTTTTTTTTTTTTTAAACA	0.391304	0	0	0	Gm18956	upstream_gene_variant	transcript	GCCAAGCATAGTATACTTCCTCTCTTCATACATTGACTATTTTATATATTATTATACACACAAAGCTAACACACTTACCATATATAATCATGGCAAAGTTCATTCCTAATCATAGTCCCTATCATTAGAGTAGAGGAAGCAAAGTTTTTA	TTTTTTTTTTTTTTTAAACAAGATTTTTAGTTTTTTGAACAAGATTCTATGTAGGAAGATCTAGAAATTGAAATGATCTGAGGTACTAAAAGTTTGGGGAGAGTATAGGTATTTTTGGACATGATAAACAAAAGAAAGAGAAAAGGATAA
chr7	38077047	Repeat (homopolymer)	G	GT	1		TGTTTGGAGTTTTTGCTTTT	TTTTTTTTTTTTTGTTTGTT	0.410256	0	0	0	Gm44635	downstream_gene_variant	transcript	GAGAAAGTTTATTCTGGTCTTAAGGTCTAAATGGGAAAATGCAGTTTTCTCTCCTATGAATTACTTCTAGGTTTTCTTGGGCTTTGTGCTTTGTTCGTTCATGTCAGATTTCAGCTAAGACACTTTTCATTGTTTGGAGTTTTTGCTTTT	TTTTTTTTTTTTTGTTTGTTTGTTTTGTTTTGTTTTTGTTTGAAACAGGGCCTCACTTTACAGGACCCAAGCTGGCTATTTATTCAAGATCCTCCTGCCTCAGCCTCCCAGATGCTGAGATTACAGGCATCTGCCACCATGTGTGACTAC
chr1	90093951	Repeat (homopolymer)	C	CT	1		CACACACACACACACACACA	TTTTTTTTTTTCTTCTTCAG	0.413793	0	0	0	Iqca	upstream_gene_variant	transcript	TGGAGATTGTGCTGAATAGAGGAAAGTCCAGCCACGGCCTCGTGTGGGAAAAAGGACTGCCATGCACACAGCTCGGTCAGCATCGAGCTGGGAAGGCAAAGGCCAGGTGAGAACTTGGGTCTTAGTTTTACACACACACACACACACACA	TTTTTTTTTTTCTTCTTCAGAGGAGATAGATGAGGAAGTTGGCTCATGGATCTGGGTGCTTAGCCTTTTCCACTCCAGGCCAGGGAGGTCACACTTGTTGTCCCTTACACTTCGAATGACCCCTGTCGCATGTTATCATTTGATGACTCA
chr17	71910732	Repeat (homopolymer)	C	CT	1		TGAAGCCATTCTTTCTTTTA	TTTTTTTTTTTTTTTTGAGT	0.4375	0	0	0	Alk	intron_variant	transcript	ACATCGTTTCTCACAGGTATTTTGTCAGAACAATATAAAAGCCTGTAGTGGGAAGTGAACATTCTGCTCTCAGTCTATGCTTTAATTTCTTTTTTCTTTTTTAGTTTTAATGACATAAGTAAATAATATATGAAGCCATTCTTTCTTTTA	TTTTTTTTTTTTTTTTGAGTTACGGGCTCCCTGCCCACCTATCCCAGGCTGACTTCAGACTCCATATGCATCTGAAGATGACCTGGGTCCCCCTTCTCCTGTCCCCCAAGTGTTGGGATTATGGCTGTGCACCACCCTGCTCAGGAAATA
chr3	119204176	Repeat (homopolymer)	A	AC	1		TCACTAGGATGATTTTACAT	CCCCCCCCAAAAACCCTCCA	0.44	0	0	0	Dpyd	intron_variant	transcript	TAGGACCAACTACTTAATCAGAGGACACCTATACAGAAACATCAAGGTGGTTAACATGATTTTTATTTGTGTAGCACATTATTGAATAGGTTACATGTCAAAATATTTAAATGACCCTATGAGGTTGATATCACTAGGATGATTTTACAT	CCCCCCCCAAAAACCCTCCAGATAGTTAATTAAGCAACTCAACAGAGTCTACATAAACAAAAGTTGTCATGAACTTAAGTTCAAACTCAGGTCTGTCTCCAAAGGTAAGCTGACAGATTGTGTTTTAATTAATGTCTTCTGACATCTTCT
chr13	23161456	Repeat (homopolymer)	G	GA	1		ACCTACCTGACAAACAGGTG	AAAAAAAAAAAAACAGAAGC	0.447368	0	0	0	Vmn1r219	upstream_gene_variant	transcript	AAAAGGTGTCCAATGCTTGCCATAAACCCCTAAGTGATGATAATGGAGCTCCCGAACATGAAGAATGACATCCTGCAGAGGTCTAAGTTCTGAAGTCAGCTCAGACATAACAAACATGCATAACAAAGCAACCTACCTGACAAACAGGTG	AAAAAAAAAAAAACAGAAGCAGGCTGTTAAACAAACTGACAGATATGCTGCTCCCAAGGCCCCACAGACACAAATGCCGCCATGATCACTTAGGAGCGTCCCTGCTCACAACTGTGTGCCCCAACCTACTGTGCTGCATAAAGCCATATT
chr11	66472062	Random (CG-DMR)	CT	C	-1	0	GTATATATAAAAAAAAAAAC	TTTATATTCAATTATAGCTG	0.4	0	0	0	Shisa6	intron_variant	transcript	ACATTGAGTTCAGGTCCTCAGGTTCAAGGAAAGTACCGCTCCTCACTGAGCCATCTCTCCAGAGCTTTGGGTAAAATTGTAACTCAGAACAGCAACCCTAGATGCTAAGGACACTCTAGTAACAGAAATAGTATATATAAAAAAAAAAAC	TTTATATTCAATTATAGCTGCTTTTCTCAACTAATTCACAGTGTTAACCTCTCTTATAATTAGGCAGCAACCAGCAACGATAAAATTAAAAGAATTAGAATCCAATTCTAATACATTCTATGAAACGACTAATTAAATCTCTGGCAACTG
chr17	45703784	Repeat (homopolymer)	C	CT	1		TGGGCTACATGAGACCCTAC	TTTTTTTTTTTTTCTCCCTT	0.447368	0	0	0	Mrpl14-1600014C23Rik	intergenic_region	intergenic_region	CCTGGGCTTGATCCCCAGTGCTATTCCACACAAGTGTGGGTGCATGCCTCTAACCCCGGTGCTCAGGAGGCAGAGGTAAGAGGATCGATCACGAGTTTAAGGTCATCCTCGGCTAAGTTTGAAGTCACCCTGGGCTACATGAGACCCTAC	TTTTTTTTTTTTTCTCCCTTAAAAGGGTTAGATTTAAAAATCTAATGCTCAGAGATGCAGAGGGAGTCTTTCTCCTAGGTCAAGGCTTCATTGTAGTCAGCTGACATAAGGCTTAAGGATGGTTTATTTCAGAGCCAGGCTGAAGTAAAC
chr3	85944582	Repeat (homopolymer)	C	CA	1		AAAAAACTAAACAACAACAA	AAAAAAAAAACAAAACAAAA	0.457143	0	0	0	Gm9790-Gm25876	intergenic_region	intergenic_region	GGTGGTAATGGTGCACACCTTTAGTTCCAGCACTGGGGAGGCATAGGCAGGTGGATCTCTGAGTTCAAGGCCAGCTTGGTCTACAGAGTGAGTTCCAGGACAGCCAGGATTGCAGAGAAACTCTGTCTTGAAAAAACTAAACAACAACAA	AAAAAAAAAACAAAACAAAACAAAAACAAAAATGAAAACAAAAGACAAACAAAAAACCTAGTATCTTAAAAACTAGTATAATTTTATACTGCCAGAATGTTTACAATTTGTATCTATACACACCTACATGTAGAATATGCATTTAATACA
chr10	64789785	Repeat (homopolymer)	A	AT	1		CTTTTAGGTTACTAGTGACT	TTTTTTTTTCTTGTCAAATA	0.470588	0	0	0	Ctnna3	intron_variant	transcript	AAGTAAATATTCTGCTTCTGCTGTTATCCTCTGTCCTACATATGAGCATTTGGAAACATTAGCATTGTGACTCTGTCAGTTATAAAACTGATCTTAAACCAACACTAGGTAAATATTTACCATCTATTTTCTTTTAGGTTACTAGTGACT	TTTTTTTTTCTTGTCAAATATACCATGTAGTGCATAGGAACCTGTAGTTTCCCCTTTTCTATTTTCACCCATTTTGAATGTCACCTACATATTTGTGGAAAAATAGCAAATTACTTTTCTCTCTCTAAAATGGTGCAATTTCATATAAGG
chr16	57335449	Repeat (homopolymer)	C	CT	1		ATACTAGTTAGACAGATGTA	TTTTTTTTTTTTTTTCATTA	0.470588	0	0	0	Cmss1	intron_variant	transcript	TTGACTCTGGATATATAGGTTGTACATGCACACGCACACACACACAAGTCAATCATTTACTGATGGTGAATCACAAAAAATGTTTAAAGCAATTCTTTGGTATACATATATTTATTAAAGACAAATTTGCATACTAGTTAGACAGATGTA	TTTTTTTTTTTTTTTCATTAAGAACTAAATTCTGGGACTAGAGAGATGGCTTCAAGGTTAAGACCACTTTTTGCTCTTACAGAGGACCTGGGTTCAATTCCCAGTACCCCCTTGGTGGCTCATGACCATTTGTAACTCTAAGTTCAGGAG
chr12	63869781	Repeat (homopolymer)	T	TA	1		GCAAAAACTCTGCTCAAGGA	AAAAAAAAAAAAAAAACCTC	0.473684	0	0	0	Gm24921-Fscb	intergenic_region	intergenic_region	TGATTTAGGATAGGTAAAGATCCTTTCCCAATCTGTTTTTGGCCCTTTGTCTTATTGACGATGTCTTTTGTCTTACAGAAGTAGAAAGGGCAATCTGCAAATTCATCTGTACAACAAAAAAACTAGGATAGCAAAAACTCTGCTCAAGGA	AAAAAAAAAAAAAAAACCTCTGGTGGAATCACCATGCCTGACCTAAAGCTGTACTACAGAGCAATTGTGATAAAACCTGCATGGTACTGTTATAGTGACAGACAAGTAGACCAATGGAATAGAATTGAAGACCCAGAAATGAACCCACAC
chr1	179454236	Repeat (homopolymer)	A	AT	1		TCCAACACAGCATCATTTTT	TTTTTTTTTTTTTACAAATA	0.482759	0	0	0	Smyd3	intron_variant	transcript	TGTGCTGTCACCATAGGCCAAAGGTAACACAGGTGACCCATCACAGCACAGACCTTCCAAAGCTGTAAGCCAACGGAAACCTTTCTCTTACAAGCTGCAGAGCTCGGGTACTTCCTTTAGGCACAACGTCTCCAACACAGCATCATTTTT	TTTTTTTTTTTTTACAAATAGGATCTCTAGGCCTCCAACCTTTATGAATAACACTATGGGAGAGCAGGGCCTGATGACACAGTCTGACATCTCAGTGGCTCAGCAGGCTGAAGCATCAGTTCAAAGTTCAGGGCCAGCCTGAGCAACTTA
chr1	11290470	Repeat (homopolymer)	C	CA	1		CATTTCACAAAAAAAACAAA	AAAAAAAAAAAACAAAAAAA	0.5	0	0	0	Prex2	intron_variant	transcript	GTTTCCCCAGTGGAAATGGATGAGACTACCATGTAGTGGCTGCATTCATTTACAGTGCTGACTTCTAACTCAAGCCTTGTTAATGTCATTCTTAGCTGGTTTGTCTTGAGGCTTTCTATTGTTAAGGACTCATTTCACAAAAAAAACAAA	AAAAAAAAAAAACAAAAAAACAAAAACAAAAACCATTTTCTCTAGCACCATGAGCAGACATGGGATATTTGTATAATAGACCCACTGAAGTGTTCAAATTCCAATAAGAAAACAAGGTAATAGCTTTGCGAGGTGTTTTCAGCTCAAAGT
chr2	73743276	Repeat (homopolymer)	C	CT	1		TTTATTTATTTAGTTTTGGC	TTTTTTTTTTTTCCTTCAAG	0.514286	0	0	0	Chn1	intron_variant	transcript	AGGGTGTGTTCACTTAGAAATAACCCAGAACTTACAATTCTAGCCTTAACCTACTTTTAAACTTTTATGTGCATTTTGTTCAAAAGCAATTTACACTATTTTTCTGTATGTATGTTTGCATTTATTTTTATTTATTTATTTAGTTTTGGC	TTTTTTTTTTTTCCTTCAAGACAGGGTTTCTCTTTGTAGCCCTGACTGTCCTGGAACTCACTCTGTAGACCAGGTTGGCCTCGAACTCAGAAATCCGCCTGCCTCTGCCTCCCAAGTGCTGGGATCAAAGGCGTGCGCCACCACCACCAG
chr16	77841389	Repeat (homopolymer)	G	GT	1		GCCTCTACTGAGGGACAACT	TTTTTTTTTTTTTCCAGGTT	0.516129	0	0	0	Mir99ahg-Gm17333	intergenic_region	intergenic_region	TGATTGGGTTACCTCACTTAGGATGATGCCCTCCAGGTCCATTCATTTGCCTAGGAATTTCATAAATTCATTCTTTTTAATAACTGAGTAGTACTCCATTGTGTAAATGTACCACATTTTCTGTATCCATGCCTCTACTGAGGGACAACT	TTTTTTTTTTTTTCCAGGTTCTGGCTATTATAAATAAGGCTGCTATGAACATGTGTCCTTCTGACCAGTTGGAACATCTTCTGGTTATATGCCCAGGAGAGGTATTGCAGAGTCCTCCGGTAGTACTATATCCAATTTTCTGAGGAACTG
chr1	35191257	Repeat (homopolymer)	C	CA	1		TCTGGGTTCAGTTCTTAGGA	AAAAAAAACAAAAGAGTCCT	0.518519	0	0	0	Gm25096-Gm37068	intergenic_region	intergenic_region	GTGACCCGAGAGCATAAATCAGAGAGAATCTATAACTCCATGGTAACCAGACCTCAGAATCAAGCAGCGCATCCTAACCAGACTGACTTCTGGCCTGGCGCTTGTTGCACTGACTTACTGGGTCCAAGATTCTGGGTTCAGTTCTTAGGA	AAAAAAAACAAAAGAGTCCTGAGGAGATAGCCCAGTTGGTGCATCACCTACTGGGCAAACATGAGTGCCCGAGTTCTGTTCCCAGAATCCACGTGGAAAATGTTAAATATAGTGGCAGATGTTCGCAATCCCAGAGCTGAGAAGACAGAG
chr14	20470353	Repeat (homopolymer)	T	TA	1		TGTAAGGCACTATAGTGAGT	AAAAAAAAAAAACCAACCCT	0.542857	0	0	0	Anxa7	intron_variant	transcript	AGGCCAGCCTGGTCTACAAAGTGAGTTCCAGGACAGCCAGGGCTACACAGAGAAACCCTCTGGGGTGGGGGAGGGGGAGGAAGAGAGAGAGTTTTAATATATTTAACTTCTTTAGTAACTTTAGTAACAATGTAAGGCACTATAGTGAGT	AAAAAAAAAAAACCAACCCTTTTTAAAATTAGATTTGTTCCTTTTGTTTTGTGGGTGTTTTGCCTGCATGTATATATGTGCACCACATGCATGCTTGGTGCCCTCAGAGTCAGAAGAAAGCAGTATATTCCCTGGAAATGGAGTTATGGA
chr9	10924962	Repeat (homopolymer)	C	CA	1		GAAATCCTATCTTGAAAAAC	AAAAAAAAAAATATCATATC	0.551724	0	0	0	RP23-24C14.1-Gm25365	intergenic_region	intergenic_region	GAAATGTAAATGAGCTACATACCCAATAAAAAATGAAAAAAAAAAAGATGCAGAGGCAGGTGGATTTCTGAGTTTGAGGTCAGCCTCGAACTCTTCAAAGTGAGTTCCAGGATATCCAGGGCTATACAGAGAAATCCTATCTTGAAAAAC	AAAAAAAAAAATATCATATCATATATACATCAAATATAATTTTTCGTAAAATATTGTTGTCTGCTTAACCATAAAGTAATATCAGTTACTTGGTTTTATTGGTATTATTAAGCTTTTAAGTAATAAAATTTAAAAGTTGAAATTATTGTT
chr7	11187879	Repeat (homopolymer)	G	GT	1		TGTTTTGTTTTTTGTTTTTT	TTTTTTTTGGAGACAGGGTA	0.571429	0	0	0	RP24-370L8.5	intron_variant	transcript	AACAGTTGCTGTTTATGAACAGTTCTCCTTGCCTCAGGCATGCACAGGAGTGGACCCTTCAGGATGTCCCTGTGTCTCCCATTTCCTTGGAAGCTGAAAAGGGAAGATTTCCCTTCTTCCGGTTTTTGTTTGTTTTGTTTTTTGTTTTTT	TTTTTTTTGGAGACAGGGTATCTCTGTGTAGTTCTGGCTGTCCTAAAACTCACTTTGTAGACCATGCTGGCCTTGAACTCAGAAATCTGCCTGCCTCTGCCTCCCAAGTGCTGGGATTAAAGGCATGTGCCACCACTGCCCATTTTTTGT
chr3	29551064	Random	TG	T	-1	0	TTAGTTAGCATGAGTCCCTA	GGGCCACATTAGCTAATTCA	0	0	0	0.4	Egfem1	intron_variant	transcript	CATAGGCAGGAAACAAAGTTAGAGAAAACCCCTACTCCTGCTGTTAGGAGTCATACATGAAGACCAAGCTATGCAATTGTTCTATGTCTAGGGCTGAGGGCATTCCTATGCATATTCTCTGGTTTGCAGTTTAGTTAGCATGAGTCCCTA	GGGCCACATTAGCTAATTCAGTAGGTTTTCTTGTAGACAGTGACTCCAGTGGCTTTTGTAATCCTTCCTACCTGTCTTCTGCAGGATTTTCCAAGCTCCACCCACTGTCCAACTGTGGGCCTCTGCATCTGTTTCCATTAGTTACTGGGT
chr8	67511982	Repeat (homopolymer)	T	TG	1		GGTAGTTTATTCCCTAGGAT	GGGGGGGGGGCAGGCATCTG	0.571429	0	0	0	Gm9755	downstream_gene_variant	transcript	CATTCCCCTACACTGGGGCATCAGGCCTTTACAGGACCTAGGACCTCTCCTCCCACTGATATTCAACAAAGCCATCCTCTGCTACATATGCGGCTGGAGCCATGGGTCACTGCACGTTCACTCATTGGTTGGTAGTTTATTCCCTAGGAT	GGGGGGGGGGCAGGCATCTGGTTGGTTCATATTGTTGCTCCTCCTATGAGACTACAAACCCCTTCAATTCCTTGGGTCCTTTCTCTAACTCCTCCATTGGGGACCCTGAGCTCGCTTCAATGGTTGGCTGCAAGCATCCATCTCTGTATT
chr4	113099154	Repeat (homopolymer)	C	CA	1		TTTCAGTTCCTGACCCTCAC	AAAAAAAAAAAAAATCATTT	0.6	0	0	0	Skint6	intron_variant	transcript	AGATGAGGTTTTGTCAGAGAGAACATTGGCAAGAATGTACATGAGTATGTTTTCATTTTTGGAACCTACATACATCACATACAGAGATGAAATTATTTAAGATATTTTAATGAAGATATAACACAATAAATTTCAGTTCCTGACCCTCAC	AAAAAAAAAAAAAATCATTTTCCCCTTGTCCATTGTGTTGCCTTTATCTCCCAGACAATCTTGGTTTTAACACTAACATCACACATATATAACAATGTACTCACATCTATGCTAAGATTTCAATCCAAAAAGAGAAAAATCATCATATCT
chr8	102852665	Repeat (homopolymer)	C	CT	1		CACTAGGCCCTAGGGAATCA	TTTTTTTTTTCTATTTTAGT	0.6	0	0	0	Cdh11-Gm8730	intergenic_region	intergenic_region	TTCATGAACACCCTAGGCTGTAGGACTCCACTATGAACAAAAGCCTGTGAGCTGGGCCCAGGTGCCTGCCCTGCCACCACCCAACTGAGAGCAGTAGGCTGCCTGATTCTGTAAGACCTTGTCATCTAGCCACTAGGCCCTAGGGAATCA	TTTTTTTTTTCTATTTTAGTTTTTCATAAAAAGCATTCACTGGGTCTTTCCCAAGGCATACAAGGGAAAGAGAACAAAGACCAACAGCCCGGCTTAGCTTGGCCTCAAACCTGCTTCGCTTCACAAATTAAAGTTCCTGTTACATCACTT
chr1	141729612	Repeat (homopolymer)	T	TC	1		ATAGGAGGTTGGGGGGACAC	CCCCCCCCCAGAAATGCACC	0.608696	0	0	0	Gm37604-Gm18183	intergenic_region	intergenic_region	TTCTCTTTAGTGATGTTTGTCACTAATGCCAAAAGTTTAACACTGGAAAGCACACAGAATTTTCATGGGAGGGAAAAGGACTGAAGCCCTGAGGGCTAGCAAAAAGAATGTAAACAAGCAATCTCAGGAAATAGGAGGTTGGGGGGACAC	CCCCCCCCCAGAAATGCACCAGAGACCTGGGAGTTCAGAGACTCCCAGGATTTAAAGGGAGGGACCTTAGATGAAATGCCCAACGGTAGGGAGAGGGAACTTAGAGAACTCACTTCCAGCAGGAAGACATCCATCAAATGAGGGATGGAG
chr15	46195364	Repeat (homopolymer)	A	AT	1		CATAAAGAGAAGATTCAGTT	TTTTTTTTTCATACATTTTC	0	0.30303	0	0	Gm26063-1700022A22Rik	intergenic_region	intergenic_region	GCGCCTCTGTGCTTCTGCCTGTTCCAGAAGCTGTCAGGTTCTCTCGTTATACTTTTTTTTTTAAGTTTATGAAACATCAACTGCTCAGATATATGGGCCTGTTTGGTTCTCTCTTCTATTATTTAAATTACATAAAGAGAAGATTCAGTT	TTTTTTTTTCATACATTTTCCCTCTAGTCTAAGAAATCATGAAGACTCCAGGAGACTATATTTTTTTTAGTGAAGATCATCAAGAAGGAAATCAAAGTATTTGGAGCTTTATTCTCACAGCAATTAAATTCATAAAACAAAATAGCATAA
chr12	64552627	Repeat (homopolymer)	C	CA	1		TAAAAAAACAAAAACAAAAA	AAAAAAAAAAACAGAAGGTA	0	0.333333	0	0	Fscb-Gm24066	intergenic_region	intergenic_region	ATACTTTTTATCAGAAGCTTATGGGCCGTTCTCCAAAATTGACCACATACAAAGACAAAAAGCAAGGCTCAATGTCTATGGAAATTATACCCTGCATCCTATCTGACCATCATAGATTGAAGCTAGATTTTAAAAAAACAAAAACAAAAA	AAAAAAAAAAACAGAAGGTATATAAATTCATGTAAACTAAACAACTCACTATTGAATGAAAAAAAGTGGGTCAACAACAAAACAAACAAACAAACAAACAAAAAACAAGAACAAAATTAAAAGGATTTTATAACTGAGTAAAAATACAAC
chr5	140925557	Repeat (homopolymer)	G	GC	1		TGTTTCATCCTCAATTACCT	CCCCCCCCCTCTCCCAAATA	0	0.36	0	0	Card11	intron_variant	transcript	TAGAATTCCCCAGGGAGAGGCTGGGGGCGTGGCTCAGTGGTAGAGCCCCTGCCTAGAATCCCCTAGTGAGGGGCTGGGGCGTGGCTCAGTGGTGGAGTACCTACAGTACTGTAACATGTATGAGGTCACATGTTTCATCCTCAATTACCT	CCCCCCCCCTCTCCCAAATAGGAAAAAAGCAATGTCAGCTCCTCCTGAGGAGAAGAGGCAGACATATGTGATCTGGGAAGGCTATCCAGGATCCATCACTGATGTAGCTCCAGAGCACAGTTGGTGACATGAAAAGTGTATACATGTTTG
chr13	48477933	Repeat (homopolymer)	G	GA	1		CACAACTCACTCCTTTTAAA	AAAAAAAAAAAAGAAATGTA	0	0.361111	0	0	A330048O09Rik-Zfp169	intergenic_region	intergenic_region	CCCCTGTTGTTGTTTTCTTGATGATACTTGTTCTGACTGGGATGAAGTGGAATCTACTGTAGCTTTGATTGGCATTTCCCTAATGGCTACACAGGTTGGACATGTTTCCATGTATTTAACCCCCCCTGAACACAACTCACTCCTTTTAAA	AAAAAAAAAAAAGAAATGTAAAGAAAGCTATGCAAGATTTGCTTTTAAACTGTACGGTATCATTTTTTGTATCGTTAATACACTACCGAATATGCCTGTAGATAGCCCATTCCCCATGGGAACTTCAATAGCCACTAACCCTGCCTGCTA
chr10	116208617	Repeat (homopolymer)	T	TA	1		CGTCTCTGAGCTGCTCAGTC	AAAAAAAAAAAAGACTTCTG	0	0.4	0	0	Ptprr	intron_variant	transcript	CTGCACTGGTTCAGACCCAAATGCACCAAGCAGGGCTTCCTACTTAAGCCTGCAGCCCCTAAGACTGTCATTCGGCATCCCTGAGAAGGGTTCTGACCGTTCCTTCACTGTGTTCTATGCGGTGCTTGGACGTCTCTGAGCTGCTCAGTC	AAAAAAAAAAAAGACTTCTGCCCTCTTCTCTCTATAGAAAAATATGCAATTTAGTGGGAGATGGGGGTTATAGGTTAGTTTAGGACTCAAACTGAAAAGAACTTTCTCCACGAAGCACAATTGCATTGGAGAAAGACACTCCAAGAAAAG
chr6	49561092	Repeat (homopolymer)	T	TG	1		TATAACCAAAAGGAACGCAG	GGGGGGGGGTGGTATTCATC	0	0.40625	0	0	Gm44218-Gm44219	intergenic_region	intergenic_region	TATACATAGCTATGTCTGGTTTCACATGGTTTTTATAGTCTCTCTACATTGAAGCATGCATATGTGCACACATACATAGAGTAGATAGGGAAGGAATCCTAAGTTTGCTTTATACTGTGGTGATAAACACTATAACCAAAAGGAACGCAG	GGGGGGGGGTGGTATTCATCAGGGTTCTCTAGAAAAACAGAACTGACAGAATGAATGACTACATGTCGTCAATCAAGAACATGCCCACAGGCTTGCCTATGGCTCAATCTGAGGGAGGTATTTTCTCAGTTAAGGTTGTTTCTTTTTTCT
chr8	58756070	Repeat (homopolymer)	G	GA	1		TTGATTTAACTGTAAACTTT	AAAAAAAAAAAACATGGTGA	0	0.409091	0	0	Galntl6	intron_variant	transcript	AGCCTTTTAACACCTATATTTATATAATAATTAATTATGAAGATGTAGATGCTTGATTAGCTCATTGAAAACAGAAACTGGTTTAATGTATTCTCAAAAGTCCAAACTGTGAAATCACACATTTTTTTTATTGATTTAACTGTAAACTTT	AAAAAAAAAAAACATGGTGAATGTTACAATTTAACCAATCAAACATATATGGAAATGAATAAATTATTTCCATAATGTTTACACTATTCATACATCCTGGAAGTTTTTCATATATATTTATATACATATAAATTTATATATTTATCTTAA
chr1	128575885	Repeat (homopolymer)	T	TA	1		ACACGTTTGGAAATGTAGAT	AAAAAAAAAAAAAACAAACC	0	0.413793	0	0	Gm6170-Cxcr4	intergenic_region	intergenic_region	GATTCAGTGAAAGACTTTGTTTCTAAAAGACAAGGTGGACAGTGACAGAGGAAGACTTTCAACGTTAACCTCTGGCCTCCTTACACATGCACAGACAGACACACGCACTAATGCACACCGATCACACACTACACGTTTGGAAATGTAGAT	AAAAAAAAAAAAAACAAACCCCAAATCTGTAACTCAAACAATCACTGGAATTACATTTAATCTTCATTTAAAGAAAATACACAGTGGGATGGGAGCTGTTTCTCAGTTGGTTGTATGCATGAAGCCCTGGCTTTGATCCCTAAAACTCAT
chr7	60490445	Repeat (homopolymer)	A	AT	1		ACTCTTTTATTTATTCATTC	TTTTTTTTTTTTTTTGGTTT	0	0.416667	0	0	Gm30196-Gm3198	intergenic_region	intergenic_region	TAATAAAAAAGGCTAGAGAAATGTAATATTTCGACTTAGATATGTTAAGAAAATTTATTACCATATGATAGTGACACAAAACCATGGAAACCTGTCATATGAATCGTATCATAAAAGTCTTGGCTCTAGGACTCTTTTATTTATTCATTC	TTTTTTTTTTTTTTTGGTTTATTTCAAGACAGGGTTTCTCTGTATAGCCCTGGCTGTCCTGGAACTCACTTTGTAGACCAGACTGGCCTTGAACCCAGAAATCCAACTGCCTCTGCCTCCCAAGTGCTGGGATTAAAGGTGTGCACCACT
chr6	137710514	Repeat (homopolymer)	G	GA	1		ACGCGGAGTCTCCTTTGGCA	AAAAAAAAAAAAATCCTGGG	0	0.428571	0	0	Eps8-Strap	intergenic_region	intergenic_region	TCTCTCTCCTGTTAGGCTATGGTTTAGAAATTGAATGTATTACTAATTCTGCCTCCACTGGATGCCTTCTGACTCAAGAGACTAACACTTTAGCAGAAACATCTGCAGATCTTCTGAGAAGCAGCCAATAACGCGGAGTCTCCTTTGGCA	AAAAAAAAAAAAATCCTGGGCTAGGAGCCCAGTCCATGGCTGTCTGTATGAGGGACAATGAGGCCAGTTCTGACATCTAGAGAAGACCCGATCACTCAGGGGGGCAGTAAGACGTGGAAAAGTAATGTTTTCTGATTATTTTCCTGCAGT
chr2	68621483	Repeat (homopolymer)	G	GT	1		TTCCTTAGCTCATTGGAACT	TTTTTTTTTTTAGTTTAAAT	0	0.435897	0	0	4933409G03Rik-4932414N04Rik	intergenic_region	intergenic_region	TCAGTGGTTCTCAATCGTCCTAATGCTGAGACCCTTTAATACAATTCCTCATGTTGTGGTGACTCCCAACCATAAATTTATTTTCTTTGCTGCTTCATAACTGTAATTTTACTACTGCACAGTGTTTCAGTTCCTTAGCTCATTGGAACT	TTTTTTTTTTTAGTTTAAATTTTTCCATTTAAAATTTAATTTTACATAATACATTATAACTATACACTGATTCTTAAACACAACAACTATATCTAGCTGTATTTCACAGGGGAGGCTGGACATCACTTGATTCTGGTTTATAGACTTAAC
chr4	16423821	Repeat (homopolymer)	T	TG	1		GGTTTAGTTCCAGGGAGCTC	GGGGGGGGGGTACTGGTTAG	0	0.444444	0	0	Gm11864-Gm11861	intergenic_region	intergenic_region	GTCCTGGCATTCACTTACAATGGGGCATAGAACCTTCGCAGGACCAAGGGCCTCTCCTCCTATTGATTCCATCCTCTGCTACATATGCAACTAGAGCCATGAGTGCCACCAGGTGTGTTCTTTGGTTGGTGGTTTAGTTCCAGGGAGCTC	GGGGGGGGGGTACTGGTTAGTTTTTGGGTGTAGGTAATGAAGATTAGATAAGAATGGTGTAGCCTCCCAAAAGACACTGTCAATAAGACAAAAAGGCCACCAACAGATTGGGAAAGGGTCTTTACCAATCCTAAATCAGATAGGGGACTA
chr19	41190863	Repeat (homopolymer)	G	GT	1		TGTACAAACAAACAGGGAGG	TTTTTTTTTTTTAAGTAAAA	0	0.483871	0	0	Tll2	intron_variant	transcript	TAGAGAGGCCAGAGGCAGGAGAATTACAGGGAAATCCTACCCAGAGATGCTTTTAGTACTGCTGAGTTTCCAGGAGAAGGATTTACCAGGTTTGAAGCAATTTTGTGTGAATCTTTGTCAGGGAAGTGTATGTACAAACAAACAGGGAGG	TTTTTTTTTTTTAAGTAAAAAGTTAATCGGCTTAAAGTGTGCAACTAAATCGGCAAAGCTTACATTAAAGTAACCCACAGAGAAAGGACCCCATGGAAGGAAAATCTCCAGGAGGACAATATGGCCTCTATGTTCTTTTGTAGTTCCCAG
chr18	80947212	Repeat (homopolymer)	A	AT	1		ATAAAGTTTTATCAAAGAAA	TTTTTTTTTCATTTTAATCT	0	0.485714	0	0	Atp9b-Sall3	intergenic_region	intergenic_region	AGAAACCGGGGAGGGGAGGCCAGCAGTCCTGAGACTGGGGGGTGGCTTCCCCGATTTTCTGTTGAATTACTTGTCACATTTCCTATAATAAATGTAAACAACGTCACAGTCAGCCACGGAGAGATCCCAAATAAAGTTTTATCAAAGAAA	TTTTTTTTTCATTTTAATCTCCTAGTTAGAAATACAGTTTAAGTTCAGATTTCCTATGGAGGAAACACACTTTGTGTAAGCAGCTCTAACTTTAAACAGTTGCTCTGTTCTAGATCCTAGGGGCACCACAGGGTCTGTGGACAGGCTGTA
chr12	60394436	Repeat (homopolymer)	T	TA	1		TAATTTTAGGCAGTTAGTCC	AAAAAAATATGCATATGAGA	0	0.5	0	0	Gm22673-Gm23059	intergenic_region	intergenic_region	CTGGCATAACACCATAGAAGTAGGAAATCACCAAGGGCCTTACCTCTTGATGAAGAGCTACAAGCAATTAAGGATCTCTGAGAGAGGGAGGACTAGTCTCCCTGAGTGATAACCCTCCTGATTGGTTAACTAATTTTAGGCAGTTAGTCC	AAAAAAATATGCATATGAGAATCCTTAAGTGGACACTGCAGGTTGTATTTGTAAATTTATTCATATATGCAACAATAATGATTACAGAAAACAAAGCCATGAATTTGAGAAGAGAGAGGTGATTTGTGGAGGTAACACAGAAGGAGGAGA
chr10	25297404	Repeat (homopolymer)	A	AC	1		GCTTTTATTTACTTGCCATT	CCCCCCCCCCAAAAGTAGCA	0	0.533333	0	0	Akap7	upstream_gene_variant	transcript	GCTGTCCCTTGAGAACCCGTGTGTTTGCTTTAGCGTGGAGCTTTGGAAACACAGATCTGATTGCAAAATAGGCGGGCTGAGCAAAATGTACAATACAATAGCGAGACCTTGAACGTCGCTATAATGAGATGCTTTTATTTACTTGCCATT	CCCCCCCCCCAAAAGTAGCATTTTCAACAGCAGTTTAAGAGCTAAAAGTTGGAATTGTTAAATGAAATCATCTACAAATTTTTTGCAGGCAAGGCTCCTCAGTATCTGAATAAAATAAGAGAAAACTATTTTTTTTAATAGTTAAAATAT
chr16	55248514	Repeat (homopolymer)	C	CT	1		CACATTATGACAACCTATTT	TTTTTTTTTTTGTTTAGTTG	0	0.533333	0	0	Zpld1	intron_variant	transcript	CCTATCTGTACTGTGGTAGCATTTCCAGAAGCACCAACACCAGGAATTGTGGACACCTATTAGAACAGCAGATCGAGTTCAATAATTAAGTGTTTATATATGCAAATATATACAGTTTTTATGCAAATAACACATTATGACAACCTATTT	TTTTTTTTTTTGTTTAGTTGTAACCTGCTATGGGTTTGAAATTATACATATCTTATAAATTGTATAAGTGACAATATGTCTTTTAAACTCAATGGAACTTCAGGTATGCCACAGACACTTGACTCCTATTTGTTTCAGAAGAAAGGAAAA
chr4	138229860	Random	CT	C	-1	0	ACTGTTGAAGTGTAGCCTCC	TCCCTCTAAGGCTAGAGAGG	0.410256	0	0	0	Hp1bp3	downstream_gene_variant	transcript	GTTGTGGTCCAGAAATCAAAACCACCTCAGAAATCCAAAAACAGAAAGGTGAGTCTGTCCCCGAGCTTGAGTGTTGCAGCTGTTTCTGCTGCTGCGGATGGAGTGTGGGCTGAGGGCCCGCCTGAGCAGCACTGTTGAAGTGTAGCCTCC	TCCCTCTAAGGCTAGAGAGGTTGTGAGGAACTTCCTCAGATCAGATCGCAGACCGGAGCACTGCAGCCTTGCTAGGCCTATGGGCTTCAGTGCTTTATGTTGAATTATGGGCAACTATATGAATTACACTATTTTTTGTGAAATATAGTT
chr17	85599412	Repeat (homopolymer)	C	CT	1		TACAACACGCAGAAACAAGG	TTTTTTTTTCTTTTCTTTTC	0	0.535714	0	0	Gm27178	upstream_gene_variant	transcript	TGCCCTACCATGCCTGACCACTGAGGATATACCTGACATTCCTCCTTTGATTTAACTAGTAGATGAGCCTGGGTAAATAAGTTTAGTCCAGTTCTGGAGAACTGCATTTCAGAAAGAACTGGGAAACAGTTACAACACGCAGAAACAAGG	TTTTTTTTTCTTTTCTTTTCTTTTCCCAGCTACAGCACAAAAGTGATCCAGCAAAACAATTAAAGTGCTCTTTTTGCCGTCTTGGCGCCTGTGGAGGTCTGCTGAGAACAGGACTTCTTAAAGCAAGTCTGCCCGGAAGGCTGTGGTACG
chr15	36428069	Repeat (homopolymer)	G	GT	1		ATCAAAGCTGAAAAGTCTTT	TTTTTTTTTTTTCAGTCTGC	0	0.555556	0	0	Rpl7a-ps3-Ankrd46	intergenic_region	intergenic_region	GACAGCTCCTCTTTCCTGCACTGCACTAAGAGGTAAGTTAGCTCAAAAGGGCACACGTTCACTGGGTACTCAGTAATTCCTTAACCACCAAGTAATTGCTCCCCAGAAGTTTTACACCATGCACTTGTCAATCAAAGCTGAAAAGTCTTT	TTTTTTTTTTTTCAGTCTGCTTTGTCCCTGAAGTCTCACTAGTCCCGAGTGTGATTTGCCCCACTTCGGGTAGAGGAAGGATCTTTTTAGCTTGCCTTTAGGAAAGCAGAGTTATTGGGGAGGAAAACGTGATTGTAGTCGTGTGTCTGA
chr6	107867566	Repeat (homopolymer)	G	GA	1		CCCTTCAAAGGATAATAACA	AAAAAAAAATGCAAGGACAG	0	0.555556	0	0	4933431M02Rik-Gm19177	intergenic_region	intergenic_region	CAGACACTAAGAGAACACAAGTGCCAGCCCAGGCTAATATACACGGCCAAATTTTCAATTACTATAGATGAAGAAACCAAAGTATTCCATGACAAAACCAAATTCACACATTATCTTTCCATGAATCCAGCCCTTCAAAGGATAATAACA	AAAAAAAAATGCAAGGACAGAAACCATGCCCCAGAAAAAGCAAGAAAGTAATCCCTCGACAAACCAAAAAGAAGACAGCCACAAGAACAGAATGCCAACTCTAAATACAAAAATAATAGGAAGCAACAATTACTTTTCCTTAATATCTCT
chr17	92708974	Repeat (homopolymer)	A	AT	1		AAACTTTTCTGTTATGAAGA	TTTTTTTTTTTATTTCACTG	0	0.56	0	0	Gm27039-Adcyap1	intergenic_region	intergenic_region	AACTGTGCCAGAGAGTTTATTCACCAATGTGGCTACGAGAAGATCTGAAGACAGTGCTTTTGAGAGGTCCTTAGGGTTAGACTGTGATTAGACTGGTGGGTACCATCATAAGAACAAAACACTTTCTCCCAAACTTTTCTGTTATGAAGA	TTTTTTTTTTTATTTCACTGGTGAAAGTTAAGACTTTTAAAAAGATTGCTAAAATATGATATTAGGAATCTTTTAAATTCCTTTATTTTCAGAACATATGAATTCACATGACAAATGTACCATTTATTAATGGATGTGTAGTAAGAACCA
chr13	68739009	Repeat (homopolymer)	T	TA	1		ACCAACAGACAATGTGAGAT	AAAAAAAAAAAAACATTCAT	0	0.571429	0	0	Adcy2	intron_variant	transcript	ATTTATTGAGTTCTAAATAAAAGTTCTTCACCTGGGTAACAAAAGCAGGTATAGTTATTTCCCCAAGGATATTACTCGTCTACTTTGATTCTGAAATAGGAAAGCAGGAATCATATTAAAAATCCAAAATACCAACAGACAATGTGAGAT	AAAAAAAAAAAAACATTCATTTCACCTTCCCGTTCACGTGCATGAGAAAGCGTGAGCTTTATTGCACCTGGGGAAGGCAGGTGATACTCCAAGCTCCCTAAAAAAGGAAGTTAAATATTTTCCAATATTTCATTTCCTCTATGATAAACA
chr14	59353720	Repeat (homopolymer)	A	AT	1		TGTATCTAATACTTCAGAAG	TTTTTTTTTTTTGAGACAGG	0	0.575	0	0	Phf11d	intron_variant	transcript	ATGCTTTTGTGGCCTGAAAGATTTGAAAGACATCTGTTGAATAAGAGGGAGAATTTTTTGTCTGATACTAATCAATGTATAGAAACTGATATAAAAACTGTTTCAAATCTCTCCAAATTCTTTTACATTTTGTATCTAATACTTCAGAAG	TTTTTTTTTTTTGAGACAGGGTTTCTCTGTGTAGTCTTGGCTGTCCTGGAACTCACTCTGTAGACCAGGCATGCCTCAAACTCAGAAATTTGCCTGCCTCTGCCTCCCAAGTGCTGGGATTAAATGTGTGTGCCACCACCGCCCAGCAAT
chr8	99508684	Repeat (homopolymer)	G	GA	1		TCAAGTAAAATTTTCTAGCT	AAAAAAAAGGAAGTCAGATA	0	0.592593	0	0	Gm15680	upstream_gene_variant	transcript	TGGTGTTTGCTGGGCCCTGGACTGACTGTTCAGAGTACTAATATGTGGCAGTAAGAGACTCAACACAAACCAACCTTTATCTTCCTCTTCAAACTGAAATGATTTTCATGTTTTCTACCTTAAAAACTTCTCAAGTAAAATTTTCTAGCT	AAAAAAAAGGAAGTCAGATATATTTCAAACTAAAGTGTCAATCAAGAAATATTGTGCCTGTCAAAGGAGAATGTAATACCTAATAAAATTATAGAAAATGATTGTCTACGATTTTTTTTTTTTTTGGTAGCATGGAAAATATCAACAGTC
chr12	95282498	Repeat (homopolymer)	A	AT	1		TCACTAAAACAATTGTCTGA	TTTTTTTTTTTTCATGTATG	0	0.6	0	0	Gm9726-Gm26055	intergenic_region	intergenic_region	GGCAGTCTGTGGATGGCCTTCCTTCAGTCTCTGATCCACAGTTTGTCTCTGTATTTCCTCCTCTATTTGGTTCCCCCTTATAAGAAAGTGTGGTATTTCAAAATCTACTTCCCAGTCTATCCATGCAGCCTCACTAAAACAATTGTCTGA	TTTTTTTTTTTTCATGTATGGGAATGTTCTAGTTTCAAAATATAGAAAACATCCTGGTTTTATTCATTTGACTTGTCTCATGACAGCCAACAGGATTCAGTATAGAATTCTTTTGTTCTGATTTGAATGGGCATCATGTACGTTGTGTAA
chr3	64303131	Repeat (homopolymer)	G	GA	1		CAAAGGGCTGAGAAGCACCT	AAAAAAAAAATGTCCAACAT	0	0.636364	0	0	Vmn2r3-Gm23897	intergenic_region	intergenic_region	AACCTAAATCTGATAGGGGACTAATATCCAACATATACAAAGAGCTCAAGAAGCTGGACTCCAGAAAATCAAATAACCCCATTAAAAATAGGGTATAAGATGACAAAGAGAATTCTCAAATGAAGAAAACCAAAGGGCTGAGAAGCACCT	AAAAAAAAAATGTCCAACATCCTTAATCAGCAGGGAAATGTAAATCAAAATGACCCTGAGATTGTACCTCACACCATTCAGAATGGCTAATATCAAAAATTCAGGTGACAGCAGATGCTGGCAAGGATGTGGAGAAAGGGGAACACTCCT
chr15	24854909	Repeat (homopolymer)	G	GT	1		AATTATCAAGAGCTTGGCAG	TTTTTTTTTAAATTGTCACA	0	0.642857	0	0	Gm22810-Gm2824	intergenic_region	intergenic_region	TATATTAAGGATACTTGACTGAATTGAATCATTTAAAAGAAAACTCTCCTGCCATTATTATCATTTCATAATCCTGGACACAAGTCAATACCCAAAAGAAACACCAGGATCAAATCAGTGGTATTTTAGTAATTATCAAGAGCTTGGCAG	TTTTTTTTTAAATTGTCACAGAAATGTATATTTTATGAATTCATAAGGAAAAACTAATGCTTGCCCTGTTAAAATTGTGAAACGCAATAGAAAACATTAATTTAAAAGTATATTACTTAGATCAAAAAGCTACCTTAGCTGGTTGCTTCA
chr4	79377181	Repeat (homopolymer)	G	GT	1		TTGACTATACTAGATAAAAT	TTTTTTTTTTTCCCATTTGG	0	0.692308	0	0	Gm11263-Gm11409	intergenic_region	intergenic_region	TGCTTCAGTGCCTTGAGATGTAGAATTACAGTAGTGTGCTAAAATTTCTGGGTAACACAAGGCTTCACTAGGATACATTTTAGATAAACTGAAATTTAGAAAATTATTTAAATAAAAAATGCTTTGTTTCTTGACTATACTAGATAAAAT	TTTTTTTTTTTCCCATTTGGTCTTCAAATTATGACAAAACCTTGAAAATAATAGTCATGCAAGTCTGCAGAGCAACAGGGTTAGTCTATGTACACTTGATTCTTTTTTTGTATGTTTTTTTAATTAATCATTTTATTTGGTTACATTTCA
chr11	29050754	Repeat (homopolymer)	C	CT	1		CTCTAGGTCAAGTTCTCAGG	TTTTTTTTTTTTTCCTTTAA	0	0	0.323529	0	Rpsa-ps5-Pnpt1	intergenic_region	intergenic_region	CAATCACAAATGGTCTGAAAGTATATCTGAAACAATCAGAATAATCTTTAATTGACTGTTGGAAGTAGCTAGGGAGTAACTCTGGCCAAGGGCAAGACCTTCCTGGTATGTGGATGCAGCTTGGGTTCTGCTCTAGGTCAAGTTCTCAGG	TTTTTTTTTTTTTCCTTTAAGATGGAGGCCAGTCCCAAGATGGAGGTTTGGCCTCTCAGTAGCATTGTTTCTAAATATAATGGATCATTTAAGAGGCATGGCCTCACTGGAGAAAGTAGGGGGTGGGCTTCTGAGTTTTATAGCTTTACT
chr5	48429912	Repeat (homopolymer)	C	CA	1		TTAATTGTAACTATGAAAGC	AAAAAAAAAAAACATTGGAT	0	0	0.342857	0	Kcnip4	intron_variant	transcript	TTGCAACAAATGAGCTCAGTATAGGTTAAGGAACTTTGCCATTGTTAAGCAGAGGTTTAATCAGGGGCCTGAGATTTGAACTGGAGTTGGAGAACAGAAATTTAAATTTAACTGAGTTTTTTCATAAACATTAATTGTAACTATGAAAGC	AAAAAAAAAAAACATTGGATAATTTTATCACACTGCCTTTGAAACCCATGAATTCACTAAAACAAGAATAAGTTGTTATTTGTTAGACAGTTATTCCACTTATCTGGACCTGGGGCTGCAGGGACAAATCAGCAGGCAGATCCATACCTG
chr4	77193085	Repeat (homopolymer)	A	AT	1		AAACAAAAAGAACATTCTTT	TTTTTTTTTGCCTTGAATAA	0	0	0.354839	0	Ptprd	downstream_gene_variant	transcript	ACTTTTTTTGTATAACCCATCCAACATTAACATTGGTTAGAAATTCTGCTTAGTTTTCTCAATGTTTATGGTAAAATTTCTAGTTATTTCTGAGGTTTCTTTGTAAAAATATACACACTACCATACAAGGAAACAAAAAGAACATTCTTT	TTTTTTTTTGCCTTGAATAAAAAGGGACTAAAATTTATTCACAAATTATTGCAGACATTTGACTTAAAGTTAAGAAACCTATTTAGGAAACTTACATATCTGGTATTTAATCTTCCAAGAAAAAAGTGGCAAGGCAGTACAAGTATATTA
chr12	104006744	Repeat (homopolymer)	T	TC	1		CTATGAAAGGGTCATTTGAC	CCCCCCCCAAGAGGTTGTAA	0	0	0.358974	0	Serpina9	downstream_gene_variant	transcript	AATACCATTCCTCATGCTGTGGTGAGCCCTGGCCATACAGTTACTTCACTGCTACTTCACAACGGTAATTTTGCTACTGTTATGAATCGTAATGTAGATATTGATATGCAGGGCATCTAATATGCAACTCCTATGAAAGGGTCATTTGAC	CCCCCCCCAAGAGGTTGTAACTCAGAAGTTGAGGACCTCTGCTCTAGACAGACATGCGTAACAGTCATCAGCTTGTCTATGCTTCCAATCACAGTGCAGCCTTGTTGAAGATGCCAGCAAAACTGAAGACCCTTTAACACTTGGACACTT
chr13	23566848	Repeat (homopolymer)	G	GT	1		TTCAGGCACTTTGTTACTGG	TTTTTTTTTTTTTTCCTTTA	0	0	0.37037	0	Hist1h3e	upstream_gene_variant	transcript	TGGCAGAAATGTGAAGGAAGTGGGGTTGCCTGGAAGACTGTGAAGTTCCAGGTACATATATGAACACCGACCTGACACTAGTGCCACATACTTTGACCCCCCGGCCCACTAAATTATGATTATAGGAAGATTCAGGCACTTTGTTACTGG	TTTTTTTTTTTTTTCCTTTAATTCTCCTTACTAAAGATATACAGTTTGGACAAAATACATTAAAACTGGGAAGCAGGGAAAACTCTGTTGTACACATGAGAAGGCTAAGGCTACAATAGGATTATAAAGAAATATAGCTCTTTATTTAGG
chr7	93674942	Repeat (homopolymer)	C	CA	1		TAAAATGACAAACAAAAAAG	AAAAAAAAAAAAAATCCAAC	0	0	0.37037	0	Bc1-ps1-Gm44905	intergenic_region	intergenic_region	TGTTGGAGTACCGTTAGGTTCTCAGGGTTTGAATCTCTGACCACAAAAGCAAAACAAAAACAAACAAACAAGCAAACAAAAACCTGGCTTTCACAATTAAGACTACATTTAGATTTCATTTCTTCTCAAGTAAAATGACAAACAAAAAAG	AAAAAAAAAAAAAATCCAACAAATAAATAAATTAAAAGAAAAGACAACAAATATTAGCATGAATGTGTGGAAAGAGGAAAATGTTTTCATTTGGTAGTACTACAAGTTGCTGCGGCTCTATAGAAATCATTGTGGAGGTTCCTCAAAAAT
chr8	68621104	Repeat (homopolymer)	T	TA	1		TTAAGACAGTGTCAAATTTC	AAAAAAAAAATAAATGACCA	0	0	0.407407	0	Gm15654	downstream_gene_variant	transcript	GATGCATATGACTATTCATTGTTAATTGACTTAAGGCCTATTACCCAGCAAGAGCTGCATGACAGCTATTTAATATGCAGCAGCACAATTGTTTTAAGCAGATTCTAAAGATACAAGTTCCTATTGCCTGTTAAGACAGTGTCAAATTTC	AAAAAAAAAATAAATGACCATAATGTTGGCAAATATTGTTTGTTGCTCAGTTCCTAAGAGAATACACAAAATGTTCTCTTTGATCTGTAAAATGATAAGTGGAGGGAGGCACTTATATCTCTCTTACCACAAGCATCTGTGGACCCTGTG
chr16	97967165	Repeat (homopolymer)	C	CA	1		ACTTCAAAGATGATGGGTAT	AAAAAAAAAAAAAAACCCAT	0	0	0.416667	0	Zbtb21	upstream_gene_variant	transcript	AAATAGATAGGAATTATAGGGTATGATCTTTAAACACTTTAGAGATCTATAGAATACAGCATTTAAAGATGTTTTAATAATAAAAGGCTTGACAATGAGATATGTTTGCTCCTGGCAGCACCCTCATACTACTTCAAAGATGATGGGTAT	AAAAAAAAAAAAAAACCCATATGGAGTTTGCTTCAAATGTGCAAAGATAGTCATTGGGCAAAAAACTGCCCTTGCCGTCGTCCTCTGCTGACAGCATGCCATCCAAGCTGTGGACAAGCAGGACACAAAGGAAGCCAACTGCCAAATTTT
chr7	100716068	Repeat (homopolymer)	G	GT	1		ACCTAATAAATAATCCTGTG	TTTTTTTTTAAAGTTACTGT	0	0	0.441176	0	Fam168a	downstream_gene_variant	transcript	CAAAACAAAACTTTGTCTGCATTGTTCCAAAGCCGATGGTCTACATCTAAGGGCATCCAGTGACCGAGTCTTTGCCTAGCATGTGTGAAGCCTTGTGTTTGATCTCCCAACACTGCTGAAAAACAAAACGACCTAATAAATAATCCTGTG	TTTTTTTTTAAAGTTACTGTATATAAAGAATTCTGGTTTTAAACTGTTATATCAGTAGTCTGAACCTACTTAGATAATGTCTTGGTTGTTAATTAGAATTGTCCAAATGTTAAAATAAATAAGCTTTATCACACTCTGGGCCAGTGTTAC
chr1	139148371	Repeat (homopolymer)	A	AT	1		GGAATGAAGGAGTTTGGTAG	TTTTTTTTTTTTTTTAAGAA	0	0	0.448276	0	Dennd1b	intron_variant	transcript	TGTTATAAAGACATAAAGATAATGTGCTACATTATCACATGGCAGAAGGGCAGGACAGAGCAAGACCTGATGGTGGGGATGGGAGCTTTACATGAATTTCAGAAGGAACAATCGAGCCTCATCAGTCATAGGAATGAAGGAGTTTGGTAG	TTTTTTTTTTTTTTTAAGAAAGAGTTTATTTCACCTCATATCTTACAGTACAGTATGAATAACAATCAGGACAGGAAATTAAACATGATCTTGGAAGCAGGCACTGAAGAAGTCATGAAGAAATACAATTACTATCTTGTGCAGACTGAT
chr1	6910724	Repeat (homopolymer)	T	TA	1		AAGTGGAAGACCATGTCTGC	AAAAAAAAAAAAAAAGTGGG	0	0	0.454545	0	Gm7449	non_coding_transcript_exon_variant	transcript	CCTTAAGAAACCAAGAGGCAAAACGTCCTCCTCATATACATGCTTTGTGCAAACCTGTTGGGAGAAGCACAAGAAGAAGCACCTGGATGCTTCAGTCAACTTCTCAGAGTTCTCCAAGAAGTGCTCAGAGAAGTGGAAGACCATGTCTGC	AAAAAAAAAAAAAAAGTGGGGGGAGGGATTTGAACATATGGCAAAGGCTGACAAGGCTCGTTATGAAAGAGAAATGAAAACCTACATCCCTCCCAAAGGGGAGACCAGAAAGAAGTTCAAGGACCCCAATGCACCCAAGAAGCTTACTTT
chr6	72279537	Repeat	CA	*,C	1		TTTGTAATTATGCCCCCCCC	ACACACACACACACATATGC	0	0	0.5	0	Atoh8-Sftpb	intergenic_region	intergenic_region	TTTCTACCTTGAGTTGTGATAAAGGTCAACATTAGGTGTTTTTCATTAGCTATGAAGATGGGAGAGAAGAGTAGAAACTCTAAACTGATGTTTAAGGGGTCTGAGCTTCAGTAATTAAGACATAGCTTACTTTGTAATTATGCCCCCCCC	ACACACACACACACATATGCGCACACACACACTATTCTGGTGTGGTCTTTTGTTATTGTTATTGTAATATTTGGTTTGGTTTGGGGTTTTATTTTAAGATAATCTTGAGCTTCTGATACTTCCTTCGCCTCCTGAGTGCTGGGATATCAG
chr7	35221289	Repeat (homopolymer)	C	CA	1		ATGTTTAAAACAAAACAAAA	AAAAAAAAATCACACAGCAC	0	0	0.513514	0	Gm24505	downstream_gene_variant	transcript	TCCCACAGGCATCTCATGCCAAGTCCTCAGCTTTGTCCCTGGCACTGAAGGGACAGAGGGCAGACTGAGGTCAGCAAGCGTAGACTTCCTTTCTCTACACTGGAGTGCTGTCCTTTTCATGAAAGAAATTATGTTTAAAACAAAACAAAA	AAAAAAAAATCACACAGCACTCTGGATGCAGACGCAGGTGGAGCTCTGTGAGTTCCAAACCAGCCTGATCTACAGAGTACGTTTTTTGTTTTTGTTTTTGTTTGTTTGTTTGTTTTGTCTTGTTTTTTTGAGACAGAGTTTCTCTGTGTA
chr14	75171967	Repeat (homopolymer)	C	CA	1		TATGCTCTACTTTGCAATAA	AAAAAAAAAAAAAATGTGGG	0	0	0.517241	0	Lcp1	upstream_gene_variant	transcript	CGTGGGCACACAGCAGAACCCAGGACCCTGGGCTACAGGATCTTTTTAAAGACATGGGTAGAAGATGGAGCCTAAACACGGGAAGCTTGGTAGTTTACATAGGGAGCAAAGATGTGTTCCCCACACATTCTATGCTCTACTTTGCAATAA	AAAAAAAAAAAAAATGTGGGGGAAAATGTAAAGGCTCTTAGCTATCGCTATGGGGTGAGTATTTGTTCCTTTATAGGCTCCTGTAACAGTTTGCTTGCTGTTGAGACAGAGTTAGGAGATGAGGTTATTATAGGAGGGACTAGTGCTGTT
chr4	145487357	Repeat (homopolymer)	C	CT	1		TCCCTGTCATATTTTTATTT	TTTTTTTTTTCTTTTTTGGT	0	0	0.538462	0	Gm13229-Zfp990	intergenic_region	intergenic_region	TGGGAGGGAAACATGAGCTCATCTGACTGGATGGAGTACTAGGAAGCTGTATCTCAGCCATGGCTCTGCAAGGCAAGTGCATCCTACATGGATGGATATAAGATTGAGGAGAGAGCATGTGAGACTTTTTTCCCTGTCATATTTTTATTT	TTTTTTTTTTCTTTTTTGGTTTTTGGCTTTTCAAGACAAGGTTTCTCTGTATAGCCCTGGCTGCCGTGGAACTCACTCTGTAGTACAGGCATGCCTTGAACTCAGAAATCTGCCTACCTCTGCCTCCCAAGTGCTGGGATTAAAGGCGTG
chr9	7691916	Repeat (homopolymer)	T	TG	1		TTCTTGTGGATTCAGCATGG	GGGGGGGGGGTGTCCTCTAA	0	0	0.545455	0	Mmp7	upstream_gene_variant	transcript	TGCTCTGTTCCACATGTTATAAATGTTTAGTAAAATCCTTGTAAGATACAGAATACAATGACAGATCCAAAACTTTGTCATTGATAAGACTTGAAAGAGTAGTAATTTTATCCAATAAATAAGAAAAGTTTTCTTGTGGATTCAGCATGG	GGGGGGGGGGTGTCCTCTAAAAGATAAATGCCATGTGTTCCTCCTGCCAATATAAAAACACAATACTTCCTCATTGTTGCTAAATTCAAAAAAGAAAGAAAGTGTGCAAATGAGTCACCTATTTCCACATTCAGGGCTGAGAAGCCATAT
chr1	80028755	Repeat (homopolymer)	G	GA	1		AGGAAATTATCTTCCCACCA	AAAAAAAAAATCTATAAACT	0	0	0.551724	0	Gm28071-Gm28058	intergenic_region	intergenic_region	TACCAAACACCCTGCCTGCTGACATCTTAAGCTTGGGCCCACTTTCCGAGACTGGGGGAAGACAGCTTGTTCTTCCTTAGACTATCCAGACCCTGATGTTGTCCCAGCAGTCCAAGCAGACTAAGACAGAAGGAAATTATCTTCCCACCA	AAAAAAAAAATCTATAAACTCACCCCCAGCTCACGCTCACCTACCTTTCCTTTTAGCCTAGTGTAGGGAAAGGGCAATCTCACAAGTACTTTCCCATCTTCTAAAAGGCATTGCTCATTGGATTCAGCACTCTTGGGTCTCGGACACCAG
chr9	99973145	Repeat (homopolymer)	T	TA	1		GCCAAAATGGAAAAGATTTT	AAAAAAAAAAAACTAGTATT	0	0	0.56	0	Gm8641-4930519F24Rik	intergenic_region	intergenic_region	ACTATCAATGTATCCAAGCCTAGAATCTAGGGAGGCAAAACAAAGCCAGATGTAGCTTCAGAGACACAAAAGGGAAACAGTTTTGGTAAAAATAGTCTCTGGGGAATGTAGCCTCCTGGGCTCTGGGGGGGCCAAAATGGAAAAGATTTT	AAAAAAAAAAAACTAGTATTTACTGGAATAAGTTAGGGAACCCTAAGACAAATTACAGTATGATTCCTGTCCTTGGGTAAACAAGAGCATTGATAATTTATACTATTGTAAATTGTGGTCAGTGTGTGACCCCAAGCCTGCCTCTTGCTC
chr6	137760686	Repeat (homopolymer)	A	AT	1		TACCTGACACACCGAAACAC	TTTTTTTTTTTTTTAAATAA	0	0	0	0.366667	Dera	intron_variant	transcript	GTCTGCTATCTCTTGTTTATAAGCCTACACATAAGGCTATCTTTTATTACTGTTTTGATAAATAGAAAACTATAAAATAGTAATCAGAGTTTGTTGTATAATTAAATAATTAAAGGTCCTCTGTGGTTGGTACCTGACACACCGAAACAC	TTTTTTTTTTTTTTAAATAAAAGTACCTAAGCCCTGTGGATTTTAATTATTAGGAGGAAAGACAAACTTCAAGCCTTCATTGAAAATGGGACGCCTCTGCCTGGAAAGAAAGACTACTAAATGAGACAGCAGACGGAGCCCTTAGAGGAC
chr7	42627441	Repeat (homopolymer)	C	CT	1		GCTGGTCTACATAGATACTT	TTTTTTTTTTCTTTTTCACT	0	0	0	0.372093	Zfp976	intron_variant	transcript	CAGGTCCTTTCATGTGTTTGCCATCAGTGCCTAATGACCATTGTCAAAAATGAACACTGCCAAGCATGGAGCACAGGCTAGGAATTCCAGGACTTTGGGGGCAAATTCATATCCGTGATTTTGAGACCATGCTGGTCTACATAGATACTT	TTTTTTTTTTCTTTTTCACTTGACTGTCTCTATGCTGTTTCATTTATTTTTTATTAGATATTTTCTTCATTTACATTTCAAATCCTATCCTGAAAGTCCCCTATAACCTCCCCCTGCCCTTCCACACCTCCTCCTGATTTCCACTTGTTG
chr1	47538150	Repeat (homopolymer)	C	CT	1		ATTCTTTTGTTTCTGTTGAA	TTTTTTTTTTTTCACCTATG	0	0	0	0.380952	Gm18117-Gm37196	intergenic_region	intergenic_region	ACAATAAACAAGACTAACATCAGTGGTATATGTCTTACCCCAGTTAGTTCCCAACACTGCAGCAGCAACAGAATTTACAGGTTATTGTTTGGTTCTTGCCAAGATCTGACATCTGCTTGTAGATCGACCCATTCTTTTGTTTCTGTTGAA	TTTTTTTTTTTTCACCTATGAAATTTGCCCAAAAGACTGCCATGCTTCTGTTCACTGTTTGGTGCATGAAAACTTAGAAAATTCACTTATTCATAGTCATCTATAAGATTTTAACCAAGACACAAAAGATGATTTCTGTAATACTGATTT
chr6	130651275	Repeat (homopolymer)	A	AT	1		TACTACAACTTTAAGACTAG	TTTTTTTTTTTTTATTGTCA	0	0	0	0.380952	Gm27047-Gm27013	intergenic_region	intergenic_region	TCGGATTATGTTTTGTGTAAGATGCCCTACATTTGTTTTGCTTGTGTTTGTCATTTCTGTGGCACTGTGATTTTATGGTGGTTGCCTAAAAACAATTTCCGTGTATGTCTTGTGTGTCTCTTTGTGAACATACTACAACTTTAAGACTAG	TTTTTTTTTTTTTATTGTCAGGATCAAAGCAACAGAGAAATCACAAGTCAACAAGCATTTCAAAACCAAAGTTCACAAGGACATTACAAGTGACTACACAGCACGGTACTGACATTGAGGACATAGGGTCAAGAAAACTGAGAGATATGA
chr17	51563003	Repeat (homopolymer)	C	CA	1		ATTCAAGTGGTAACCAAAAA	AAAAAAAAACAAAACAAAAA	0	0	0	0.384615	Tbc1d5-Satb1	intergenic_region	intergenic_region	TGATAGTTTACTGAACTTCTTAGAAGCCATGCATAGGGTAGCAGAGAAGAAACGTGTTTCTATGTTGCCAAAGTATCTTCAGTGCACCATGCTATGTCCCAGCCCGTGAATACTTCTTTAAGAAGCCAGTATTCAAGTGGTAACCAAAAA	AAAAAAAAACAAAACAAAAAAAAAAACCAAAAAAAACAACAACAAAAAAAAAAGTCTTAGCTTAGGAGAGACATTTGATCAGGTTGGTCGGGGGATAACGCTGTAACATCTGTATAACATCTCTGTGAACTTTTCCAAATAACCCTGGAG
chr17	21306324	Repeat	T	TG	1		CAGTGTTTTCGTTTCCTTTT	TTTTGTTTTGTTTTGTTTTG	0	0	0	0.418605	Vmn1r236-Vmn1r237	intergenic_region	intergenic_region	GTCCTCTGGACCTCTTGGACAAAGGTCCACTATAGAGTGATAACACAGAATTTATGCCCTTATTTGTGTACATTCTCCTTTTGCAAAATGTGTCTGGTAAAGCAGGATGTAAACACTGATTTGAAAACTGCAGTGTTTTCGTTTCCTTTT	TTTTGTTTTGTTTTGTTTTGTTTCGTTTTTTAGAATTTAGCTCCAGTTAAAACAGTGACTTCACACCCAGGGCCTATGAACTCCCCTGATAAATATCTCTATTGTGGTCAAAAGAACTCACCATAAACTTCTCATGAATAGATTTAGATG
chr4	58337459	Repeat (homopolymer)	A	AT	1		TAAATGTGTTTTATCCCAGT	TTTTTTTTCTATGTGTGATT	0	0	0	0.434783	Musk	intron_variant	transcript	CTTTGGAGTCATTTTATATAGTTATCTGGTAAAGCAAAGTAATAACATATAACAAGTCTTATGTGGGAAAATTCAGTAGGCAGCTTGAAAGAAGACAATATTTATGACTATGAAAATACAAAACAATATATAAATGTGTTTTATCCCAGT	TTTTTTTTCTATGTGTGATTTTTTAAAAATCTAGAATGGGAATTAATCAGGACTCTTAAATTCATATTTTTTAAAATATTGAGTCTTGCCATTTGTGTTTGGTGAGAATATACTTTTTATCTTATTTGTAACCAAAATCAGAGACAAACT
chr5	28733609	Repeat (homopolymer)	G	GT	1		ACATGCTGGTGTTTTTTTTT	TTTTTTTTGTTTTTTTCTAA	0	0	0	0.444444	9530036O11Rik	intron_variant	transcript	GTTTTCATCCTATTTTGCAGTTCTGGGACCAAGACCCCGGAGCACACACAGACTACACATTGATACTTTCTTAGTTTTCAAGAGTAAATCACAACTTCCCAGCTGTTTCCTAACCCCAGCTCTTTGTGAGACATGCTGGTGTTTTTTTTT	TTTTTTTTGTTTTTTTCTAAAATCATGAGGACATAGCTGAGGCTTTATTCTAAACATCACTGAGTTCATGAAGATGGAGTGAAGGGGTTGCTGGTCTTTGGTACAAGACAGCCCAGGGCTAAGATCTCAGCCCAAAGAGATTTATTTGCC
chr15	54431865	Repeat (homopolymer)	G	GT	1		ATTATAGCTTAGCTTAGCTT	TTTTTTTTTTTTAAATAAAT	0	0	0	0.448276	Colec10	intron_variant	transcript	AAATAAATCCTAACTTTAAAAAGGCGGCCAACTGTAATCTGTGGTGGAATTCTGCTGGGGAGATTATTATAGTATGCTGATGACCTGGAGGGGCTCAAGCAAATAAAATTTAGAAACTTAAAATTAGTCTATTATAGCTTAGCTTAGCTT	TTTTTTTTTTTTAAATAAATGTAAGTAGTTATTTTTTTTAAATGAAGAAATCTCATAAAACATTCCCAAGACACTAAAAAACAACATTGAAATGAGGGGCTTCTTTCCGGTGCTTGTTTTTATGTCTCCCTTCTGTTTTCACTAAAGTAA
chr1	117559264	Repeat (homopolymer)	G	GT	1		TAATTGAATAATTTGGCTGG	TTTTTTTTTTGTTTGTTTGT	0	0	0	0.46875	Gm27785	upstream_gene_variant	transcript	TTGATTTATAAACCAGTGGAATGCTTTAAGTGAAGTTTAATGGAATCTCCTAGTAGGAATATGGTCTGGCCAATAAATGTTTGAGTGGAGAATTTCAGTATATGGCATAGAGACTGCCTTTGTAGTATTTTAATTGAATAATTTGGCTGG	TTTTTTTTTTGTTTGTTTGTTTGTTTTTTTGCTTTTGTTTTTGTTTTGCTCAGCAGTCATCTTTGTGTGATGTGCAATGTACAGTGTGTTTTGAGTTTACTTCTGAAATTATTTTTCTTTTATGTTTAAATTAGATACTAGTGTTACTTT
chr10	92850552	Repeat (homopolymer)	A	AG	1		AGCAAAACCCCGTCTTTAGA	GGGGGGGGGTGTATAAACTG	0	0	0	0.5	Cfap54	intron_variant	transcript	GAAAATATTTCTGCAATTGAACATCAAGAGTACAAACAACAACAGAAAACACATGTGTATTAAGACACACACTCACGTCCCCAGCACAGGGTCAGGAGGATTGAAAGTTCAAGACTGACCTGAAATGGACAGCAAAACCCCGTCTTTAGA	GGGGGGGGGTGTATAAACTGTACAATAATAGAAGTACAAGCTTTGAGTAATCGAAAATTAAAATAAAAGTCAAAACAGAATGGGAAAAGATGATTACATATATGTAATCAGCAAAATGTTCATATGAAACATATAAAGGGATGCAGAGAT
chr5	52283421	Repeat (homopolymer)	A	AG	1		TTGTTTTTGTTTTTTTTAGG	GGGGGGGGGGATTTGCTAGA	0	0	0	0.5	9230114K14Rik	downstream_gene_variant	transcript	AGTGGGAGATATTCATAGGTGTGCCAAGTGTCCCATCTTGGGTACTTTGTTTGCTTTGTTTTGTTTTGTTTCTAACCAGGATAAATTAGGCATGGGGATTAATTAAACGCCATAAAATTAAAAAGGAATTTTGTTTTTGTTTTTTTTAGG	GGGGGGGGGGATTTGCTAGAACCTAAAGGTATAAAACAAAGCCAGACCTCACAGAGCAAGGGCAACAGTTTCTGACGCGTTGCTTCTGACATGAATGGCTGGCTGTTTCACAGGAACTTCATGGGACACTAATGGATCACCTGCCCAGGC
chr2	147628158	Repeat (homopolymer)	A	AT	1		TCTTTGGAGTTTATGGTACC	TTTTTTTTCTGTTACAAATA	0	0	0	0.515152	Gm14109-Gm14107	intergenic_region	intergenic_region	GATAGGAGTGACACTGGGGTTTGATGGTTGTGTCATGGCTTTCAACAGCAGGATGGCTTGTAAGCACAGTTGCCTTGTGTGTATCTCTGTACTTCACATTTCCACTCCAAGTCATCATGAGCCACATCTCTCTTTGGAGTTTATGGTACC	TTTTTTTTCTGTTACAAATAAGGAATAACTGGGTCCCCCACTCTCTGCCCTTAGATGGTGGAGTGGCCACTAACAGGCTAGTTCATTATGTATACATGGTCAGGATCTTCTGTTGACTGCAAGACTTCAGAAATAAACTCCATGAGAAGG
chr2	137606547	Repeat (homopolymer)	T	TA	1		TTGTTTATTCAAGTTTAAAT	AAAAAAAAAAACATTATTGT	0	0	0	0.518519	Gm14055-Gm14064	intergenic_region	intergenic_region	CATCGATGAACAGAACACAAGAATGTCTCTGTGCCATACTTGACAGAATACAGAGTCATCACTTCAGGTCCCATGTTGCCAAATGGACATGAATTGACCCTAATTTATAATTAAGTTGTCTGATTTCTTTTTGTTTATTCAAGTTTAAAT	AAAAAAAAAAACATTATTGTAGATAAAATATATCTGGTGTATGGTTGCTCCTTTTGTCCCTAAGAAGCTAAGAACTGTGAGGAAGATAACGAAAAGGAAGAGTTACGAATATTTCATTTCAGGCTTATAGATTTCTGATTTCTTCACACA
chr9	32006844	Repeat (homopolymer)	A	AT	1		TCCACGATGAGATGATTTTG	TTTTTTTTTTTTTACTTTCA	0	0	0	0.521739	Gm3756-Gm44453	intergenic_region	intergenic_region	AGCATAATCAGCAGATGGATTATTTTCTGGGCAGAGCTGAAGTCATCAAGGAGAGGGCCGTGCACTCCTGTATTTCAGGATTAGATGTACTATGAACAATTTTAACTGCTTTTTTTTTTAACTCCAAAAGTCCACGATGAGATGATTTTG	TTTTTTTTTTTTTACTTTCATTTTGCCAGGACAGCAACTGAACACCAAGACTGTGATCAAATGAATTTCAAGGGAGTGGGTTCAAGTTACTGTACCAGCTACTGTGCCTTGTTTACTGACTGACAGCTGGGTGTATGGCAGTTGGATATT
chr4	4926135	Repeat (homopolymer)	G	GT	1		GCTCTTGTGCCAGCATGGCA	TTTTTTTTTTTGTTTTGCTT	0	0	0	0.533333	Impad1-Gm11779	intergenic_region	intergenic_region	CTTTGTAGATCTTAAAAGCTGACATTTAAGTATTGTGCACATGCTCCTCCAGGGGCAGAGAACAAGTTGCTGGAGTCAGTTTTCCCTTGCTGGGAACTGAGGATTAGTGTCAACTGCCTTTACCTGCTGAGCTCTTGTGCCAGCATGGCA	TTTTTTTTTTTGTTTTGCTTTGCTTTAAAATTACACACTCTGCTTTTGAAAGGCCAAATCTTTTAAGTTCAGACTTCATTTTAGAGAACCTGACCTAAGTTTGAACTCAGGTAGACTAACAGGCTGGTACCTAGCATTAATTTCCAAGTT
chr15	80773297	Repeat (homopolymer)	G	GT	1		TCACAATTGAGAGTTTTTTT	TTTTTTTTGTTTTGTTTTGT	0	0	0	0.55102	Tnrc6b	intron_variant	transcript	TGAAGATCTGGGACTGATACTAAGGATTTTATGAGGTTTTCAGTTATTGCTGCTTAGTGTTATTGTGATATTGTAGTATTGGTTACTAGTAAAACACTCATCTGGACTTTTCTCTGGTAGTAAACAGTGGTCACAATTGAGAGTTTTTTT	TTTTTTTTGTTTTGTTTTGTTTTGTTTTTAAACTGGAGAATACCATTTAGGAAGACAGTTTTGTGATCTAAGTGGGAAACTAGGTCTTTAAGGAAACAATTTAGGCCAAAAGTTCCCAGAAACATTACATTTCAGAGTTTTCTTTTTCTT
chr14	18279376	Repeat (homopolymer)	G	GT	1		TTGTTTTTGTTTTTGTTTTT	TTTTTTTTTTTTTGAGACAG	0	0	0	0.592593	Ube2e1	downstream_gene_variant	transcript	AATCTCAGATCTTCTTTACATGTCACCTCAGCTCAGTCAGCAACCTCAGAGCCGTCCAGCACCCACGTTAATAGTCTGCTCGATGGCTTAGCCCAGATTCTTACATTTTATATATTTGTTTGCTTTGTTTTTGTTTTTGTTTTTGTTTTT	TTTTTTTTTTTTTGAGACAGGGTTTCTCTATATAGCCCTGGCTGTCCTGGAACTCTGTAGACCAGGCTGGCCTCAAACTCAGAGAGATCGTCCTGCCTCTGCCTCCCAAGTTCTAGGATTAAAGGTGTACACCACCATGCCTGCCTGGCT
chr19	9036254	Repeat (homopolymer)	G	GT	1		CCTGTAATCCCAGCAGTTTT	TTTTTTTTTTTTTTCTCTTT	0	0	0	0.592593	Ahnak	intron_variant	transcript	CGGGCCCACATGAGAAATTTCCTAGGATAAAGAACTGGAGAGATGCCTCAGTGGTCAAAAGTGCTTGCTCTCCAATCATGAGGAGCAGAGCTCCAATCTTACGTAACAAACCAGGTATCCCTACAAATGGCCTGTAATCCCAGCAGTTTT	TTTTTTTTTTTTTTCTCTTTCTTTTCTAATTGGTATAAACAAAAACAATGGAAGGGCAACAGAATAATCCAAACTACACTTCATGTGGTTTCCAGGAGAGCTGAGAAAATGCAGGTTCAGGAAGAGACCCTGCCTCCCAAGTAGAAGGCA
chr11	101451103	Repeat (homopolymer)	C	CA	1		GCATTAAAATAAAAAATCTC	AAAAAAAAACCAAAAAAACA	0	0	0	0.6	Ifi35	intron_variant	transcript	CATCCCTAGCACTCACCTGGAACCCAACAACCTTCTGTAATTCCATTTCTAGAGGATCTGGTACCCACTTCTGGCCCCCTCTGGTACTATATGCACATGGTACTCAGACGTACAGGCAAAACCCGCATACGCATTAAAATAAAAAATCTC	AAAAAAAAACCAAAAAAACAAAAAAGATTTTGGTAATTGACATAGGTCCTCTGCAAGAACAGCAGTGTTTGTAACAGCGGAGCCATCTCTGCAGGCCCTTGGTCTTTTTTTAAAAAATTGCTTTAGAGCCAGGCAGTGGTGACACACACA
chr15	85636205	Repeat (homopolymer)	G	GT	1		TACAGTGCTTTGGTTTTTTG	TTTTTTTTTTTTTTCTTTCT	0	0	0	0.607143	D130051D11Rik	upstream_gene_variant	transcript	GTGTCTTTCCAGGTCTTATGTGGTGGCTGTTGGCAGCAGTGGGTACCTAGCCCTGGGCTTGAGGTTCTACCTCATTTGTTTGCAATAGTCCAGATTTTCTAGACTGAAATGTGCCTCAGAGAGGCAGCCTTACAGTGCTTTGGTTTTTTG	TTTTTTTTTTTTTTCTTTCTCCATATTAGAAGACAAAGCTTGGGAACTGGATGGGCACCTCTATAAAAAGAAAACACATGGTTTCCAAGAGAATGGCCTCTCTGGTTTTTGTTTTGTTTTGTTTTGTTTTTTTCCCACCAATTGTGGACA
chr4	101894710	Repeat (homopolymer)	C	CA	1		AAACAAACAAAAACCAAAAA	AAAAAAAAAAAAAAAGTTTG	0	0	0	0.68	C130073F10Rik	upstream_gene_variant	transcript	CCCAGCACTCAGGAGGCAGAGGCAGGCAGATTTCTGAGTTCCAGGACAGCCTGGCCTACAAAGTGAGTTCCAGGATAGCCTGGGCTATACAGAGAAACCCTGTCTCGGAAAAACAAACAAACAAACAAACAAACAAACAAAAACCAAAAA	AAAAAAAAAAAAAAAGTTTGTTGCTTTGCAATGGTAGCTGACCTGCACGTTTGAGTTCCTCTGAGGCCAGAAACTGCAAGTCTCTGGCTTTTATCACCTCATCTTAAACCAGCAGAGGATTGAGTAAAGGACTGGCTGGCAGTCTCTTTA
chr1	133537082	Repeat	G	GGT	2		TAAAAACTCTGTAGCATTCT	GTGTGTGTGTGTGTGTGTGT	0.333333	0	0	0	Gm8596-Gm23939	intergenic_region	intergenic_region	GACTCCATTTTGATCATAAGGTGAAGTTAAGTTCAAGTTCCCATATGGCTAAGCCAATTTCCTCCTTGAACAAATGATTCTGATTGATGAAAAATTGTAACTGTAACTTGAAATCTGTGGTTTTCAAGTTTAAAAACTCTGTAGCATTCT	GTGTGTGTGTGTGTGTGTGTGTGTGTGTGTGTGTGTGTGTTCTGTGTGTTCTGTGGCCCTGATTGATCAGTGGTGGCCTGAGTATAATAGCATTTTGCCATCCCTTAAATACTTACTAAGATGAATGTTACTTTCAAAGAGGAAGTTATC
chr9	90178517	Repeat	G	GGT	2		TGTGTGTGTATGTAGTATGT	GTGTGTGTGTGTGTGTGTGT	0.382353	0	0	0	Adamts7	intron_variant	transcript	AGGCTCTCCACGGTCATGCCTTGTCCAGTGATGTTTGGATAACTCAAGCAGGAAGTGGACAGAGGTGTAACCCAAAGGTGTGTTCAGGGCTCACTGGTTCTGCGTGTCTGTGAGTGTATGTGTGTGTGCATGTGTGTGTATGTAGTATGT	GTGTGTGTGTGTGTGTGTGTGCATGTATGTGTGTTTATGGTGTGTGTATGTGTAGTGTGAGTGTGTGTGGTGTGTGTGGGAGGGATGAATGGTGTGTGGTATATGTACTGTATGTTTGTGGACTGTATATGTATATGTGACGTGTGTGGC
chr18	51553100	Repeat	G	GGA	2		ACATACACACACATATATAT	GAGAGAGAGAGAGAGAGAGA	0.387097	0	0	0	Prr16-Gm25785	intergenic_region	intergenic_region	TAAATACTATCCAGGGATAAAACTACAAGTTAAATTGGTGTGTGATATTCATGATATCTCAGAAAATAAACTAAATACAAATATCTATAACTGTATTTATATACCTATCATCCATTCATCTATCTAATACACATACACACACATATATAT	GAGAGAGAGAGAGAGAGAGAGAGAGAGAGAGAGAGAGAGAGAAGACACACACACACACAGAGAAGTTGAGAGCCAAAAGTGCCAGGTCTGTCACAAATGTGTTAGTAAATTTTTTGAGAACAGAAACTGTGATTTATACATTTTCATCCT
chr10	65893491	Repeat	T	TAC	2		TCACACCACACTCACACACA	ACACACACACACACACACAC	0.409091	0	0	0	Gm28881-1700023F02Rik	intergenic_region	intergenic_region	TATCATTGCCATATCCTTATTTTATCTCTGTTTTCATTATTCATTTCTGAAGTCTATTTGTTGGTACTTAAATATATAATAGATATACACACATATAAACTCTCATATATCCACATCAATCACACTTATATCACACCACACTCACACACA	ACACACACACACACACACACACACACACACAGAGGAATAAAGAATTACCATGTGGATTTCCAGGATAAATGTCAGGGGTATTATCTGTGATGGGTATTTTTGGTTGCCAAGTTGATTCCATCTGTAATTAACTAGAAATCCAAAGTGAAA
chr18	21519560	Repeat	A	AAC	2		AAATGGTCTAAAAGGCTAAG	ACACACACACACACACACAC	0.416667	0	0	0	Gm22886-Klhl14	intergenic_region	intergenic_region	TCACTCTTCTCAAGTTGCATGAGAGACTTGCATGTGTTTGGAGGACGGACACTGGGTGCTATGTAGTATGTACATCCTGGGTGCTTTGACCATGTTTTAAAAATAAAGTACTTAAAAAGAAGCATGGTGAAAATGGTCTAAAAGGCTAAG	ACACACACACACACACACACACACACACACACACACACATATATACACACAGAGTGTGTTCACATATACATACAGAAACATATACACACATACACACATATACATATAAATACACATACACATCCATGCACACACATACACATACGCACA
chr3	156977310	Repeat	G	GGT	2		TCAGTGTCATGTTTCTGGAA	GTGTGTGTGTGTGTGTGTGT	0.45	0	0	0	Negr1	intron_variant	transcript	AAAACTGCCTTCTCCAGTGAAGGACTTAAATTGCCTTTGTTCCTTCATTAATAAATGGCAATAGTATGACCAGATGTTGCTAAGAAAGGTCAAAGGTGTGTTGCATACTTCCCTGGAGCTGGGATTCTTGTCAGTGTCATGTTTCTGGAA	GTGTGTGTGTGTGTGTGTGTGTGTGTGTGTGTGTGTGTGTGTCTTTCTGAAAGGTTTTAAGACAGATCTGAGCTGCCTGCTTGATGATTTCCTCCAACCCATCACTAGGGTTACAATGGAGCGGATTCAGAATCAGATCAGAATCTTTGT
chr1	182863657	Repeat	G	GAC	2		TCTCTGAATTAGCGAATGAA	ACACACACACACACACACAC	0.5	0	0	0	Susd4	intron_variant	transcript	CTTGGAGTTCAGAGTCTGTGGCTTAAGATTCCTGCCCACTTAAGAAGTCTGCACCCATATTTGTAGCTGTAAATTATTAATCCACTCTGAGCTCCTGCGAGTGACCCCACTTCTTGCCACCTGCCAGCGGTCTCTGAATTAGCGAATGAA	ACACACACACACACACACACACACACACACACACACACACAACCTTTATATTTTTCCATGCCTTGACTCTTGACTAGCTCAATGGTTGGGCACTTCTTTTTTTTTTTTCTCTTTTTTTTTATTAGGTATTTTCCTCGTTTACATTTCCAA
chr15	28059461	Repeat	A	ATG	2		ATGATGAAGATGAAGAGAAG	TGTGTGTGTGTGTGTGTGTG	0.5	0	0	0	Trio-Dnah5	intergenic_region	intergenic_region	AACTCAGATTCAGGATCAGGGCAAGCATCCCTGTGTGTGTGGAGTCAGTCAGAGGAACTCAGTGAGACAGGTTAGCTAGCCTGCCAATGCGCTCTGCAGAAAGATGGGGACTCTGGATATAATCCTTCCCATGATGAAGATGAAGAGAAG	TGTGTGTGTGTGTGTGTGTGTGTGTGTGTGTGTGTGTGTGCGTGTAAAATCTACATTCAAGTCTTTGCGAAATAGGATTGGTTAGATCCAAAGGCCATCTCTTTCGGCCTTCAAGGATACAAAATATGACACATAAAAATGTGACATGTG
chr18	36687360	Repeat	T	TAC	2		CTTAAAAGTACACACACACA	ACACACACACACACACACAC	0.5	0	0	0	Slc35a4	downstream_gene_variant	transcript	TTCTGTTGTTTTGGGGGGTATGTGAAGTGTTACTACCTGTTCCTCACAGTGCCCAAGGGGATGCTTTAGGCGGAGCCCAGACCCTAGAAATCCTCTTCTTCCTGCCTCTAGAGGAAAATGTCATTAGTCACTTAAAAGTACACACACACA	ACACACACACACACACACACACACACACACACACACACACTGTAGAGGGGACGATAGCAATGCAAATAAAGCTCAGAGCAGTAAAATACTTGCCAAGGCGGAGCAGGGCGGGGAGAGACGACAAGCCCAATTCCCTATCCCAGGCCAATA
chr8	53653318	Repeat	C	CGT	2		TACTAAGGGGTGTGTGCATT	GTGTGTGTGTGTGTGTGTGT	0.5	0	0	0	Neil3-RP23-101F17.1	intergenic_region	intergenic_region	CTTGGAATTGAAAGGTTTATCAGGATCAAACCCCTCCAGCATTTTAAAATTCCAAACATTTTCCTTACTTATTTAACACTAACATTTGCTTCTTTTTTTGCTTTTGTGTTCTAATGATTTCATTAGAAGCTACTAAGGGGTGTGTGCATT	GTGTGTGTGTGTGTGTGTGTGTGTGTGTGTGTGTGTGTATACACATTTGTGTGTTCACATATGCACCCAATTGTGCACAGGTATGCATGTAAATATGCATGCAACTTAGGCTCCTTCTGGAACAAGCACACATTCTAATTTATGTTGTTC
chr3	41228020	Repeat	G	GTA	2		ATATATGTATATGTGTGTAT	TATATATATATATGAGAGAG	0.514286	0	0	0	Gm42784-Gm16508	intergenic_region	intergenic_region	TATATATATATATATATATATATATATTTATATATTTGAATGAATACATGAGCCCTGTGTGCATGTATGCTTGGGTATATGTGTATGTATATATGTGTGAACATCTGTGTGTGCTTCTGCATATATATGTATATATGTATATGTGTGTAT	TATATATATATATGAGAGAGAGAGAGAGAGAGAGAAAGAAAATATATATCTTTGTGTGTATGAGCCTCTGTGTATATGTGCCTGTATGTATCTGTATGAGAGTAAAATTGAGCCTATGTGTATGTACCCCAAAATGTGTATATAAGATTG
chr8	63874814	Repeat	C	CGT	2		TAACAGAATGCAGTAATTGC	GTGTGTGTGTGTGTGTGTGT	0.517241	0	0	0	Gm24580	upstream_gene_variant	transcript	ATTTCCAACCTATGAGCGTTCTTCAACTGGGCAAAGCCCCTGAAACTTTCTTTGCAGGGAGTTTGTAGAGTAGAACCATCTTTCCTAAGAAGTGGCTCGTGTGTATGGTAGAGATTAACTACTGTTACCTTAACAGAATGCAGTAATTGC	GTGTGTGTGTGTGTGTGTGTTCTTTGTTGTTCTGGATGACTGGGCAAAGCAAAGGTCTAGCTGAGGGTCTGCAGAGGTTCCACAAAAAGGTGCCTGAACCGCACACTGGGAAGTGGCAAGCACAGGACTTGCACTCTAGCAAGCTTCAGC
chr3	109334127	Repeat	A	AAC	2		TGTTCAGAGTTCCCAAATGA	ACACACACACACACACATGC	0.518519	0	0	0	Gm13865-Vav3	intergenic_region	intergenic_region	AGCTCCAATTAAATGTTTTATGTATAAGAGTTGCCTTGGTCATTGTGTGTTGCAGTAGGCGATTAATGCTACTCAGATCACCCTGGGGACAATGGTGGCAGCAGGGCAAGTTCCTTGATACCTGCCCCAATGTTCAGAGTTCCCAAATGA	ACACACACACACACACATGCAGCCTTCTATTTGAACATTCCTTAAGCAGCTCAATGGCTGGGTCACTCCCACATTGCTTATGCCTCTCCTCCAATACTCCTGAGTTACTACTTACTAAAATCTATATTCTATCTGTGGTACCCCAGACCC
chr4	39445886	Repeat	T	TCA	2		GAGCACACTCATGCACATGC	CACACACACACACACACACA	0.52381	0	0	0	1700009N14Rik	upstream_gene_variant	transcript	ATTCATAAGATAAAAGAAAAATCTGGAGTAAATGACTGGATCAATATGTAAAATAAAACACTGGACCTATGTTCTGCAGGAGATACGCTATCCAGAGAATTCTTTTTTAGGATAAAAGGAGAACTGTTTGGAGCACACTCATGCACATGC	CACACACACACACACACACACACACACAAGCAAGTAAGCAGGACATGGACAGGGAGATCTCCTAGAATAGCAAGCAAGCAGAATAGAGAGAGAAGCATACTGGGAAAGCTGTATTAAGCAGAATACATGTCATCAGCTTGAATCCACAAT
chr17	60316857	Repeat	A	AAT	2		TTTCAAATTGTATAAATTCA	ATATATATATATATATATAT	0.555556	0	0	0	Gm29051-Gm23447	intergenic_region	intergenic_region	CATATTAGATTTTATTGAGCTCATTATTTTATTTTGTCCTAGCTATTAGTGCTAATATTGGCCCAGATTCTTTTCTAGGTCCTTGGGCCATAAAAATGATAGATGCATTTAAAACCCAAGTTGTTGTATGTTTCAAATTGTATAAATTCA	ATATATATATATATATATATGTGTGTGTGTGTATGTGTGTATATGTATGTATATATATTTATATATACACATATATGTATATATACATACATATATATATACACACATGTATATATACTTAATATTTTTGGAATATGGTAAAAAAAATTG
chr17	48742748	Repeat	C	CAT	2		TTCCATATGTTTTACATATA	ATATATATATATATATATAT	0.567568	0	0	0	RP23-465J20.1	upstream_gene_variant	transcript	GGGACTCACACAGCAGAAGGAGAGAACAGACTCCTGTAGCTGTCCTCTGACCTCCACACATGCACCATGTCATGAACGAACCCACTGTTTCCAAAATTCTGTACACAAATAAATAAAAGTGTAAACACAATTCCATATGTTTTACATATA	ATATATATATATATATATATATATATAATACGCACACATCATATACATATATAATACATATACTATACATATATACACATCATACACATACATGTACGTATACATATTGATATACATGCATATACAATGTCATGATGTTGAAAGGTCATC
chr19	45665499	Repeat	C	CGT	2		TCTTTCTTTTTACCCTTCTC	GTGTGTGTGTGTGTGTGTGT	0.571429	0	0	0	Fbxw4-Fgf8	intergenic_region	intergenic_region	CCACCATAACCACCCACCATAACCACCCACCATAACTACCATAACCACCATAACCACCCACCATAACTACCATAACCACTATAACCAGCCTGCTTACTTGGCTTTGTTTCGAGGGCTTTTGTTTTAGAGCTCTTTCTTTTTACCCTTCTC	GTGTGTGTGTGTGTGTGTGTATGTGTGTGTCTGTCTGTCTGTCTGTCTGTCTGTCTGTCTGTCTGTCTTAGTGTTTGTACATGTAATCATGTATATGTGTGTATTAGTGTTTGTATGAGTACATATAGTAGTCATGTATGTATGTGTATT
chr16	34108493	Repeat	C	CGT	2		TCCAGGTGGTTGTGAGCTAC	GTGTGTGTGTGTGTGTGTGT	0.833333	0	0	0	Kalrn	intron_variant	transcript	GAGAGGAGAATTGGGCAATTTGGAGATATTTATTTTATGTATATGGGTGTTTTGCCTGCATGTAAGCACATGTACCGTGTGTGTGCCTGTGGAGTTCAGAAGAGGGTGTCAGATCCTCTGTGAGTGAAGTTCCAGGTGGTTGTGAGCTAC	GTGTGTGTGTGTGTGTGTGTGTGTGTGTGTGTGTGTGTGTGTGTGCGCGCGTGTGCGTGCTCGTGCTGGGAACCAGATTTGGGTCCTCTGGAAAGAGCAGTCAGCACTCTTAACTGCTGAGTCATCTCTGCAGGCCCCTAACATCTAACA
chr13	50858311	Repeat	T	TAC	2		CCAATAGATATAAGGACCAA	ACACACACACACACACACAC	0	0.333333	0	0	Gm8765-Gm22199	intergenic_region	intergenic_region	GCTTCTCCTTAATGAGTAGATATGACTGTGACAGTATTGATGGCACAAGCACATATGTGAACATACTGCATCTTGCCACCGCTCAAAGTTATATCTGAAATGCATCCCCTTCCTACCAGTCCAAAATGATCCAATAGATATAAGGACCAA	ACACACACACACACACACACACACACACACACACACACACACAAGGTATTACATCCTGCAGGATACTACCAAATGCTGTTGCCACCTACACCGAAGAGAATGAGGCAAATTTCCAAATGCACACAAAATGCCTGAATATAGATCAATAGT
chr19	6904060	Repeat	T	TCA	2		TGGGCTACAGTGAGCAGCTG	CACACACACACACACACACA	0	0.375	0	0	Prdx5	downstream_gene_variant	transcript	AGGAATAGCCACTACACCCTGTCCCTCCCACCTTCCACCATGGGAAGACCACATAACTAAAAGACCATCTCTAGCCTGGAGTGGTACCTCAGGTTTGTAATACTAGACTGAAGCAGGAGGATGGCTGGCCTGGGCTACAGTGAGCAGCTG	CACACACACACACACACACACACACACACAGTTGGGTGGGGTATGGTGTTGTATACCTGTAATCCCAGCACTTGGGAGGCAGAGGCAGGCAGAACTCTTGAGTTCTAGGCTACCCTGGTCTACATAGAGAGTTACAGGGCACTGTGGGGC
chr1	155695769	Repeat	C	CGT	2		TGTTCCCAAAGAGACTCACA	GTGTGTGTGTGTGTGTGTGT	0	0.416667	0	0	Acbd6	downstream_gene_variant	transcript	TTAACAGTTGGTCACTGCATGGCCTAGGATCTCTATCCTGTTGTAATTTTAGCTTAATAAAATCACAGGCCCAAGAAGAAAGATGGGGAGCTAAGAAAGCAACAGGGATGTTGATGGTTAAGGCTCTACTTGTTCCCAAAGAGACTCACA	GTGTGTGTGTGTGTGTGTGTGTGTGTGTGTGTGTGTGTGTGTGTGTGTATGTGTGTGTGTGTGCGCGCGCGCGCGTGCTTGTGTTCACGCATGCCACATGAGCCACCCACTATGTTTCTGTTTCAGAAGAACCTGGGGCTTGCAGATAAG
chr9	77017743	Repeat	A	AGT	2		AAACCAAAAAAAAAAAAAAA	GTGTGTGTGTGTGTGTGCGC	0	0.424242	0	0	Tinag	intron_variant	transcript	AATAATAAAAGTGTGGCACACGCCTTTAATCCCACCACCCTGGAGGCAGGGGCAGGCAGATTTCTGAGTTAGAGGTCAGCCTGGTCTACAAAGTGAGTTCCAGGGCTATACAGAGAAACCCTGTCTCGAGAAACCAAAAAAAAAAAAAAA	GTGTGTGTGTGTGTGTGCGCGTGCACACATGCACATGCCATGCACATGCATATGCTAGTCAGGTAGATTCCATCTCTTAAAATAGGATTTCCCCTATTTCCTTTAGCACTTTGAACTACTATAGCACTAGGTATTTGCTACTTTAACGAT
chr4	49348629	Repeat	G	GCA	2		ATGCACATGTGTGAGCATGA	CACACACACACACACAAACA	0	0.434783	0	0	Rbpsuh-ps1	upstream_gene_variant	transcript	CATGTCAAGCATCAGAAACCCAACTCATTATAGTTTAAGCAGAGCCCGTACTCCTGGAATGAGGTTGGCAGTTTTACAGATTTCATTTGGATCGAAAATGACTAGATCAAATGAATCCTCAACTGGGGAGATGCACATGTGTGAGCATGA	CACACACACACACACAAACACACACACACACACACACACACACACACACACAGTGTTTATCAGTTTGCAAAAATATCTGAATACTGGTGTATTCTAATAGATAAACAAAAATTTAATTTAGAAAATTTCTGGCAGTTTGCCAGCTTGTCT
chr15	94448096	Repeat	C	CTG	2		TTTTAATTTGTTCCATTGGT	TGTGTGTGTGTGTGTGTGTG	0	0.4375	0	0	Adamts20	intron_variant	transcript	TTCTGCACCTGAATATTTAGTTTATTTTCCTTGGGGCTATATATTGAGCACACTTCCTCCCTTTGTTGTGTGTTCTTTGTAAGTGTGTGAGTAATCAACTGACCATATATGCACGAGTTTATTTCTAGTTTTTTAATTTGTTCCATTGGT	TGTGTGTGTGTGTGTGTGTGTGTGTGTGTGTGTGTGTGTGTGTGTGTGTGTCTTAGTTAGGGTTTTAGTGATGTGAACAGACACCACAATCAAGGCAAGTCTTACAAAGGACAACATATATTTGAGGCTGGCTCACAGGTTCAGAGGTCC
chr17	15867723	Repeat	C	CTG	2		TAAGGAAGGAGCCACAAGAT	TGTGTGTGTGTGTGTGTGTG	0	0.45	0	0	Chd1	intragenic_variant	gene_variant	GGTAATAGTCACACTGAGAACAATTCAGATGAAAAATACTAGACAAAGAATTCAAAAGAACAATCACAAAAATGTTCAAAGAGTTCAAAGGGCATGAATAAATACCTGACAAGTGAATTTAAAGAGGTGGTAAGGAAGGAGCCACAAGAT	TGTGTGTGTGTGTGTGTGTGTGTGTGTGTGTGTGTGTCTGTTTGTGCATGTTTATGTGTGTCTTTGTGCATGTGCATGTTTGTGTGTATGTGTATGTTCATGTGTTTATGTTTGTCTTTGTGTATGTGTATATGTGTGTGTTTGTGTATG
chr6	66545896	Repeat	C	CCA	2		AAGCACAACAAAGAAAATAA	CACACACACACACAAAATAC	0	0.472222	0	0	Mad2l1	3_prime_UTR_variant	transcript	CATAAAATTCTGTGTTAGCAGAACACATAGTGGAAGCACTTCATAGTATTGATGCTGACATTAGGTTTTGGACAGGACTCCAGGGCATAGGAAATAACAGCAGAGGCTCACAAATGGCATTACATTACAAAAGCACAACAAAGAAAATAA	CACACACACACACAAAATACCCTACAGAATAGAAGAAAATGTGTCTGTATTTATTTGGGTAGAAATTCTGACAGTTGGCTTTAATAGCAACTTACAGAAAATTAAGGGTCACCTGAGTAGGACCCCAATTGAGCAATTAATTCATATGGG
chr4	137874152	Repeat	C	CGT	2		GGGTCAAAGTTCTTAAGCAC	GTGTGTGTGTGTGTGTGTGT	0	0.473684	0	0	Ece1	intron_variant	transcript	CCAGTGCTCTTAACCACTAAGTCATCTTTCTAGTTCTGGGAGCTGGATTTGAACTTGGGTGTTTTGACTCCAGAGTCCAAGTGCTTTGTGTGTGTGCCTGTGTGTGGAGGCTGAGCCATCTCATGGTCTCGGGTCAAAGTTCTTAAGCAC	GTGTGTGTGTGTGTGTGTGTGTGTGTGTGTGTGTGTGTGTGTGTGAGTGAATGACCACAGTCATTCTGCCAAGGCAGCTGTGTGGATTCCATGCATTGTCCACTGTGGGAAGAAAGTCGCAGTAGTTCTCCTGAAGTCTTTCTTCAGCGC
chr12	15365603	Random	G	GT	1	0	TTTAACCAACTGCTGCTGTT	CTGTGTGTGTGTGTGTGTGT	0.434783	0	0	0	Gm27682-Gm4804	intergenic_region	intergenic_region	ATAATGAATATTGAATATCTTATTTTTGAAATTGTAATATAACTGGAGCATTTTCCCCCTTTCCCTTTCCTTCATCTAAATCATCATATATATCCATCCTTTATGTCTTTCAAAACGTGGTCTTATTTTTTTTAACCAACTGCTGCTGTT	CTGTGTGTGTGTGTGTGTGTGTGTGTGTGTGTGTGTGTAAATATTGAAGACATTAAAATCTCTGACATTCTTTGTTATATACTTCCTCCAGCACAGCTTGGTCCAGGAAGCCTGATTGGAGCAGGGAGGGAATGAAAAGACAGACAACAC
chr10	10532069	Repeat	G	GTC	2		CTCCCTCTCTCTCTGTCTCT	TCTCTCTCTCTCTCTCTCTC	0	0.52381	0	0	Adgb-Rab32	intergenic_region	intergenic_region	CTCTCTGTGTCTCTTTCTCTCTGTCTCTCTCTCTGTCTGTCTCTGTTTCTGGCTCTCTGGCTCTCTGGCTCTCTGGCTCTCTGGCTCTCTGGCTCTCTGGCTCTCTGGCTCTGTCTCTCTCTGTCTCTGTCTCCCTCTCTCTCTGTCTCT	TCTCTCTCTCTCTCTCTCTCTCTCTCTCTCTCTGCCCTCCTCACTTCCCCTCTCTTATGCATGTGCATGTGCCTGTGTGTGTACAGCTGAGTGTGTGTTTATAGACATTGACATCAAGGCTTTAAGTAGGCAAACTGAATGTTGAATCAC
chr10	19218501	Repeat	T	TAC	2		CACATACACACACACACACA	ACACACACACACACACACAC	0	0.526316	0	0	Tnfaip3-Olig3	intergenic_region	intergenic_region	AGACACAGGGGAACTTCCAGGGACCAGTTAGCCTCTCTGGTTCAAGCCCCAGGTTCAGTGCAAAACCTTGTCTTAAAAATAAAGGTGAAAAATGGCAGAGGAAGACACCTCAAACACACATACACACACACACATACACACACACACACA	ACACACACACACACACACACACACACACACACACACACACGAGAGTGAGTGAGAGAGAGAGAGAGCTTAAGAACTTGTAAAGACTCTTTCCAGGACATTTAAGTACCATGTATAAAGGCATTTTCAGAGTTGGTTTTCAGTATATAATTA
chr1	133651684	Repeat	T	TAC	2		ATATTCTCCAAGTTAGCTAC	ACACACACACACACACACAC	0	0.535714	0	0	Zc3h11a	downstream_gene_variant	transcript	CTCCCTTTGTTTTTGAGATAGGGACTAAGAGTTCATTTATTTCTGGTTGATCAAGGATCACTGGTATGGGACCCATGCTTGGTTTATGCAGTTACTGGAGCCAAGCCATGACTTTATACATACTAGGCAGATATTCTCCAAGTTAGCTAC	ACACACACACACACACACACACACACACACAAGCACGCACATGCACTTGCGATCCACAGTATATTAGCTTGCTCAAAACAAAGGAATACTCACTCTTCACATTGCTCGGCTCCATTCCAATGTTCTAATACATAGAGGAGTCTGAGGAGC
chr13	98826727	Repeat	C	CGT	2		AGAGACAGTTTGTGAGCTGC	GTGTGTGTGTGTGTGTGTGT	0	0.576923	0	0	Fcho2-Tnpo1	intergenic_region	intergenic_region	TTTTCTGGCCTTCAGGCATACATGCAGGCAGAATGCGGTATACATAATAAATAAATCTTTTAAAAAATAACTTTTAATTTTATTTTATGTGCATTGTTGTGAGGGTGTCAGATCCCGTAGAAATGGAGTTAGAGACAGTTTGTGAGCTGC	GTGTGTGTGTGTGTGTGTGTGTGTGTGTGTGTGTGTGTGTTGGGAATTGAACCCAGGACCTTTGGAAGAATAGCCAGTGAGTGCTCTTAAGCACTGAGCCATCTCTCCAGTCTGTGCTTCCCCAAATCACTGAACACCTTAGTTTTCAGT
chr17	9318039	Repeat	T	TTC	2		TTTTAAAATAATCTCTCTCT	TCTCTCTCTCTCTCTCTCTC	0	0.785714	0	0	Gm8492	downstream_gene_variant	transcript	TCATCTTAAGGTTGTCCTATAATGAAGAATGCCATAGTTGAGTGATATGGCACCACATAATATGTGACTGAAAGAATAGTCCTGGGGCAGTGATGGGCTGGCTACTCACTAACACTTGGAAGCTGCTAAGTTTTAAAATAATCTCTCTCT	TCTCTCTCTCTCTCTCTCTCTCTCTCTTTCTCTCTCTCTCTCTGATGCAGGAATAAAATTTATTCATAAGAATCCTTCTACAAAAATCAGACTTAACTTTCAAGTAGTCTACACCCTGAGAGACCCATGCTTCAGCAAACGTTCCATGTG
chr16	11703824	Repeat	T	TTG	2		AGGCACGTGTGCATTCGTGC	TGTGTGTGTGTGTGTGTGTG	0	0.842105	0	0	Snx29	intron_variant	transcript	TGGATGGGCTGAGTTTGTTCTGAGCATATCTGCTCCCAGCTCAAATAATCCTATTGATCTTGTTTGACTGGAGCCTCCAGAGTGTGTTTGGTGAGAATGCTGAGGAAGAAGCCAAGCCTGATATAAACTCAGGCACGTGTGCATTCGTGC	TGTGTGTGTGTGTGTGTGTGTGTGTGTGTGTGTGTGTGTGCATATGTGTGCATGCTTGTGGGTGCGTGTGACATGTACAGCCTTCACAGGGAGTCAGGGCAATGCTGACCGTGTATGTGCATATGTGTGCATGCTTGTGGGTGCGTGTGA
chr2	63699986	Repeat	A	AAT	2		GCTTAAATTTTATTTTATAA	ATATATATATATATATATAT	0	0	0.315789	0	Gm23503-Fign	intergenic_region	intergenic_region	CATTTCAGATGAGAAGTCTTTCTTCTGTAACCTGTCCCAGCATAAAGTTTTATGAAAAAAAAATTTAATGTGTGACTTACTTGAAATGAAAAATTGGAATACTAAAATGCACACACCACCCCTACTGGATGCTTAAATTTTATTTTATAA	ATATATATATATATATATATATAATTATATATTATAATTATGAAAAAGAAGGAGAAGGAAGAAGAGAAGGAGAAAACAGGAGAAGGAGGAAGGCCTGATATAGAAATTTGCAGACGAAACACCCTGCATTATGTTCCGTAATAGTTAAGA
chr7	85937233	Repeat	T	TTG	2		TGTATGTGGGCTTTCTGTAG	TGTGTGTGTGTGTGTGTGTG	0	0	0.352941	0	Vmn2r-ps78-Vmn2r74	intergenic_region	intergenic_region	TGCTGAGCTATTGGTCAAATATCCACTGAACAGTGTTAATATGCTACATGCATTTTTATGGTTCTCAATTAACTCAGTCTTTCTTCCTTGAACTATTTAACTCTGAGTAAAGAGTTGTTCAGTTTCCACATGTATGTGGGCTTTCTGTAG	TGTGTGTGTGTGTGTGTGTGTGTGTGTGTGTGTGTGTGTGTGTTATTGAAGACCAGCCTTAATCTGTGGTGATCTGTTAGGGTGCATGACATTATTTTAGTATTCTTGTATCTGTTGAGGCTTGTTTTTATGACAAATTATATGGTCATT
chr13	61273946	Repeat	A	AGT	2		AACAAGTGTGTGTGTGAGTG	GTGTGTGTGTGTGTGTGTGT	0	0	0.354839	0	Cts8-Gm27704	intergenic_region	intergenic_region	CTTATTGGAACTTGATCCTGTAGGCTGTTGCTCCATCCATCAAATGTATACATGCATATAACAAATAAAAAGGTATGTATGTAAGTATGCATGAACACTTGTGGACTTAATGAGATAGGTGGTCAGATCCAACAAGTGTGTGTGTGAGTG	GTGTGTGTGTGTGTGTGTGTGTGTGTGTGTGTGTGTATTCTGCCTATGTAAAATAATTTTATTCCTTTGTTTCTTTTCTCTTTGGTTCATAAAGTGTTAATGAATTTCAAGCCTCTCACTGGGCAGCAAGAGAGCCTTAAGTTTTGAGCA
chr4	132149396	Repeat	T	TTG	2		AGTGTGTCCTGGTGAGCGTG	TGTGTGTGTGTGTGTGTGTG	0	0	0.358974	0	Oprd1	upstream_gene_variant	transcript	GATTGTTCTTGCAAAAGACCCAAATTTGGTTCCTAGCATCCTTGTAGGAAAGTTCACAACTGCCTGTAACTCCAGCCCAGTGGGGATCAGACACCTCTGTCATCCTCCAGCACCTGCACTCCCCTGTGTGAGTGTGTCCTGGTGAGCGTG	TGTGTGTGTGTGTGTGTGTGTGTGTGTGTGTGCACCTGAGAGAGCACACATACATTCACACATATACACACATGCCTGAAAAAGAAACATTTTTTTTAAAAAACACTTCTCATGTCGTTTTAAAAGAACACACCCAGAAGATCCACAAGC
chr1	124397082	Repeat	G	GCA	2		GCCACACATAAAAAGTACAT	CACACACACACACACACACA	0	0	0.4	0	Gm38073-Gm25578	intergenic_region	intergenic_region	CATATTAGCCAGCCACCTTAGCCAAGCTCCATGTTCAGTAAGAGACATGTCTCAAAATATAGAGTGGAGATTAATTGGGGAAGATACCTATTGTTTACCTGTGGCCAACACATACACATATTCATTCATGGCCACACATAAAAAGTACAT	CACACACACACACACACACACACACACATTCTTTCTCACTCTACTTCTAAAGTATAGATTCAATATGCACCAGTCATCCTCTTGCTCTTGTCCAATGTCTTGTACACTTCTTGCCTTCTACAGTGTCATCTTCACAATGGTGGACCATCT
chr5	41192888	Repeat	A	AAC	2		ATGACAGATGAGTTCCTGCC	ACACACACACACACACACAC	0	0	0.4	0	Gm23022-4930519E07Rik	intergenic_region	intergenic_region	CAAATGGGATGACTAAGTGGGTACAGGTACTTCTGTGCAGTCCTGCTAACCTGGATTTGATCTGTAGAACTCACAAGGTAGCAGAGGAAACTGACTCTGAAGAGATACCCTCTGACACCACATATTTACTATGACAGATGAGTTCCTGCC	ACACACACACACACACACACACACACACACACACACACATACACACACACTACCACCACCACCACCACCACCAAAACAACAACAATAACATCATCGTCATTATGATCAACAAAAACTAATAACTTAGAACAAACTTTAAAAACCATTTAA
chr6	109629003	Repeat	T	TTG	2		TTATTTGTTGATACTGAAGA	TGTGTGTGTGTGTGTGTGTG	0	0	0.44	0	Gm44161-Gm44162	intergenic_region	intergenic_region	TTAAACTTTAGGTTCACAAGAGGAGGAAAACACCCTCAAGAGGAGGAAAACATCCACAAGATTAAACTCCTTTCATGCTATGATTTGACTTACAATTTTGTCTTTTGACTATTATTTATTTGGTTATTATTTATTTGTTGATACTGAAGA	TGTGTGTGTGTGTGTGTGTGTGTGTGTGTGTGTGTGTCTGTGTCTGTGTCTGTGTTTGGAGAGAGAGAGGGATGTAGAGAGAGAGGGAGAGAGAGAGGTAGACAGACAGACAGACATACACATGGCATGTTCACTTGTGAATACAAGGGA
chr1	186239463	Repeat	T	TGA	2		AGAGAAGCTAGAGAGAGATG	GAGAGAGAGAGAGAGAGAGA	0	0	0.5	0	Gm37134-Gm37491	intergenic_region	intergenic_region	CTGAGAAATTACACCATCCTACAGATAAGTGTAAGGTCTATTGGGGGAGGGGAGAGTGAAGCACCCATCTTGGAGTGGGGGCATGAGAGAGAAATAGAGGCAGACAGGAAGGGAAGATGGGAGAAAGAAGAGAGAAGCTAGAGAGAGATG	GAGAGAGAGAGAGAGAGAGAGAGAGAGAGAGAGAGAGAGAGATCTGGAGCATCCGGGGACCTTTTACGTGCAGCACACATCTGGAACACCTGGTGGTAATGTAAACTGCTGTTAGGTCCCGAGGGCAGGCCAGTGGAAATGCCAGTTTGC
chr2	10989948	Repeat	C	CGT	2		ACATTCTGGTTAAATAAACA	GTGTGTGTGTGTGTGTGTGT	0	0	0.5	0	Gm13263-Gm37343	intergenic_region	intergenic_region	TAGTGTTTCTGGTTCAAGTTCCCTTCACTCCATACAACTGCAGTGATCCCATTGTGCAGTAACAGGAACAGAAATGAGGGTGCTGCTCTGCAGACTCTTGGAGAAGGACAAATAATGCTTGCTTTTGCTCACATTCTGGTTAAATAAACA	GTGTGTGTGTGTGTGTGTGTGTGTGTGTGTGTGTGTGTGTATACACATACATGTGTAGATACATTCACAGCCTGAATCATCATATCACATGACAAACACTGAACCTGTGGAAATCCAGTCTGCCACTGGGGCACGCACAATTCACTCATA
chr7	92473348	Repeat	A	AGT	2		TATACATACATGTACATATG	GTGTGTGTGTGTGTGTGTGT	0	0	0.518519	0	Dlg2-Ccdc90b	intergenic_region	intergenic_region	GACTTGAGAAGGAAGGATCTGGTGGGAGGAAAGGGATAAGATAACAATGGCATGGGGAGGAGTTTGACAAAAGAACAGTATACATTCATACACACACACATATGTGTATATATACGTATGCCTCTCTGTGTATACATACATGTACATATG	GTGTGTGTGTGTGTGTGTGTGTGTGTGTATGAAGTTGTGAAAGAATAAAAAATGTTAAAGTCATAAATACTCAAAATTCATTGTTTCAGTTTGGTATCCCACATGTTCTTGAGGGCACCTAACTCCTATCATATACATTTTTTCCCCGTT
chr14	101956593	Repeat	G	GTA	2		TGTATGATATATGTGTATAT	TATATATATATATATATATA	0	0	0.52381	0	Lmo7-Gm22347	intergenic_region	intergenic_region	CAACAAACAACTGTGGTGTAGGAAGACCAGGTTCTATTCCAAGATGTCAGAAAACCTGTCACCCATAGAGTACTTGCTTTGTAGGACATAAATATATGTGTGTGTGCGTGTGTGTTTGTGTGTGTGTGTGTGTATGATATATGTGTATAT	TATATATATATATATATATATATATATACATATGTATGAGAGAAATAAATGACCCTTGTGGTATTTCATTTCCTCCTACACAGAGAACTACAGGTAACTGAATAGAGCTGGAAATGGCAACGATGCTCCTCCCCAGGGAAGAGAACATTA
chr15	95372046	Repeat	A	ATG	2		ATATATATGTGTATATATAT	TGTGTGTGTGTGTGTGTGTG	0	0	0.52381	0	Nell2	intron_variant	transcript	GAGGGTGATAAGTAACATCAACAATCAAAATATGTATTATGTCTAAAAAGTCAATCAACAGTTAGCAACAATGCTAGGACAAAAATAGAAGGCGAATTTGTTAATAATATATATATGTGTGTATATATGTATATATATGTGTATATATAT	TGTGTGTGTGTGTGTGTGTGTGTGTGTGTGTGTGTGTGTGTATGCTATAGATGATAGATTGATATATAGTTAAAATATAATTTTTAAACAAGAGGAGGAGGTCATGATTTTGATTCCCAGTACTGTATAAAGCAGATGTGGCATTGCCAG
chr2	153174090	Repeat	T	TTA	2		TAATATGTTGAAATGAAATT	TATATATATATATATATATA	0	0	0.538462	0	Tm9sf4	intron_variant	transcript	CATGCATACACTCATATGTACACATGTATTTTTAATATAGTCTTAAAACATTTTATTTTTCTTTTTTTAAAATATTTTCTTTTTCAGTACTAAGAACCAGTTTTAAATTTTATTTTGAATTACTTATAGCTAATATGTTGAAATGAAATT	TATATATATATATATATATATATATATATATACATATACATACATACACACACATATGTATGTATGTATGTATGTATGTATATGTATATCTAGTAGTCTGACTGCCCTCAACTTGTTAGTTATTCTAGTTCGTTATTGTATAGATTCCTT
chr7	89618486	Repeat	A	ATG	2		TGAGATGAGTATATATATAT	TGTGTGTGTGTGTGTGTGTG	0	0	0.6	0	Gm2546-A230065N10Rik	intergenic_region	intergenic_region	ACTGACATGAGGGTTCTAACAGACATGGTGAGCAAAGCTTGAAAGGCAGGGCAACAAATGAACCAACCTTTGGAGAATATTGGTGATTGAATGTCCATGGTAGCTTCTTGAGTTAAAGTAAAGAATGAGGTGAGATGAGTATATATATAT	TGTGTGTGTGTGTGTGTGTGTGTGTGTGTGTATGTACGTATATATATCATATATTTATATATTTTTAGTTTTTTATTAGATATTTTCTTCATTTACATTTCAAATGCTATCCCAAAAGTCCCCTACACCCTCCCTCCCCCTGCCCTGCTC
chr2	180855337	Repeat	C	CGT	2		AGAAATGGAGTGTATGTGTT	GTGTGTGTGTGTGTGTGTGT	0	0	0.612903	0	Gm14342	intron_variant	transcript	TTTATGTCGTCACTGACTAGACAGAAGTGGAAATAGAGGGGGGCAGAGTAAACATCTGTAGATTGGGAAGAACAATACCCTTTGTCCCCTTTTATTTCTGAAGCTGCTGAAATTATGCCTTGCACAGCATAGAAATGGAGTGTATGTGTT	GTGTGTGTGTGTGTGTGTGTGTGTGTGTGTGTGTGTGTGTGTGTGCTCATGCGCGCGCAAGCTCACACTCATGTGCATGCAGGTGGATTAATGAGAAACCATTGAAATGCAAATTGAGGACCCCTCCTCCCATACAAGCTAGTTATCACC
chr3	60003284	Repeat	T	TAC	2		TATCTACATATGAATATATA	ACACACACACATATATATAC	0	0	0.688889	0	Aadacl2	upstream_gene_variant	transcript	GGAATGTGTGAGTAGAGAAAGATTAAAGTAACTCATCCTGAGAAGAATGGCCTATAAATCCCAGAAGGCCATTGTGTTCTTTCAGCTGGGTTGAGGCTAAACTAAATTTTACAAAAAAGGATATATACTATATCTACATATGAATATATA	ACACACACACATATATATACATGTTATATATACATATACACATGCACATATGTGTATATATACATATTATACATATACATGAGAAATATATATCATAAAAGGAGAAACCTATACTGTTCTATTCTCCTGAGAAACATGGGTTTATCACAG
chr9	74209611	Repeat	A	AAC	2		TAGGCATCTTCACATGCACA	ACACACACACACACACACAC	0	0	0.722222	0	Wdr72	intron_variant	transcript	GAGCTGGAGAGATGTCTCTGCAGTTAACAGTATGTAATGCTCTTTCAAGGGACCAGAGTTTGTTTTCCAGTACCCATATGGTGGCTCACATCTGAGTTACAAGGGACCTGGCAAACACTTCATATTTCTGTAGGCATCTTCACATGCACA	ACACACACACACACACACACACACGCACAAACACACACACACACACACACACACACTTGCATGTGCACGCACACACACACACACATGCATAAAATGTTTCATTTCTTAAAGGATCCTAATCTAGTGCTGCTTTTCTCCAGAGGGTCTAGT
chr7	126357351	Repeat	A	AAG	2		GGGAGAGGAGGAGGAGGAGG	AGAGAGAGAGAGAGAGAGAG	0	0	0	0.3125	Gm45142-Lat	intergenic_region	intergenic_region	CCAGCACCCCCAAGCATTATCTCCAGGCGGCAGCAGCTGAGCCTCCTGGTATCTCTCTGATCCCCCAGATTTCCGGTTCCCCAAAGACAGCTCAGGATGTGGGGAAGGAGGGGCAAGGAGAGGAGGAGGAGGGAGAGGAGGAGGAGGAGG	AGAGAGAGAGAGAGAGAGAGAGAGAGAGAGAGACAAAGACAGAGGATGATGAAATAACCAATACCAAGAGGGCAGTGACAGACACAAGAGAGAAAATGCTTCCAAGATAGAAGCAGAAAGACAGAGACAAACAGAGGCAAAACATACAAA
chr6	134153917	Repeat	C	CGT	2		TGCCTGCAGAAACTGAATAA	GTGTGTGTGTGTGTGTGTGT	0	0	0	0.333333	Etv6	intron_variant	transcript	CCATGTGAGCTTCAGTTGCTCATCTATAATACTGGAAGAAGCTGGACTCTGAATGTACCTGTCTCTTTGCAATCCTCACATTATAATCAGTTTTAAAGGGTCCTGCCTTTTAAACTAAGATTGTGTGTATTGCCTGCAGAAACTGAATAA	GTGTGTGTGTGTGTGTGTGTGTGTGTGTGTGTGTGTGTTCGCGAGCGCACTCATGTATGCACTTGTGGGCACTCCCTGCAGAAACTGAATAACATGTCCAATTTCCCTCGAGCTGTACATAGTTCAAGGCAACTTCCTAATATGGGTGTG
chr10	4329255	Repeat	C	CGT	2		TCAGCTAGCCTCTGAACAAT	GTGTGTGTGTGTGTGTGTGT	0	0	0	0.357143	Akap12	intron_variant	transcript	GAAGTAGAGACAGGCAGATCTCTGAGTTCAGGACAGCCAGGGCTACCCAGAGAGATCCAGTCTGATATTAGGTATACATAGTACATCCTCTGGAACTGCAGATTCCACACTTAATCAGTCAACCATAGGATCAGCTAGCCTCTGAACAAT	GTGTGTGTGTGTGTGTGTGTGTATGTGTGTGTGTGTGTGTGTGTGTTTGTGTCTGTCTGTCTGTCTGTCCATCCTTGCAAACATGTTTGGCTGGGATACTCTGAAGGTACAGACATCCAGCAATCCAGAATGGCTACTGTTACCCTGGGA
chr10	62806319	Repeat	A	AAC	2		AACATTGTGAACCTGTTTTA	ACACACACACACACACACAC	0	0	0	0.392857	Tet1	3_prime_UTR_variant	transcript	AGGATGCGCACGCTCTCTCTCTCTCTCTCTCTGCTTATTATCACTGAATGGAGAGGTTTACACCTGCAGTCCCTGACGTAGGACCAAAGCAACCTGAGGACAGAACAGCATCTTCCAGGCCAGCTAGAGCAACATTGTGAACCTGTTTTA	ACACACACACACACACACACACACACACTCACAAAACCATAAACCTAAGCTTTGATGCATAAATAAGGATTTGAGATCTTTCATATGTGCAACAGCTGGCTAAACAACGGAAATGAAACAGGCTTATAAGTTTTCTGTTTTTCTCCTATC
chr5	109742489	Repeat	A	AAC	2		AGCAACAACAACAACAACAA	ACACACACACACACACACAC	0	0	0	0.413793	4930522L14Rik	intron_variant	transcript	AAACTGAAAACATCCTAGAGGTACCTCAAATGCAGAATGGATAAACAAAAGATGTGGTATGTTTATACAATGGAGTATCAATCAGCTGTTAAAAAAAAATGACATAGTGAAGTTACAGCCAAATGAATGCAGCAACAACAACAACAACAA	ACACACACACACACACACACACACACAAAAACCCACCCTAACTGAAGTAACCCACACCAGAATGACACACATGGTAGGAATTCACTTATAAGTGGAGATATTACCTACTGGGTAAATAATAATCAAGCCATACTCCACAAACCCAGAGAG
chr2	149261022	Repeat	A	ATG	2		CTAAGAATGATTTTTTGCAT	TGTGTGTGTGTGTGTGTGTG	0	0	0	0.416667	Gm14135	intron_variant	transcript	AAATTCCAGTCTGAACTGGACAACTGTCCTTTAAGTGAACAGGAAGATCAACAGAAGGTATGCACATGTTTCACAATTTAACCACTAGGGCAGGCAGAATATTGGTCAAATATAAGTCTGTATGTAACGCCTAAGAATGATTTTTTGCAT	TGTGTGTGTGTGTGTGTGTGTGTGTGTGTGTGTGTGTGTGTATTTGTTACATGTTGCATGTTGCATGTGCAAGAATGGAACATTTGTGGACATGTGTGGAGAAAGTAACAAGACAATGAATAGATTCTCATGGTGGTATTCACAGATTCC
chr12	77602975	Repeat	G	GTA	2		ATATATGTGTGTGTATGTGT	TATATATATATATATATATA	0	0	0	0.444444	Fut8-Gm24070	intergenic_region	intergenic_region	TTTCTCTTCTCTAACCTCATACACACACACACATATACATATATATATACACATACATATACATACATACACACATACACACACATATATACACATATACACACACACATATATATGTATATCTATACATATATATGTGTGTGTATGTGT	TATATATATATATATATATATATATGGACTCCTTTTTTAGACAGGGTCTCTCACTGAACCTGGAGGTCTCCAAATAAACTAGATGGGTGCCTATCAACCTCTAGGGGTCCTCCTGTTTCTGTCTTTCCAGTTATAGATGGTTTTTGTTGT
chr10	78717196	Repeat	A	AAC	2		TCAACTTTCTCCCCTATGAA	ACACACACACACACACACAC	0	0	0	0.458333	Casp14	intron_variant	transcript	TCTAACTCTCCTCCACTGATTAAGCATATGTTTCCTGAGGGCTTATTATATATTAATCACCGGGAAAACATTATGTTAGATAGTCCTTCTCCTTGCCCTTATGTAGTTCTATGACAGACATGAATGACCATCAACTTTCTCCCCTATGAA	ACACACACACACACACACACACACACACACACACACACACACCCCATGAGGAAAGAGGAAACAAATACTGTAACTATGGAAGTGACAGGAGCCCAGCTCTGAACTCAGACATAGCAGACCCCAGTCCCATCCCAAGAACATAAGCTTCTC
chr1	10536329	Repeat	A	ACT	2		TAAATATGACTTAGCTAAAT	CTCTCTCTCTCTCTCTCTCT	0	0	0	0.461538	Cpa6	intron_variant	transcript	TAGAACTGGCAAAACCGAGTAAGGTCTGAGGATTATGTGACAGTGCTAATGATTCTGAGGGTCCTATCGTAGTTCTTGGGAAAGTGCACTTGTTTAAATTCTTCAGGGTCCATTTCCTTCAAACAATCACTAAATATGACTTAGCTAAAT	CTCTCTCTCTCTCTCTCTCTCTCTCTCTCTCTCTCTCTCAATTCTCTCCAACTTCTACTTCTTCCGTGAAAACTTTTAGAAAACTTAAAATTATTGTATAAAGAACTTTAACCCTGAGCCCCTTGATGTGTGTAAAAATTGATATTATGT
chr1	122836917	Repeat	G	GCA	2		CACAGGCATGCGTACAACCT	CACACACACACACACACACA	0	0	0	0.5	Gm29192-Gm37970	intergenic_region	intergenic_region	ATTTGGTGCTGACCTCTGAGCCTGAAAACCTCAGCTTGATCCATGGGATCCACATGGAAGAATTCCACTAATTCTAAATGTACACTGTGGCACATCCATACACATGCACACGTTCATGGAAACACACAGACACAGGCATGCGTACAACCT	CACACACACACACACACACACACACACACACACACACATACACACCCCAAACCAATCAATCAATAAATAATAATTTAAAAATTGAATTCTATAATTTGAAAATTGGAAATCTCAAGACACCGCAAATGTAAAAAAACTTCAAAAATTTGG
chr4	120102866	Repeat	T	TAC	2		TTTCTGTGCACATGTGTACA	ACACACACACACACACACAC	0	0	0	0.5	Hivep3	intron_variant	transcript	CAGGTCTGAAGAGGTGGCTCTTTAGTCAAGAGTGGTTACTCTTCTTACAGAGTTTAGATCCCCAGCACCCACGTGAAGTGGCTCACAATCACCTGTGAGTCCAGCTCCAGGGGATCTGATGTCCTGTTCTTTTCTGTGCACATGTGTACA	ACACACACACACACACACACACACACACACACACACACACACACACCACAATTAAAAATAAAAAAAAAAATTTAATGGCCTAAGGCTTTCTTAGTTTCAAACCCCAGAAGGTGTAGTAGTCTATCTAAGGGTATCCCAGCCTCCAGTGAT
chr12	97066277	Repeat	G	GCA	2		GTGGATCCTTTCCTCCATGT	CACACACACACATACACTCA	0	0	0	0.516129	Gm6863-Gm23558	intergenic_region	intergenic_region	ATGGGAATATTTGGAGGAAAAAAAAACGTGCTCATATTATAATCTCAAAACAATTTAAAAGATAAATGTATGTGTACACATAAAATACATAAATTAAATAAAATCAAAATCAAAGAATAGGTGTTAGCATGTGGATCCTTTCCTCCATGT	CACACACACACATACACTCAAAGAACTAACTCAAATCAATGGGATATTTTCATACCTATTTCTTTCTATCTACCAAAACATTTTGTGCTTTTGATTTAGACACATTTGAAAATTGTTAAATATATTCCTGAGGATGGCTAAGCATATATT
chr3	58506476	Repeat	A	AAT	2		AGCAACAAAGTTATAGAATG	ATATATATATATATATATAT	0	0	0	0.533333	Tsc22d2-Serp1	intergenic_region	intergenic_region	GGAACAGGTGTTTGTGGTACTGAGGGAAGGTGAAGGCCAGCATGTTCCTTGGTATATTAATAGGCACCACAGTTATTCAAATATCTCTTCTGCATTTTGGAATTTGGGTGTATTAGTTGGAGTGCTTTAGAGCAACAAAGTTATAGAATG	ATATATATATATATATATATATATATATATTCACATATGTATTTGTATATATACATAATGTATGTTTATGTATAATACATATATTTATTTATATATATATTTATAAAGGGGAGGATTTACAAGTTTTGATCAAGCTAGTACAATAATCGC
chr19	60683438	Repeat	C	CTG	2		ATTTTTTGGCATTTGTGCAA	TGTGTGTGTGTGTGTGTGTG	0	0	0	0.538462	Cacul1-Nanos1	intergenic_region	intergenic_region	TTTTAAAGTGTTAAGAACCAATTCTGTTACAAAGAGGCTGGAAAGCTTGGGATTCAAGTTCAAAATAGTGATGAGTGTTTGCCTGTACTATGTTTTGTATGGTTAAAAACTACCAATACCTGCATATGTAATTTTTTGGCATTTGTGCAA	TGTGTGTGTGTGTGTGTGTGTGTGTGTGTGTGTGTGTGTGTGCGCGTGTGTGTGTGTGTGTGTGTGTGCATGTGTGTGCCTGTGCGTGTGCCTGTGCCTGTGTCTGTGTGTGTGTGTGTCTGTGTGTGTGTGATGCCTATGAAGGCCAGA
chr9	59110676	Repeat	A	AAT	2		TTGTTCCATATATTGTTGGG	ATATATATATATATATATAT	0	0	0	0.542857	Neo1-Gm7589	intergenic_region	intergenic_region	ACATTGAATTTTTTTAAACATTCTTATTGTGATTTATACACAATCTTTTGAGAAATGTTTCTGTGAGTTTTTTGCTCATTTCCCAATAGGGCTGTTTGTTTTCTTGCCATAGAGGTTTTTTGTTTTGTTTTTGTTCCATATATTGTTGGG	ATATATATATATATATATATGCATATGTGCATGCATGTGTGTGTATATGTGTATATGTGTTCTCTCATGCCAAGGCCATGGAACTGCTTTTGGGGGTTGGTTTTCCCCTTCCACCATGTAGAACCCAAAAAGTTAACTCAGGTCATAAGG
chr1	170550753	Repeat	A	AAC	2		CACACACACACACACACACA	ACACACACACACACACACAC	0	0	0	0.56	Nos1ap	intron_variant	transcript	AAAGGACGGATATGTGGGCCTGTCTGTCAGATGGCCAGCAGCTACAAAGAGTCTTTCAGGCTCCCAGGAGACAATGGAAGACCCCTGTGTCCTGATGCACGTGCTCTCTGTCTGTCTGTCTCTCTCACTCCACACACACACACACACACA	ACACACACACACACACACACACACACACACACACACAGAAGAACTGGAAGGATAACTGGACTCTTCACAGGAAGAACCAGAGGGCATCCTAGCTGCAGCCTGGCAGGGCACCAGCCCTTTTTATTATGGGACACACAAGGACACATTCCT
chr5	56624326	Repeat	A	AAC	2		TAGAAAGAGTCATCCTTGTG	ACACACACACACACACACAC	0	0	0	0.566667	Gm42977-Gm23896	intergenic_region	intergenic_region	AGACATTCCAACATGGAAGGAGAAAGCTTATGAAGCCTCACCTCTAGACCAAGTAGAATAGGAAGCTAATAGATCCTGGGAGCTTGAAAAGAGTCTTCCCCTGAAAATAATGTAACAACTGTTTACCCAATAGAAAGAGTCATCCTTGTG	ACACACACACACACACACACACACACACACACAAAGCAACTAAAAGAAAGAAAAATTACCATAAATTTGAAAGAAAGTTAGCGGGTGTCACAGTAAGTAGGAGGTATTGTACAGAAGAATTATTTTGAAAGTAAAGCTTAGAGAAAGCAT
chr8	10666671	Repeat	T	TAC	2		CATGCATATATGTGTGTACG	ACACACACACACACACACAC	0	0	0	0.608696	Myo16-5330413D20Rik	intergenic_region	intergenic_region	CTAAAACAAAATTATTTTAAGAAATAAAGAGAACAAATTCATTGAGATGCCCTCAGTAATTCTTTTGTAATTTTGGAGAAGAGTTTTATCCATGTAGGAAATGGTATGGGAGCCTGTACACAGAGGTACACATGCATATATGTGTGTACG	ACACACACACACACACACACACACACACACACACACCAGCCAAATCAGTTGTCTAGCAAGAAACCAGCATGATATTCAGGGACCCTTCCAGAAGAGTTTGGAGACCACCAAAGATGAAGTGAATGGTAACTTCAGAGTGAATGAAATTGA
chr16	89593037	Repeat	T	TAC	2		CATGCACATGTGCAGGTACA	ACACACACACACACACACAC	0	0	0	0.642857	Krtap11-1-Tiam1	intergenic_region	intergenic_region	AAAACACCTGACACCAAGCCTGATATCTGATTTTAACCCCAGGACACACACGGTGGAAGGAGAGAACTGACTCCCACAAGTTGTTTTCTGATTTCCACATGCATACTGTAGTATCCATATGAGCTGCATGCATGCACATGTGCAGGTACA	ACACACACACACACACACACACACAAATAAATAAATAATATAAAGTGAATGGAATCCATCTATACAAGTAGATCCATACTTTCAATATTATAATGTATGATTATCACAATGGAATTAATCATATTTCTTAAAACTAGAAATCTTAAATAT
chr12	95061378	Repeat	G	GTAT	3		TACCTCTGGATGCTAGCTTT	TATTATTATTATTATTATTA	0.333333	0	0	0	Gm9726-Gm26055	intergenic_region	intergenic_region	CCAGACTGCCCTGTAAAGCTCTCCTTCTAGGTTCCTACTGTACTCCCTCTCTAAGTTGCTTTCTCTCCACCTCCACAAGATTCTTTCTATTCCATCCACACATGGTACTGCTGCTTTCCTGCCTTCTCTCTACCTCTGGATGCTAGCTTT	TATTATTATTATTATTATTATTATTATTATTATTATTATTATTAACTAAAATTATCTCAATTCTTTGTCCTAAGAAAGTGCAAGTTCAATTTATATTTGAAAAGACTTAGTCACCTTTTAAATCCACTTCAGATACATCTTTGTTTCAAA
chr4	99109276	Repeat	T	TTTG	3		TTCTGAATTCCTAAACATCT	TTGTTGTTGTTGTTGTTGTT	0.4	0	0	0	Dock7	intron_variant	transcript	GACTGAACTCAGGTGGGCAGGCTCGCACAACAAGCGCTTTCCCACTGAGCTCTCACCAGCCTACAACTAACTTTTAAAATTCAGTGCAGAATGAATACATTGTATAATAATCAAATTAGAAAATTAGGACTTCTGAATTCCTAAACATCT	TTGTTGTTGTTGTTGTTGTTGTTGTTGTTGTTGTTGTTGTTGTTGTTGTTGTTGAGAGATGGATTAGCAGTTTAGTGCACTGCTCATCCAGAGGACCTGGGTTCAAAACCCAGCACCCACATGGAGGCTTACAACCATCTGTAACTCCAG
chr2	91778247	Repeat	A	AATT	3		GGTATTGATATTCCTTATGA	ATTATTATTATTATTATTAT	0.454545	0	0	0	Ambra1	intron_variant	transcript	CAGCACTGGGCGGCAGGAAGTATGTGCACACACACACTCACTCGCATACACTGTGTATAGTCTGTCATCTTGTGATAAATTACATTTTTTCTTTCAAGATACATATATTGCATAATTCTCATCTTAAAGTGGTATTGATATTCCTTATGA	ATTATTATTATTATTATTATTATTATTATTATTATTATTATTATTAATTTTTTTCAAGCCAGGGTTTCTCTGTGTAGTCTTGGCTGTCCTAGAACTCACTTTGTAGACCATGCTGGCCTCGAAACTCAGAAATCCACCTGCCTCTGCCTC
chr10	98652115	Repeat	A	AAAT	3		TTATTTGTAGTAGTAGTAGT	AATAATAATAATAATAATAA	0	0.333333	0	0	Gm37631-Atp2b1	intergenic_region	intergenic_region	CCCAAGCATGTGAATTAGTGCTTAGTGTATCCACAGTGTCCGATCAAAATCAATCAAGATGTGACTCGAGTCAGTGGTTCAAGAAGTTTCTTTACAAGAATGTACAGAACACAATGAAGAATCTGGAAAGTTATTTGTAGTAGTAGTAGT	AATAATAATAATAATAATAATAATAATAATAATAATAATAATAATAATAAAACAAAATAAGCGTCAGATGGAACTGAGAGAACCAGCAGCTTCCTGCCCTGCCTGGTTCTCTTCTCCACACCTATGAACTCTGTGTGTGCAAAACAGTGA
chr13	83367050	Repeat	C	CTAA	3		ATATTTTTCAAGAAAACATC	TAATAATAATAATAATAATA	0	0.382353	0	0	Mir3961-Mef2c	intergenic_region	intergenic_region	TTTTGTCTAAGACTGTCCAGGATGGACAAGGTAAAGCTTGGCAAGGGGAAAAGTCCATTTACTCTATGAGTTGTCATAAATGATGGCATGTAGTCAAAGCTGAAAGATTCAGATGTTAGATTTATGAGACATATTTTTCAAGAAAACATC	TAATAATAATAATAATAATAATAATAATAATAATATATCACTATTATGATGTCCCATACTATCTAGGTGATTAGCCATATTCAAAATCAATTCTTTAGTGGAAACATGTCTGAGCGTAGGTTGTTTTTGAAAGGAAGAATTCTTTTCTAA
chr13	37103593	Repeat	G	GTTA	3		TGGTTCCCATTTTGATCATG	TTATTATTATTATTATTATT	0	0.4375	0	0	F13a1-Ly86	intergenic_region	intergenic_region	ATGTAATATATAATAAGATTTACGTTTTTAAGTCCTCTTAACCTATGTTGTATTGTGTTATTGTCACTGAAACTGGAGTCCAAGTCTTTTATAAACAAGGTGTCAAAATCCTGTCATCATGTCTGTCTTTTGGTTCCCATTTTGATCATG	TTATTATTATTATTATTATTATTATTATTATTGGATTTTTCCATAGTAAGTTTACCCTGTTTGCTTCAACTGAAATTCCAAGCATTCAGGAGATCTGTCTGCGATTTAGCTTCGCAGCCTGGAAGAACACTGCATGCTAACAACACATCT
chr7	123708310	Repeat	C	CATT	3		TACCATAGTATAATACAACA	ATTATTATTATTATTATTAT	0	0.444444	0	0	Zkscan2-Gm23788	intergenic_region	intergenic_region	AAAACAACTTGAATTTTTTCTTTTATAAATAATTTAAACTAAGTCTGCCAGCTTTATATACATTTAAAGGAGGATAAGACAAAGTAATATTAAGATGGAGACATGGTTTTTGTAGTATGCTGTTTACTAATACCATAGTATAATACAACA	ATTATTATTATTATTATTATTATTATTATTATTATTATTATTATTATTATTATTATATGTATATGGGTATTTCATATGCATGTGTGTTTGTGTACCACCTGCATGCCTGGTATTTAATGGGGCCAGAAAAGGGTGTCAAATACCCTGAAA
chr18	86927147	Repeat	C	CTAT	3		AAAAGGACAAAAGGACCATT	TATTATTATTATTATTATTA	0	0.631579	0	0	Cbln2-Gm5096	intergenic_region	intergenic_region	AGCTTAAATATATATATTTCCTAAAAGCTCTGCCTCCACAGTGACAACCTTCCTCCAACAAGGCCACATCTCCTGATAGTACCACACCCTGGGCTAAGCATAATTCAATCACCATACCAACAAAACAAACAAAAGGACAAAAGGACCATT	TATTATTATTATTATTATTATTATTATTATATTGTTGTTAATCATTCCATTTGTTTACATCGTTTAAATAATATCCCCCTTCCTGGGTACCCTTCCACAACCCTCCCCACCATCTCATCCACCCTTTCCCCTCCCACCTTTGCCTTTATG
chr16	37810068	Repeat	A	AAAT	3		TTCTTTTTTATTTGCATGCA	AATAATAATAATAATAATAA	0	0.65	0	0	Fstl1	intron_variant	transcript	GTTTTGCAGAAACAGTTTTACCTCAACAGGCTTTTTAGAAACCTTTCAATGTATATTTTGGGCTGTTCAACCCAGAGACTCGGGCACAGGATCGCCTCTACTGGTTTTTTGGGTTTTTTTCCAAATAACTTTCTTTTTTATTTGCATGCA	AATAATAATAATAATAATAATAATAATAATAATAATAATAATAATAATAATAATTACCTGTCTGTAAAACCTTGGGCTGAAGATGATCTGTTCCTTGGTTTGTAGAGAGATAGAATGGTTTATTGGAACTAGACTGAATTTGACAGCTGG
chr4	129879699	Repeat	C	CTCT	3		GAGAGTTTTGTTTTGTTTTG	TCTTCTTCTTCTTCTTCTTC	0	0	0.304348	0	Gm10571-Gm23845	intergenic_region	intergenic_region	TCCATGTTATGAGAGGACAAAAGCCCTTGCCAGTGCTAGCTCTCTGACCTTGGACTGCCTGGCCTTTAGCACTGATCTTTGCAGAATACCCAGTGGCAGACATTCTGTTACAGCAACATAAACAGACTGAGAGAGTTTTGTTTTGTTTTG	TCTTCTTCTTCTTCTTCTTCTTCTTCTTCTTCTTCTTCTTCTTCTTCTTCTTCTTCTTCTTTTCTTCTTTCTTCTTCTTTTCTTTATCCTTCTTCTTCCTTCTCCTTCTCCTTTTCTCCTTCTCCTTCTTTTTTTCTTTTGCATGCTTTT
chr5	43862179	Repeat	A	AAAC	3		CTTTGAACCTACCAAAGATT	AACAACAACAACAACAACAA	0	0	0.366667	0	Bst1-Cd38	intergenic_region	intergenic_region	CAGTGTTGTCGTTGTTCAGGTCTTGTTTAGGCGGCCATATTGTTACAGTATCATAAGTATTTGCTTCCCTGTGATTTCTAAGAGACACAATTTCATAACAGACTTAACAGCCCTTGGGCTTCATAACTACCTTTGAACCTACCAAAGATT	AACAACAACAACAACAACAACAACAACAACAACAACAACAAGGCTAAACAGAAAGATATAAAAAATGTTAACAGGAATTGTGTATGGGCCATTCTAGAAGCACCCCCAGATCCACAAGATTGCTTAAGGCTGTGTTTGAACACCCATCTC
chr19	39514390	Repeat	C	CATT	3		CTCAATATCATCACCACTAT	ATTATTATTATTATTATTAT	0	0	0.375	0	Cyp2c39	intron_variant	transcript	AGAATTATATAATTCTCCCCATTTCAACCATCCATTCCTTCCCATCTCTTGTCCTCATTACATGCCTCCCATTTTCCTCTTCTTCCTCCTCCTTCTCTTCCTTCTCTCCCCTCTCCTCCTCCTCCTCCTCCTCAATATCATCACCACTAT	ATTATTATTATTATTATTATTATTATTATTATTATTATTATTATTATTATTATTATGTATATGCATGTACATCCATAAAGACACTGTCTCATGAGTATATCTTTCTTGTTAAATGTGGCTGACCATTCTCCAATTACAAAATCAATTAGT
chr2	41584741	Repeat	T	TAAG	3		AGTATACTGTTTTCTAAATT	AAGAAGAAGAAGAAGAAGAA	0	0	0.444444	0	Lrp1b	intron_variant	transcript	ATTGTGCCCAGCAATCAGCTTACCCAATCAGAATGGCCAGAACAAAAATAGAGATAAGTAATAGCACATATTGGTGTAGAATGTTTTTACTACATGGTGGGCCTAGATTTTAGTAAAATCCTCATGAAACAGTATACTGTTTTCTAAATT	AAGAAGAAGAAGAAGAAGAAGAAGAAGAAGAAGAAGAAGAAGAAGAAGAAGAAGAAGAAAGGATGGAGGATAGAACACCAAAGCACTCATATATTCTAGGATTCTACTAAGGGTTTAAATATTCAAGAGAAGTGAAGGTCAGTATGATGA
chr9	45718291	Repeat	G	GCTT	3		TTCTAGGCTCAGCTGCTGCT	CTTCTTCTTCTTCTTCTTCT	0	0	0	0.333333	Dscaml1	intron_variant	transcript	CACTTGCTGATTGATGCTTTGCCCCTTGGCCTACCTGTAGGACATTAGCCTGTCTATTCATGTCTCCCCATTCCTGCATCTCTCTCCTTCCTTCTGGTCCCATACCCTCTCTGCCCAAGCTTTCCCCTCATTCTAGGCTCAGCTGCTGCT	CTTCTTCTTCTTCTTCTTCTTCTTCTTCTTCTTCTTCTTCTTCTTCTTCTTCTTCTTCTTCTTCTTCTTCTTCTTCTTCTTCAATACATATATATACATACACACACACACACACACACACACACACACACATATATATATATATATATA
chr14	38614459	Repeat	T	TTTA	3		TGAAGAACCCTGACACTGAT	TTATTATTATTATTATTATT	0	0	0	0.357143	Nrg3	intron_variant	transcript	TCTATGATAGCATGAAGCCTTCTTTGGGTATATGCCCAAGAGTGGTGTAGCTAGATATGGAAGTAGATATGGAAGTAGATATGGAAGTAGATATGGAAGTAGATATGGAAGTGGATGATTATTATCTTCCTGAAGAACCCTGACACTGAT	TTATTATTATTATTATTATTATTATTATTATTATTATTATTATTTTATTAGGTATTTTCTTCATTTACATTTCCAATGCTATCCCAAAAGTCCCCCATACCCTCCCACTCCCACTTCCTGGTCCTGGCATTCCCATGTACTAAGAAAAAT
chr15	77276720	Random	T	TA	1	0	CTCATCCAAGATTGCAAACT	AGACAGTCCACTAGGAATTC	0	0	0	0.405405	Rbfox2	intron_variant	transcript	AGCCTGAGCTGGGTGAGACCATCTCTAAATTGAAAAGAAGAAAGTGGGCATGCAAAATTCAATCTTAGTAGCAAAACAGGAACAGAAATAACAAGGACACAGAGGACCCCCAGGTTAACGTTTCTTAATTCTCATCCAAGATTGCAAACT	AGACAGTCCACTAGGAATTCTTTAGGAAATTCCTGGTTAAAGCAAGGTACAGTAGAAAAACATAAAGCCAACTGGTTTGAACTGAATCTTGGACCTATCCTAACCCAACCACTTCCCCCTGTCTCCCCACCCCTCATCCCCCCACTCCTA
chr17	29656472	Repeat	C	CATT	3		AATTGTTAAATAATATAATA	ATTATTATTATTATTATTAT	0	0	0	0.565217	Cmtr1	upstream_gene_variant	transcript	ATGAAAAATGATCCACATTATGTTTACCTAGTTGGGGGTATTTATGGTTTAAAATTATTATTAAATAATTATAAAAATGTTAAATAACATAACAAACATGATAAATGTAATATAATAAACAACATTATAAAATTGTTAAATAATATAATA	ATTATTATTATTATTATTATTATTATTATTATTATTATTATGAGTTTCACAATATAACTCTGTCTGGCCTTGAACTCACAGAGATTCTTCTGCCTCTGCTTGCTGAGGTCTGGGATTAAGGGTGTGTGCCACTCCTCTTTCTTTAGGTAG
chr15	90003749	Repeat	G	GCTT	3		TGCTGTGTTATCACAAGTGG	CTTCTTCTTCTTCTTCTTCT	0	0	0	0.705882	Gm24643-Gm24415	intergenic_region	intergenic_region	ATGTTCACTTGTACAGCAGTAAGCCTAATGAGACAATTTCAGATTTCACAGACTAGGCTATGCAATTTCATCAGTCACTGTCAGCTCCTACCATTATCAGTGTAGCTCATCTTAGCTATACTAGTGGTTTTGCTGTGTTATCACAAGTGG	CTTCTTCTTCTTCTTCTTCTTCTTCTTCTTCTTCTTCTTCTTCTTCTTCTTCTTCTTCTTCTTCTGTTAACCATTGTTAACCATTTATTTACACGTTTACTAGGTATTTTTGGTGTGTTTTCTCCTGAAATGCCCATTCAGGATTTTTTT
chr9	32888474	Random	T	TA	1	0	TGATTTTCAAAGTCCTAAGA	AATATTAGAGACTAAAAAAA	0	0	0	0.405405	Gm37167-Gm27162	intergenic_region	intergenic_region	AAGATTTTCTAAATTTTCTTAGGATCTATTCCAGACTGTTAACAAAACAAAACAAAACAAAACAAAACAAAACAAAACAAAACAAAAGAATCCTATGGACAAAGAAAGCATGGTACCCTTGCAGTCTATATGATTTTCAAAGTCCTAAGA	AATATTAGAGACTAAAAAAACCCTCAAAATTCAAAATTATACTACAAAATTAATCCATTTTAATTTGTCATTGTGTCATATAATCTATACAGAAATTATATTTTTCCAGATTTATGAGTAAAATTGATAAATATGTGTTGAATATATTTA
chr9	32701225	Random (CG-DMR)	C	CGTGG	4	0	CCATCCTCTGAGCTGAATGG	GTGGTGAAAGGGTGTCCCGA	0	0	0.533333	0	Ets1	intron_variant	transcript	CATGTTGTACCTGATGTAAAAGCACTGTGTTATTTTCAGTCATTCTGGAAATTAAACCATAGTCTGTATAAGAAGGCCGTGCTGACTGCCTGGTGCTTTGGAGGCTCAAGGAGTACAGGGGTTCTCCCTGCCATCCTCTGAGCTGAATGG	GTGGTGAAAGGGTGTCCCGAGGCGTGGCCAGCCAGATGTGTATTCTTAGGAGAGGCTTAAAGGTTCTGGGCACTCCAACCTCAGGTGCTGAAGGGAGAACCAGGGAGTCTTGTGCTTTGCTGACTTTCAGGTGTTCTAGGCTTGGTCTCT
chr16	36500030	Repeat	T	TTAAA	4		TGACAGTATACTCATATACA	TAAATAAATAAATAAATAAA	0.346154	0	0	0	Casr	intron_variant	transcript	ATGGCTCAGCAGTTAAGAGCACTGACTATTCTTCCAGAGGTCCTGAGTTCTATCCCCAGCAACCACATGGTGGCTCATAACCATCTATAATGGAATTCAATGCCTTCTTCTGGTATGCATGAAGAGAGAGTGACAGTATACTCATATACA	TAAATAAATAAATAAATAAATAAATAAATAAATAAATAAATAAATTTTTAAAGAGCATTATCCTAAGGGCCTGCGATGAATCCCAACACCTTCCCAAGCCAACAGTTCCCTGTCTATAATGCTGACATGGTGCGTTTTGCTCATACCTCT
chr10	128596853	Repeat	A	ACTAT	4		AATAACCACACAAATGTCAT	CTATCTATCTATCTATCTAT	0.371429	0	0	0	Erbb3-Rps26	intergenic_region	intergenic_region	TTTAGCCCCTGGACCCACAAGGTGGAGGAGAGAACCAAATCCTGCCGGTGGTCTTCTGACCTCCACACACAGCCATGTTGTGAGTATATGGATGCACGTGCATGTGCACGCGCACGCGAACACACATACAAATAACCACACAAATGTCAT	CTATCTATCTATCTATCTATCTATCTATCTATCTATCTATCTATCTATCTGGTTTTTCCAGACAGGATTTCTTTGTGTAGCCCTGGCTGTCCTGGAACTCACTCTGTATACCAGACTGGCCTTGAATTTAGAAATCTGCCTGCCTCTGCC
chr13	69425043	Repeat	T	TGATA	4		AGAGATAGATAATAGATAGA	GATAGATAGATAGATAGATA	0.409091	0	0	0	Gm44375-Papd7	intergenic_region	intergenic_region	AGATCCATGACAGACAGATGATTGATGTTTGGTAGACAAATGATAGATAGATAGATAGATAGATAGATAGATAGATAGATAGATAGATAGATAGATGGATGGATGGATGGATGATAGGTAGACAGATGGTAGAGATAGATAATAGATAGA	GATAGATAGATAGATAGATAGATAGATAGATAGATAGATAGATAGATGATAGATAAGACAAATAAATAGACAGGATACAGTAACTGAGAGAAGCAGGGCAGGTGCTTTTGTTTGTATTCCTTTCAGAGGTTTGTCATCAATATTGTTAGG
chr5	85117414	Repeat	T	TAATA	4		ATGTAAATGAAGAAAATACC	AATAAATAAATAAATAAATA	0.421053	0	0	0	Gm21006-Gm43567	intergenic_region	intergenic_region	TGCTGATGATTGTGGGAAAGCAACTCGTGCAGTGTTTATTTAACTTGGGTCCTTTGTAACAAAAGCACATGTTTAAATTTACCATTAAAACATCTTTCTTGTATGGGGGACTTTTGCTATGGCATTGGAAATGTAAATGAAGAAAATACC	AATAAATAAATAAATAAATAAATAAATAAATAAATAAATAAATAAATCTCTTTTTTCAGCCATCGAAGTAACAACATTTTTTTGAAGAATTAAAACATCAATACCTCTGGATGGTTGGTATGATAGGTGGTCAAAATACAAAGAGACAGA
chr4	139068044	Repeat	C	CCTAT	4		GCCCAGGATGGATACCCGCC	CTATCTATCTATCTATCTAT	0.433333	0	0	0	Htr6	intron_variant	transcript	CACCCAGAGGGAGGGGAATAGAGCAGAACAGGAGCTGGGGGTGAGAGAGGAAGGTGAGTCTGAGGAGAAACTCCTGGCTCACCTTCCTGTCTCTCTCTGTAAGGTTGCATTCACACTGCAGCCTGACAGTGCCCAGGATGGATACCCGCC	CTATCTATCTATCTATCTATCTATCTATCTATCTATCTATCTATCTATCTATCTACCTACCTACCTACTTACCTATCTCCCTCCCTTCCCACACAGGGCCTCACTGTAATTCACAATTCCCTGGAACACCCTAAGTCAATCGCACTAGCC
chr12	112408735	Random (CG-DMR)	G	GGGTCT	5	0	CAGATCAAAAGAGCAGTTGG	GGTCTGGAGCAATGGCTCAA	0	0.625	0	0	Gm38123-A730018C14Rik	intergenic_region	intergenic_region	CTGTACAGTGAGACGTCATCTGAAAACATCAGAGTAAAGAAACAAGATGGTGAAGGTGGCTGAATACACAGGAGCTGGGGGAGAGGAAGACATGCTTGTGGGGGTTGGGGGCCTGTGCTGAGGGAGGTCACAGATCAAAAGAGCAGTTGG	GGTCTGGAGCAATGGCTCAAGGGTTAAGAGCACTTGTTGCTCTTGAAAAGAGTTCAATTCCCCGGCACCCACCTAGCAGGTATCTCATAACCATTGGTCACTCCCGTTCCAGGTGATCTGACCCCATCTTCAGGCCTCTGTGGGCACCAG
chr17	81103904	Repeat	G	GATCT	4		GATATAGTTCACTGTAGAGG	ATCTATCTATCTATCTATCT	0.451613	0	0	0	Thumpd2-Slc8a1	intergenic_region	intergenic_region	GCACTGGCAGGAGACTACTGAAGCTTTCCAGTTATAGCCAGATAGCATAGGTTTGGCTTAGAAATACCTTTTATTTTATTTTCAAGTTAAAAATAAGAAAAAAGAAAAAAAACCCCAGCCAAGCTGCTGGGATATAGTTCACTGTAGAGG	ATCTATCTATCTATCTATCTATCTATCTATCTATCTATCTATCTATCTATCTATCTTTCTATTTATATTTATTTTATTTTGTTGCTGTGTGCCAGGCCTTGGGTTCAACTTCTAGCACTGACAAGACAAGGTTAAATATGTATAAATAGG
chr16	42754957	Repeat	T	TGATA	4		ACAGACAGATAGACTACATA	GATAGATAGATAGATAGATA	0.454545	0	0	0	4932412D23Rik	intron_variant	transcript	GAATTCAAGGATGGATGGGTAGACAGATAGATAGATAGATAGATAGATAGATAGATAGATAGATAGATAGATAGATAGATAGATAGATGAAAGAGAGACAGAGATGGTGGTAGATCATAGAGATAGACAGACAGACAGATAGACTACATA	GATAGATAGATAGATAGATAGATAGATAGATAGATAGATAGATAGATAGATAGACATCCATTGCAGATGAGTAAGATTTTTTTAATGCACTGAGCTGTCTAGTGTTCCATGTGCTATTGGTTTTTAAAGGGGAACAGAATACATTAGGGG
chr18	64810354	Repeat	C	CATCT	4		CTATCTATCTATCTATCTAT	ATCTATCTATCTATCTATCT	0.454545	0	0	0	Gm24504-Nedd4l	intergenic_region	intergenic_region	CTATCTATCTATCTATCTATCTATCTATCTATCTATCTATCTATCTCTATATCTACCATCTATCTATCTATCTATCTATCTATCTATCTATCTAATCTATCTATCTATCTATCATCTATCTATCATCTATCTATCTATCTATCTATCTAT	ATCTATCTATCTATCTATCTATCTATCTATCTATCTCTATATCTACCATCTATCTATCTATCTATCTATCTATCTATATCTATATCTATATCTATATATATGCTTAAAGTTATATATCTTTATATATTCAACATATATTGATCTTTAAAA
chr4	90145973	Repeat	A	AATAG	4		AGACAGAAAAACAGATAAAT	ATAGATAGATAGATAGATAG	0.454545	0	0	0	Dmrta1-Gm12629	intergenic_region	intergenic_region	CACAATGAATCAATGCCTGTGTATACGGTAATTAAAATATAATAAAAGACAAGATTTAAAACATTCAGAAAAGTAACATTGATTATAGGGATGGATGGATGTTTGGACAGACAGATAGATGGACAGAGAAAGACAGAAAAACAGATAAAT	ATAGATAGATAGATAGATAGATAGATAGATAGATAGATAGATAGATAGATAGATAGTATGAACCTTCAAGTACAGTTGGTGCTATCCATATATTATTGGGTGTACAGCTGTCTAGTAAAGCATGATCAACCCACTAGAGACTTAACTCTT
chr18	57139885	Repeat	C	CTCTA	4		TATATATGTGTATATATACA	TCTATCTATCTATCTATCTA	0.458333	0	0	0	Megf10	upstream_gene_variant	transcript	GTATATATACATGATACTGTCTCTCTCTCCCTCCCTCTCTCTCTCTCTCTCTCTCTCTATATATATATATATATATATATATATACACACACACACACACACACGCACACTAACTACACTATATACTCTGTATATATGTGTATATATACA	TCTATCTATCTATCTATCTATCTATCTATCTATCTATCTATCTATCTATCCATCCATCCATCCATCTATCCATCCATCCAGGTGGGTCCTGGGTGTAGTCAGGGTTTAATTGGCAGATCTGAGAGTGGCTTCGGGTTCTTGCCAGGAAGA
chr3	51506496	Repeat	G	GATTT	4		ATTTTCTTCTTAAGGGACTG	ATTTATTTATTTATTTATTT	0.473684	0	0	0	Rab33b-Setd7	intergenic_region	intergenic_region	AATTTTTTTTAAAGAAAAAAATTCACTATAACATGGGTAGATTGTAATAAGGTTAGATCCTGCTGTCCCAAAACAGCAAATCCTTGTATTTATTTAGCCTTTCTTTAGTGTCTTCCAATAAGGATTTATAATTTTCTTCTTAAGGGACTG	ATTTATTTATTTATTTATTTATTTATTTATTTATTTATTTATTTTGAGACAGGGTTTCTTTGTGTAGCCCTGGCTGTCCTGGAACTCACTTTGTAGACCAGGCTGGCCTCGAACTCAGAAATCCGCCTGCCTCTGCCTCCCGAGTGCTGG
chr11	100202362	Repeat	C	CAAGA	4		AGCAACAGTGTACTCATATA	AAGAAAGAAAGAAAGAAAGA	0.5	0	0	0	Krt14	downstream_gene_variant	transcript	ACAGATGGCTCAGTGGTTACGAGCACTGATTGTTCTTCCAGAGGTCCTGAGTTCAATTCCCAGCACCCATATGGTGACTCACAACCATCTGTAATGGGATCCGATACCCTCTTCTAGTGTGTCTGAAGAGAGCAACAGTGTACTCATATA	AAGAAAGAAAGAAAGAAAGAAAGAAAGAAAGAAAGAAAGAAAGAAAGAAAGAAAGAAAGAAAGGAAGGAAGAAAGGAAGAAAGGAAGAAAGAAAGAATAGACTCAATTCTAGACAGTCCATCTCAGGGAGATATGACACCAACAGAGCAT
chr16	10922047	Repeat	T	TGATA	4		AAGGGAATAAGAGTGATAGA	GATAGATAGATAGATAGATA	0.5	0	0	0	Gm21859-Litaf	intergenic_region	intergenic_region	GTCAGCTAGAAGAGGAATATTTCTGCAATGGATGGTAGTTAGATAGATGGATAAAGGTGAATGGGTGGGTAGAGAGAATGTGAATGGATGGATGGAGATAGATGGAAGGTGGGAGTATGAATGGATGGGCAAGGGAATAAGAGTGATAGA	GATAGATAGATAGATAGATAGATAGATAGATAGATAGATAGATAGATGGATTAGGATATATGAATGGATCAGAGAGATGGATGGAAGGATGGATGACTGAATAGGATGGATGGATGGATGGATGGATGGGTGGGTGGATGGATGGATGGT
chr18	26981798	Repeat	C	CATTT	4		GCTTACTTACTTATTTTCTC	ATTTATTTATTTATTTATTT	0.608696	0	0	0	Gm26106-Gm7729	intergenic_region	intergenic_region	TACATGCTCTCAACACGTTTCTCTGGCCCCTTGAATGGGAACCTTTTTGCTAAAACTTTACCACCTTTTGCTTTTTAAAATTTTTCTTCTTTCCTTTTTCCTTTTTGGATATTTACAAATTCTTTTATTTGCTTACTTACTTATTTTCTC	ATTTATTTATTTATTTATTTATTTATTTATTTATTTATTTATTCACTCATTCATTCACTTTACATCCCAATCACTGTCCCACTCTCCCAGTACCACCTCACACTCACAGAGACCTTCCCTTTTTTCTAAGAAAGTACAGGCTGACAACCC
chr18	85300061	Repeat	C	CATCT	4		TCATAGGTGAGGTCTTTTAT	ATCTATCTATCTATCTATCT	0.619048	0	0	0	Fbxo15-Gm25453	intergenic_region	intergenic_region	GCATGAGAAACTTGAACAATATCCAACAAGGAGGTGCAGCAGAGGAAAATAGGTCTCTATATCAACAGCAAATTATTTGGTCATCAAAATATCAAACTTCCTGTTGGGAGAGTAAGAACAAGGGGTACATTCATAGGTGAGGTCTTTTAT	ATCTATCTATCTATCTATCTATCTATCTATCTATCTATCTATCATTTATAATCTATGACTCATTAGTTTTACAGTTTTGGAGAGATGTCCAAATGGATAAGAGGCCTTTCTATTCTCCAAACGATCCAAATTTGATTCTTACCCATGTTG
chr2	56678165	Repeat	C	CAGAT	4		TAAATCATTTTAATAAATCC	AGATAGATAGATAGATAGAT	0.619048	0	0	0	Gm13518-Mir195b	intergenic_region	intergenic_region	TCCATTCCTTCATTGCCATGAAAGCCTACTTTTTCTTGACACTAAAGACCTCTGTGACATCCAGCCTCACGGATTGGATTCTTAGACCTTTTATTGGTAGACAATTGTTGACAAGCTGGACCACAGCTTATAAATCATTTTAATAAATCC	AGATAGATAGATAGATAGATAGATAGATAGATAGATAGATAGATAGATAGATGATAGATAGATTATAGATATTCATTCTATAAGTTCTGCTTCTCTAGAGAACCTTGACTAATACTCTGAGTCCTAATGAGCAACCTTTTAGAATTCCCT
chr5	42623910	Repeat	A	AATAG	4		TCAAAAAAGAAAAGCAAAAA	ATAGATAGATAGATAGATAG	0.619048	0	0	0	Gm7181-Gm5554	intergenic_region	intergenic_region	GGTGTGGTGGCATGTACCTGCAATTCCAATCCTCTGGAGGATGAAGAAGAGAGATTTCCATAAGCTCAAAGCTAGCCTGGTCTGCATTGTGAGATTCAGGTCAGCCAGGGCTGTTTAGTGAGAATCTGGCTCAAAAAAGAAAAGCAAAAA	ATAGATAGATAGATAGATAGATAGATAGATAGATAGATAGATAGATAGATGAATAGATAGATAGATAGATAGATAGATAGATAGATGATAGATAGATAGATAGATAGATAGATAGATAGATAGATAGATAGATAAAACTAAGACAAAACT
chr17	68213230	Repeat	C	CTCTA	4		GTTACAGATTCCAGGAAGTG	TCTATCTATCTATCTATCTA	0.625	0	0	0	Arhgap28-L3mbtl4	intergenic_region	intergenic_region	GAGTGACTTCCAGATGGCCAAGCCAAGGCACACAGGATGAGGCGGCCTCCTGCCCAAAGCCAAGGTGGTAGCAGCCTTTGGCACTTGAACCTAGGCTTCCCAAAGTTTAGCTTGTCACTCTGCCTATCTGGTTACAGATTCCAGGAAGTG	TCTATCTATCTATCTATCTATCTATCTATCTATCTATCTATCTATCTATCTATCTGTTTGTGAAGTATCTTTAGAAGTTTGCCTTTGTTTTGTAACATCAAAGCAATTTGACAAAATAAATGAGAATTTTTTTTATTCTGAGTACAAAGA
chr1	152115694	Repeat	G	GGAAA	4		TAGACTCAGTTCCCATCAAT	GAAAGAAAGAAAGAAAGAAA	0	0.318182	0	0	1700025G04Rik-Gm8964	intergenic_region	intergenic_region	CTTCGTGTCATGTTGACTTTCAGTTCCAGACATCATTGCAAGATGGCTACATTGGCTTCCAGCAGAACATTTCTACAAAACTCCATGTTGTGGGTTAAGATATATCTCAGTGGCAGAGTGCTTGCTACCCTAGACTCAGTTCCCATCAAT	GAAAGAAAGAAAGAAAGAAAGAAAGAAAGAAAGAAAGCAAGCAAGCAAGCAAGCAGGCAGGCTTTTTCTTTGCATCCCACTGAATGACAGAGACCTTTCCAGAAGTTCTTCTTACAGACTTCCTCTGAGGTTTCATTGGCCAGAACTGAG
chr1	89336012	Repeat	G	GGATA	4		TAGATTATAGATAGATATAT	GATAGATAGATAGATAGATA	0	0.333333	0	0	Gm28342	intron_variant	transcript	AACATCTGAAGGTTTCTAGGAAAGATTTGGGCAAGAAGATTGGCCAGAAATTGTCATGCTGCAGTAATATGACTTATGGTAATATGGTTTTAAGACGAATAGATAGATAATATATAAGATAGATAACAGATAGATTATAGATAGATATAT	GATAGATAGATAGATAGATAGATAGATAGATAGATAGATAGATAGATAGATAGATTATAGAGATGGAACATGAATGATAGAAGATAGATAAATGATATTGATAAGTAAAAGAAGATAGGTAATAGGTTAACAATAGACTGACAAATGACT
chr4	47472865	Repeat	T	TCACA	4		ATCTAGTGTCACACCTAGGA	CACACACACACACACACACA	0	0.344828	0	0	Sec61b	upstream_gene_variant	transcript	TGGAAGAATAAGGTGACATCATTGTAAGTAAAGGCTGGAAACTGTTACTGACATTTACAATGACCATGACTATCAGGAGATTCCTCAGAGGACTGTAAGAAGTGAAATAAATGCAGTATTAGGATGTCATATCTAGTGTCACACCTAGGA	CACACACACACACACACACACACACACACACAGCAATGTTAGTGTCTTTTAGGGAAGACTGAAATATTTACAGGACAGGGGACTTTCCAGTCACTGAAGAGACTGATGTGGATCTTGAATATCAATAAGCAAGATGTTTCAAATTTTTGC
chr3	143374842	Repeat	T	TATAA	4		CAGGAGAGGTGAAGAACAAA	ATAAATAAATAAATAAATAA	0	0.380952	0	0	Gm43612	downstream_gene_variant	transcript	TCGGAGATCTGTTCTGGGCTTGGTTCACTCTCTCAGAATCAGCCTTGAGGACATCTCACTGAAAGATAAACTTTCCAGGTTCAATAAATCTCACCTGCACACTTAAAAGTGTGGATCATACATAAGGATTCAGGAGAGGTGAAGAACAAA	ATAAATAAATAAATAAATAAATAAATAAATAAATAAAGAAAGAAAGAAAGAAAGAAAGTAGGATGAGAAAGACGGCTAAAATGATAAATTGCGAAGTTTTAAATGGCCATTAAACTTGAGCAAGTCAAATGGCCGCAAATGGAGTCCCAT
chr7	128197662	Repeat	C	CCTAT	4		CACCTCGGTCATATGCCAGT	CTATCTATCTATCTATCTAT	0	0.380952	0	0	4931431B13Rik	downstream_gene_variant	transcript	TTTTAATGCATAAAATAAGGTAGGGATCCAATTTCGTTTTTCTTTCTGTACTTTTGTTTTTCAATATGGGATGATTTTTCTTGGTATCATTTACTGAGAAATGTGTTGTCCCCCGACTGCTCTGCAATGCCACCTCGGTCATATGCCAGT	CTATCTATCTATCTATCTATCTATCTATCTATCTATCTATCTATCTATCTATCTATCTCTATCTGGCTAACTGTGCTGGTTTGGATTAACAATACCTCCCCCTGCCCGCTCCCCCCCTCCCCGCCGCATAGTCCTAAGAGTTGTAACACT
chr17	76203317	Repeat	C	CATTT	4		TATTCATACATTCTTTGTTT	ATTTATTTATTTATTTATTT	0	0.409091	0	0	Gm26124-Gm16391	intergenic_region	intergenic_region	AGAGAGTCAGTCTGATCTATTAAAGGGAAAGAATGAATAGGTGAATAAATAAACGAGAATTAGTATTAATTATAAGCAAGTGTTATATACAAAGATTTTGCATTTGTTTTCTTATTTAGTACCAACCATATATTCATACATTCTTTGTTT	ATTTATTTATTTATTTATTTATTTATTTATTTATTTATTTATTTTTGATACAGGACATTGTTATTGGGTCAAACTCTGATTCTCTTGCCAAAGTCTCTCAAGAGGGGAAACGATAAGACTGTATCACTATCCCCAGCTAAATAAACCAAC
chr9	40641171	Repeat	T	TGATA	4		GATAGATATGTCGGATAGAA	GATAGATAGATAGATAGATA	0	0.428571	0	0	Gm17540-Gm21915	intergenic_region	intergenic_region	TATATAATATTATATATACAGACTATATATATATATATACAGGAGATAGATAGATAGATAGATAGATAGATAGATAGATAGATAGATAGATAGATAGATAGATATGTAGGATAGATAGATTTGTGGGATAGATAGATATGTCGGATAGAA	GATAGATAGATAGATAGATAGATAGATAGATAGATAGATAGATAGATAGATAGATAGATAGATCCTTGTTACCTGTGGTCCCTGAAGACTACTACTGTCAATCCACATTCAGGATTTCATATGACTAATGCACTTAAACTTCACAATAGT
chr13	38515151	Repeat	T	TATAC	4		TGTATATGCATAATGAAAAA	ATACATACATACATACATAC	0	0.434783	0	0	Txndc5	intron_variant	transcript	CATTGTTCTTGCAGAGGACCAGAGTGTGGTTCCCGACACCCACTCAGACAGCTCACAGCCACTGGGAACACCAGCTCCTCTGACCTCCAAGGCAACTGCACACATGTGCACGGACCTCCACACAGGCATATGTATATGCATAATGAAAAA	ATACATACATACATACATACATACATACATACATGTTAAAAGAACTGAACAGAAGAACAGGGCTGAAGACCTGATAGTTGCTCTTTGCCCCGTGACCACATACACTAGACCTCTCAGATCTGCCTACACAGCATGTCCATTCCAGCATAT
chr6	105655793	Repeat	G	GAAGA	4		TGAAAGGAAGAAGAAAGAAA	AAGAAAGAAAGAAAGAAAGA	0	0.444444	0	0	Gm4602-Gm15631	intergenic_region	intergenic_region	TCTCTCTCTCTCTCTGTCTCTCTTTCTTTCTGCCTTCTTCTGCCTCTACTACCCTCTTGACTCCCCTCTCCATGCCCTGAATAATCTCTATTCTATACTTTAAAAAAAAAAGGAAAAGAGAAAGAAAGAATGAAAGGAAGAAGAAAGAAA	AAGAAAGAAAGAAAGAAAGAAAGAAAGAAAGAAAGAAAGAAAGAAAGAAAGAAAGAAAGGAAGAAAAAAAAGAATACCATGTGGTTAGCATAGTCTGTAGTAGTAATTTCAATTAACTTATTAATGGTCACATTAGATTTGTTGATTTCC
chr14	89874404	Repeat	C	CATAA	4		CAAATGGGACTCTTCTGGCT	ATAAATAAATAAATAAATAA	0	0.45	0	0	Gm25415-Gm10110	intergenic_region	intergenic_region	AGTATATTTTACATTCTTTTTAACTATAAATAGCGGAAAGCAAAAGAAAAATTGTCAGTATATTAGTAACTTTTACATATTATCTATGAATTTAATGCTAATAGTAATATGTAAGTCATTCAATGAATTCCAAATGGGACTCTTCTGGCT	ATAAATAAATAAATAAATAAATAAATAAATAAATAAATAAATAAATATAAAGTATTACTTTATATACTCATATACAGTCATATGATATTTTTGCAGTGTGGGGAAGGGTGTTCACATAGTCTGACGTAAGGTGTCAGGAGTAAGAAACCT
chr14	80914021	Repeat	C	CTATT	4		GCCAGAATTTCAAGGTATGA	TATTTATTTATTTATTTATT	0	0.466667	0	0	Gm9578-Gm22891	intergenic_region	intergenic_region	GTGGAGGCAGAGGTTGTACATGGGTTAGACTTGTTAACAAAGGGACTATCCTGTGCAAATAAACTACTATGTAAGAAGAAAGCTGTGATTATTCTAAGAAACTGAGAACACAGAATACTGTTAAAGGTAAGCCAGAATTTCAAGGTATGA	TATTTATTTATTTATTTATTTATTTATTTATTTATTTATTTATTAATGTCCTGAAAGCATGAGGATAGGAAACTTTTCTTAGGGGTATCTGAGTTTCAAAGAATGCTGATTAAGAAATTAGGGGCCCCTAAAAGAAGATTAACTACACAT
chr3	71985044	Repeat	A	ATTAT	4		CTGTTTTTTGCATGTCTTCT	TTATTTATTTATTTATTTAT	0	0.47619	0	0	Gm37617-Gm3351	intergenic_region	intergenic_region	ATTAGAATGGCTATACCAGCTTGATTCTTAGGTCCATTTACTTGGAAAATAATTTTCCAATCCCTTGTTCTCAGATGATATTTACCGTTGATGTTGAGGTATATTTCTTTGTGAAGCAGTAGGATAACTCCTGTTTTTTGCATGTCTTCT	TTATTTATTTATTTATTTATTTATTTACTTAGTTTGTTTGTTTGTTTGTTTTTAATTCAGGAATTTGTACATTGTTATTTAGAGATACCAATGATTGTTAAGTACTATTATTTCTCTCTCTCTCTCTCTCTGTATATGTGTGTGTGTGTA
chr2	97264828	Repeat	T	TTTTA	4		TTTTTGATTGGGCTATTTGT	TTTATTTATTTATTTATTTA	0	0.481481	0	0	Lrrc4c	intron_variant	transcript	CAGGTAGAATCTCAGGGTTGTTTTGATTTGCAGTTCTCTGATCACTAAGGACTTTTAACATTTGTTTAGGTGCTTCTCAGCCATTCAAGATTCCTCTGTTGTGAATTCTTGGTTTTGTTCTATACCCCATTTTTTGATTGGGCTATTTGT	TTTATTTATTTATTTATTTATTTATTTATTTATTTATTGGTGGTTAGTTTCTTGAGTTCTTTATATATTTTGAATACTGGATATGGGGTTAGTGATTTTTCCCCCAATCTGTAGGTTGCTGATTTGTCTTATTGACTATGTCCTTTGCCT
chr1	101610775	Repeat	C	CAGAT	4		CACACAGATATCTATGCACA	AGATAGATAGATAGATAGAT	0	0.5	0	0	Psmb6-ps2-Gm18969	intergenic_region	intergenic_region	ATGTACAGAGTAATAGAGAACAACACCTACTATCTTATGCTGACCTATATATGTCTGTGCATAGATGTTGGAACTTGTATATTCATGTATATTATAGAACACACTATATATACAAGTGCTCATTCAAATACACACAGATATCTATGCACA	AGATAGATAGATAGATAGATAGATAGATAGATAGATAGATAGATAGATAGATGAGGCAATATTCAGATGATTGCATTATATAGAAGTTCGTTTTTCAGATGGACTCAGTAGCACACTCATAATCCAAAATTTCAGGAGTAGTTTTCTTGC
chr1	150317962	Repeat	T	TGATA	4		TAGGTAGGTAGATAGATAGA	GATAGATAGATAGATAGATA	0	0.5	0	0	Pdc	upstream_gene_variant	transcript	TCCTGAGTTCAAGTGCTAGGAACCACATGTGGGCTTACATCTGTTCTGTAATTCTAGTTCCAGGAGATCTAAAACCCTCTTTTTCTGCTACCTGTGTAGGCATGGTATATGCCATGTTCATGTACATAGGTAGGTAGGTAGATAGATAGA	GATAGATAGATAGATAGATAGATAGATAGATAGATAGATAGATAGATAGAGATAGAGATAGAGATATATATTGTGTGTGTGTAATATTCACAATGAGCGTGTGTGTACACACGCATACACACACACACATACACACACCAGGAAAACCAT
chr13	70897132	Repeat	A	ACTAT	4		ATCAGTCTATCTATCAATCA	CTATCTATCTATCTATCTAT	0	0.5	0	0	8030423J24Rik-Gm38191	intergenic_region	intergenic_region	TTTCTTTCCTTTCTGCCTTCCTTCCTTCCTTCCTTCCTTCCTTCCTTCCTTCCTTCCTTCCTTCCTTCCTTCCTTCCTTCCTTCCTATGTATCTATCATCTGACTGTCTATCTGTTTCTCTTTTATATCTATCAGTCTATCTATCAATCA	CTATCTATCTATCTATCTATCTATCTATCTATCTATCTATCTATCTATCATATCTGTCTATCTTATCTATGTATCATATCATACTATATGTCATATCATATCATGTCATCTGTCTGTCTATAAAGTCTGTCTGTCTATCCTATCTATCTA
chr9	120892990	Repeat	T	TACAC	4		GAGAGCAAAGGTGAAAACTC	ACACACACACACACACACAC	0	0.5	0	0	Gm23624-1700020M21Rik	intergenic_region	intergenic_region	CGGCAAAAGCAAACAGCTGCATTTAAAATTAAATAAAATAAAATAAAAGCTGTCGTTTGTTCTGGATCCCTAACTGCTCAGGTTCACGCTTGCTCCGACCACCTCTGTGATGCTTGTTGGATAAGATCAAGAGAGCAAAGGTGAAAACTC	ACACACACACACACACACACACACACACACACACACACACCTGAAGCCGCAGGAAACCAACTATGGAGAGAGATCCTATTTTGTGGAGTCAGGGACGGCTGTGGGAGCCCAACTGGCCAACCTGGGCTAACCCCAGTGTGGAGAAATGAG
chr10	90080786	Repeat	T	TTTTA	4		AAAAATTGTTCTAAGCACTG	TTTATTTATTTATTTATTTA	0	0.52381	0	0	Anks1b	downstream_gene_variant	transcript	TGATGGTGTGCATCTGTTAGTACCAGGATTTAGGATGGTGAAGCAGGAGGATCGTACATTCAAGCCATCTTGGGATGTACAACAAACTTGAGGCCAGCCATGGCTAGATATCCAGACCCCGTTTGGAAAAAAAAATTGTTCTAAGCACTG	TTTATTTATTTATTTATTTATTTATTTATTTATTTATTTATATCTTTAAAGAACCCCCATACAGTATTCTAACCAGGCACACAGTTGATCTAGTGACAGAAATCCTGCCAGGACCTTTACAAGCTAATTTAGGTCTAAAATGAGAGTAGA
chr16	85727425	Repeat	T	TTCTA	4		TATATCCATATCTATCTATC	TCTATCTATCTATCTATCTA	0	0.52381	0	0	Gm2541-Adamts1	intergenic_region	intergenic_region	TGGTGTTTTATCACAGCAACAAAAGAGTAAGTAATGTAACAAGCTTGAACAAACCCACCTACATTTCTATTATCTATCTACCTATCTACCATCTATCATATATCAATATCTACCAATCTCTCCCTACTTATATATCCATATCTATCTATC	TCTATCTATCTATCTATCTATCTATCTATCTATCTATCTATCTAATCTCCTTATCACTGTATGCATTTGTATATTTACTACCTTTTATCATTGATATATCTATAGGTATACCTGATAATTCAATAGCATATAATTTTAAATAAAGTTAGT
chr4	111975750	Repeat	C	CCTAT	4		CAATGTTTCCTTATCATCTA	CTATCTATCTATCTATCTAT	0	0.55	0	0	Skint7	intron_variant	transcript	TGTATCCAAAGATTCAGTTACATTTATATAAGACTTCATCATTTCTTTAAAATTAAATTTGAATATGTACTATGGTTTTGCTTAAAGTGCTAATTTAGAGGAAAATTTGATGTTTAAATTTATCAAATTCCAATGTTTCCTTATCATCTA	CTATCTATCTATCTATCTATCTATCTATCTATCTATCTATCTATCTATCTATCTATCTACCATTTATCATTTCTTTGCATTTATTATTCCTTTGAGAGTTTCCATTTTTGTACAATAAGTTTTGATCATATTCACCTCCAAAACCACCCC
chr4	52558942	Repeat	G	GGATA	4		GGATGGATGGATGGATGGAT	GATAGATAGATAGATAGATA	0	0.571429	0	0	Vma21-ps-Toporsl	intergenic_region	intergenic_region	AGAGGAATGATTAATGGTTTTGATTAAAGATATCTATATCTTTATTGTCTTCTCAGTGGAGAAGATAGATAGATAGATAGATAGATAGATAGATAGATAGATAGATAGATAGATAGATAGGTAGGTGGATGGATGGATGGATGGATGGAT	GATAGATAGATAGATAGATAGATAGATAGATAGATAGATAGATATTTAGATAGATAGATGATAGATAGATAGATAGATAGATAGATAGATAGATAGATAGATGTAGCTCTATTGAGGAGAACACAGTGACGATATAAAAGCCTTGTAATT
chr9	33741038	Repeat	A	AGTGT	4		CATTTCTGTAAGAGATCCTG	GTGTGTGTGTGTGTGTGTGT	0	0.642857	0	0	Gm10698-Gm25439	intergenic_region	intergenic_region	TGAGAAAGGATTGCATGTTGCTGTGGCTCAGGAGGGTTTAGGAGGAGAAAGTGCTTCAAATAATGTAAATGAAGAAAATATCTAATAAACAAAAATGTCAGGTGAACATATAAGCATCTTCAGCACAGGCCATTTCTGTAAGAGATCCTG	GTGTGTGTGTGTGTGTGTGTGTGTGTGTGTGTGTGTGTATGTGTGTGAGTGCAGGTACACTCACTCTGTGTGTGTGCACACATGCTCACATATGTGTGTGCCTGTGAGTGGGTCTGTGTGTGCACTTTCATCCATAAATCAAATGAAATT
chr7	113693046	Repeat	T	TTTTC	4		GGCTGGGCTGGCTGTCAGGG	TTTCTTTCTTTCTTTCTTTC	0	0.647059	0	0	Gm23700-Gm5600	intergenic_region	intergenic_region	CCTGAAAGTTTGGGTACCAGGTAGAATTTAAGGTATCACATTAGCAATCCCAGCCCACGATCCTAAATTGCTGATGGACATTCCCTGCTGTGGGAGCTCCTGCTTGGTGGGCTCCTCAGGAGGCCTGGCTGGCTGGGCTGGCTGTCAGGG	TTTCTTTCTTTCTTTCTTTCTTTCTTTCTTTCTTTCTTTCTTTCTTTCTTTCTTTCTTTCTTTCGTTTTATTATATTGAATATCCTATTCTATTCTTCTTTTTTTTAATTTATTTTTATTACATATTTTCCTCAATTACATTTCCAATGC
chr1	15869996	Repeat	G	GGAAA	4		AGGAGAAAGGAAGGAAGGAA	GAAAGAAAGAAAGAAAGAAA	0	0.666667	0	0	Sbspon	intron_variant	transcript	AAACAACAAAAAGTCCACATATACATGGAAGCTGAACAACACCCTACTCAATAATAACTTGGTTAAAGAAGAAAGAAAGGAAAGAAAGAAAGAAAGAAAGAAAGAAAGAAAGAAAGAAAGAAAGAAAGAAAGGAGAAAGGAAGGAAGGAA	GAAAGAAAGAAAGAAAGAAAGAAAGAAAGAAAGAAAGAAAGAAAGAAAAGGAAAGGGAAGGGGGAAGGGAAAGGAAAGGAAAAAGAAAGGGGAAGGAAAGGAAAAAGAAAAGGAAAGAGAAAGGAAATGAAAGAGGGAAAAAGGGAAAAG
chr17	27296147	Random (CG-DMR)	C	CAAGGCA	6	0	AAAATATACCGTTAAGGGCA	AAGGCAAACGACCCAGCTCC	0	0.393939	0	0	Lemd2-Mir7214	intergenic_region	intergenic_region	CTGCCACGAGTTGTATATGCCTATAATCCCAGCGTTTAAGAGGCAGATACAGGAGGACCATTAAGTTTAAGGATAATTTGGGCCACATAGTGAGACCCCCCTACCCCAAAAGGAAGAAGGGATTGGGGACAAAATATACCGTTAAGGGCA	AAGGCAAACGACCCAGCTCCTTCAAGTGGGTTCCAACAGAGGTGTCTACCACCTTCCAATGGCCCATGAAGCCATTGTTTATAGATAGCTCTGTTGACAGGGCAGAGCCCTCATAAGCCAATTGTCCCCAAGGCAGCACCCTGAGCAGTG
chr1	36950667	Repeat	T	TATAG	4		TTTAAGTTTATTTATTTATT	ATAGATAGATAGATAGATAG	0	0.6875	0	0	Tmem131-Rpl12-ps1	intergenic_region	intergenic_region	CTCATCCAATCCTAAGTATCTCCCAAAGGCCCACTTAGGTGTTAAGATTTTTAGAGATACTTCCAAATCATGGATAGCACTCAGTGCCATCAAGTAGATATGCCGAGGCTCCTTCCTTTGCTGTGTACCTTTTAAGTTTATTTATTTATT	ATAGATAGATAGATAGATAGATAGATAGATAGATAGATAGATAGATAGATATAGAGATATGAGTGTTTTGCCTGAGGAGGTCAAGAGGGAGTGTTGGGTCCTTTAGAACTGGAGTTTCAGACAGTTGCAGGTAGTTCGCATCAATACAAT
chr2	142297768	Repeat	T	TGATA	4		ATTAACACTATATACATAGA	GATAGATAGATAGATAGATA	0	0.736842	0	0	Macrod2	intron_variant	transcript	CTTGCCAACCTAAGCAAAAATAAACAAACAAACAAACAAACAAACAAACAAACAAACTGTATTAGTTGGTTATATTATGTTTCATGTAATCCTGTTGTTATTATATATGAACTACATACATAATATAAATATTAACACTATATACATAGA	GATAGATAGATAGATAGATAGATAGATAGATAGATAGATAGATAGATAGACAGACAGATGTAGAGTTCATATGTATACACACATATGAGAATAAGAAAGAAGCTATTTAAAGTGTTAAAGGGTTAACAGGACAATAAAGAATTGCCAGGT
chr1	71283816	Repeat	T	TGATA	4		TAGATGGATGGATAGACAGA	GATAGATAGATAGATAGATA	0	0	0.322581	0	Abca12	intron_variant	transcript	AGTCTAGAGGCATGGCACTTCCCTATGTACACAGTGCTGGTGTCCATTTCCAGCACTCTAAATTCAAAAAATAATTAAATAAAGAAATAAAGAATGAATGACTCAATCAATCAATAGATAGGTAGATACATAGATGGATGGATAGACAGA	GATAGATAGATAGATAGATAGATAGATAGATAGATAGATAGATAGATGATAGATAGATAGATAGATAGATAGATAGATAGATAGATAGATGGGTAAATGGGACAAGCAGTAAAGAGATGTCCACCTACCTCTTCAACAGTGGTGTCTGAA
chr8	117409086	Repeat	C	CCTTT	4		CCTTCCTTCCTTCCTTCCTT	CTTTCTTTCTTTCTTTCTTT	0	0	0.333333	0	Cmip	intron_variant	transcript	AGAGTTTACATGGGGGGGGGGGGGCGGCAGTGCCACGTTTGCCGCATATATTAACAGTGGCTATTTCTGGATTATAGGATTTTTGAGGTTTTTTTTCTTCCTTCCTTCCTTCCCTTCCCCTTCCTTCCTTCCTTCCTTCCTTCCTTCCTT	CTTTCTTTCTTTCTTTCTTTCTTTCTTTCTTTCTTTCTTTCTTTCTTTCTCTCTTCTCTCTCCTCTTTGTGCTTTTCAGTATGGTTTCAATTTTCTTTAAAATGAGTGCCTATCATCTTTAGAGGAATAAGTAATTCTTCCAAACATAAT
chr18	67017124	Repeat	T	TGATA	4		ACTGTAGAAAACAAATGAGT	GATAGATAGATAGATAGATA	0	0	0.346154	0	Mc4r-Gnal	intergenic_region	intergenic_region	TTTTCATACTTGAAGAAGAAAGAAAGTGTTTCCATGCTGTCAACAGGTTAAAAGAATTCATGTCCACAAACCATACATAGAATACTGGAAGCAATACTCTGACTGAAGAGAAAAATAGCAGAGCCAAGACACTGTAGAAAACAAATGAGT	GATAGATAGATAGATAGATAGATAGATAGATAGATAGATAGATAGATAGATAGATGGAGAAAGAGAGGGATGGCTAGATGGATAGATTAGATTAGATTAGATTAGATTAGATTAGATTAGATTAGATTGATTAGATATATAGATGTGTAA
chr1	151267582	Repeat	A	AATAG	4		CTGTCTCCTAGAAAAAACAA	ATAGATAGATAGATAGATAG	0	0	0.363636	0	Gm24402-Gm10138	intergenic_region	intergenic_region	ACAAAATGAAAGCTAGGCAGCGGTGGCACACGTCTTCAGTCCCATCACTTGGGAGGCAGAGGCAGGCAGACCTCTAAGTTCCAGGCCAGCAAAGTGAGTTCCGGGACAGTCAGGGCTATACAAAGAAAGCCTGTCTCCTAGAAAAAACAA	ATAGATAGATAGATAGATAGATAGATAGATAGATAGATAGATAGATAGATAGATAGATAGATAGATAAATTTAAATTAAAAAATAGCATAGCAAAAAGACCACAGGGCTGAATCAAATATCCCAACGTCTGAAAAAAAACAAAGATCAAA
chr15	41596808	Repeat	T	TTATC	4		CTCTCTCTCTATCTATCTAT	TATCTATCTATCTATCTATC	0	0	0.363636	0	Oxr1	intron_variant	transcript	TGGGCTCTACTAACAGACTTAGAACTCAGCAAGAAATCTAACACACATAACAAATGACTACTTTGTTTGAATTTCATATTTAGAATAATTTAATGTATATACACAGACTGCATATGTATATTGTGTATCTCTCTCTCTCTATCTATCTAT	TATCTATCTATCTATCTATCTATCTATCTATCTATCTAACAAATGTTCCTCATTGCTTGGACAAATATCTGACAGATGCAACTGAAGAGGAAAGGAATATTTTCTGGCTTATGGTTTTAGGGAATTTTAGTTCATCCTAGCTAAGGAAGA
chr15	95596701	Repeat	A	AATAG	4		GTAGAATAGAGATGATAGAT	ATAGATAGATAGATAGATAG	0	0	0.37037	0	Nell2-Gm24668	intergenic_region	intergenic_region	GCTTCAACACAAGTGCAGAAACAAGAGTTGAGTGACACAGATTGAAATGCTTTCTAGACAGAAGCAGATAGACAGATGCTAGAAAAATAATGATGATGATGATAGATAATGATAGACGGGTAGATAGATGGTAGAATAGAGATGATAGAT	ATAGATAGATAGATAGATAGATAGATAGATAGATAGATAGAAGATAGATCATACATACATACATATGTATGTACATACATAGGTACTTAGAGGCTGTTTTTTAACAAAACCTCAACTGTACAATTTTACCAATGAAGGCTCAGGAACCAG
chr9	66204407	Repeat	G	GCTAT	4		GGCATGCACCACCATGCCTG	CTATCTATCTATCTATCTAT	0	0	0.375	0	Dapk2	intron_variant	transcript	TGTGTGCATGTGTGGATGCATGCATATGCACATAGTGGTCAAGTGACTATGTTTTTCCCTTTCAACCAAAGCATCTTTACTTTGATCTATTTTGTATATTCTGCTTTGAACTCCAAGTTTTGGGATGCTAGGCATGCACCACCATGCCTG	CTATCTATCTATCTATCTATCTATCTATCTATCTATCTATCTATCTACCTATCTATCTATCTATCTATCTATCTATCTATCTATCTATAGATAGATAGGATCTCACTATGTAACTATGTAACTCAAGATGGATTCAAATTCATAGTAATC
chr9	11284374	Repeat	G	GAGAA	4		TCCTAAAACAAAATGAAAGA	AGAAAGAAAGAAAGAAAGAA	0	0	0.4	0	RP23-24C14.1-Gm25365	intergenic_region	intergenic_region	AAGCACCTATGTACTTTATTCCCAAGGCCAGAAAAAGCTTTCCTGTTTTTAAATTGTTTCTTACAGTTACTCAGTCACAACCACAGAAATGAAGCAATACATTTTTGCTTATTTTATTTCTTATTTGTTCTCCTAAAACAAAATGAAAGA	AGAAAGAAAGAAAGAAAGAAAGAAAGAAAGAAAGAAAGAAAGAAAGAAAGAAAGAAAGAAAGAAAGGAAGGAAGGAAGAAAGAAAGAGAGAAAGAAGAAAGAGTACAGTCAGAAAAATACAATTTTTGCTATCCATCAGAAATCAGCAAT
chr19	33275041	Repeat	C	CAGAG	4		GAGAGAGAGAGAGACAGAGA	AGAGAGAGAGAGAGAGAGAG	0	0	0.407407	0	Rnls	intron_variant	transcript	ATGAAAACAATGCCCTTCTAGGCCCTCCCCCAGCCAAAGAGAGAAAGGAGGGAGGAGGAAGGGAGAAGAAGCAGCAGAGGGAGAGAAGCTGAAAGAGAAAGAGAGAGAGAGAGAGAGACAGAGACAGACAGAGAGAGAGAGAGACAGAGA	AGAGAGAGAGAGAGAGAGAGACAGAGATGAGGGTGGGGGAGGGCACTGTTGCTGATTCATCAGCCGCCCAAATTCTTTTTAAAAATGAATTTATTTCTATATGTGTGTATTTGAGTGTATGTGTATATGTGTGTGTGTGCATGTGTGTGT
chr4	104841351	Repeat	C	CAGAT	4		TGTTCTGAGGAAGATCAGAT	AGATAGATAGATAGATAGAT	0	0	0.407407	0	C8a	intron_variant	transcript	TGTGGGTATCTCATCTTTGAGCTCTATGAATTGAACTTATGTTCCATTAAGTGCCTCTTCTGTTAGACATCCTGGATAGGGCACATTCATGTCTCAAATGGATGACTTTGATATGGAAAATATACCAGTTTGTTCTGAGGAAGATCAGAT	AGATAGATAGATAGATAGATAGATAGATAGATAGATAGATAGATAGATAGATTCATAGATAGATACATAGATAGATTCATACATACATACATACATACATACATACATACATACATAGGTACATAGATAGGTGATAGGTAGTAGGTAGAT
chr6	23753071	Repeat	T	TTATC	4		ACCATAAGAGAAGCACTGAT	TATCTATCTATCTATCTATC	0	0	0.407407	0	Cadps2	intron_variant	transcript	CAATTATATAGTCTGTATATTTGTGCAAGTTAAAACATATTGGAGTTCTGTACAAAGACTACTGAATGTAAATGGAGAAGATAGGCTAAAGTTAAATCTTTCAACTATCTCAGGATGTACACTGAAGGCCACCATAAGAGAAGCACTGAT	TATCTATCTATCTATCTATCTATCTATCTATCTATCTATCTATCTATCTATTTAATAGTATAAAAATGCACTCTGGTCCTTGTTTTACTTCAAGATTTCATTACTTTCTTCTCCTCTTTCTTTTTACCCCCAATGAATGGAACTCTTTGG
chr13	105829285	Repeat	C	CATCT	4		GTATCTATGTATCTATCAAT	ATCTATCTATCTATCTATCT	0	0	0.428571	0	Htr1a-Olfr717-ps1	intergenic_region	intergenic_region	GGGCCGGGTGGACATGAATAAGAATGACAAGATTTGTATATAGAAAGAAAAAAGATTTTCAAAACTGTTATCTGTGTTTCTGCCTTTCTGTCTATCTATCATATCTATCATTTCATAACAATCTATCTATGTATCTATGTATCTATCAAT	ATCTATCTATCTATCTATCTATCTATCTATCTATCTATCTATCTATCTATCTATCTATCTTTCTTTCTTTCTTTCTTTCTACCTACCTACCTACCTACCTACCTACCTACCTACCAATCTATCACCTATTAATTAATGTTATATTTCTCC
chr14	102374727	Repeat	T	TTGTG	4		GTTCTCATTTTTGTTTGCTT	TGTGTGTGTGTGTGTGTGTG	0	0	0.45	0	Gm22347-Gm23764	intergenic_region	intergenic_region	GTTGATGACTTTTGGCACGGCTGTAAGTGGGGAGGACTCAGTTTTCATTAACAGACTGGCCACTGGGCAACACTCAATCACTGGCAAATTCGACTTATTTGTTTTGGGTTTGTGTTTTTTGTTTTGTTTTGTTCTCATTTTTGTTTGCTT	TGTGTGTGTGTGTGTGTGTGTGTGTGTGTGTGTGTGTGTGATAAAGGTGGAGATAGACCTGGGAAGACAGGAAAATGAGTAAGATTAGGATGCATTATATGACATTCCCAAATAACCGATAAAAATACTATGTTAGAGAAAAGAAAGCAA
chr15	11884199	Repeat	G	GTAGA	4		TATTAAAAGATACATGATAA	TAGATAGATAGATAGATAGA	0	0	0.451613	0	Npr3	intron_variant	transcript	CATCTTTCCAGGATGAAAAGGGCAGATTTGAGGGCTTATATCTGCACAGTATTGACAAGGTCACCAAAATTACTAAACAATGCTACCCAGTGGGTAAAATTCATGAATATTTTGAGTACACATACAACAATATTAAAAGATACATGATAA	TAGATAGATAGATAGATAGATAGATAGATAGATAGATAGATAGATAGATACATACATACATACATACATACATACATACATACATACATATATAGATACATAGATTCATAGATAGAGTCATGCATACATACATATAAACACACAGGGGAT
chr16	84803111	Repeat	C	CTTAT	4		TTTCCAGTTTCTTTCTTTCT	TTATTTATTTATTTATTTAT	0	0	0.458333	0	Jam2	intron_variant	transcript	AATCTGACTCCAGGGTAACTGCTTACTGTTTTCTTCCTTTGTTTCTGTTCTTTTACTTAGAGCACTCTTTCACTCAATTTTATCTGTCCCTTGCTTATTCCAACTTGGCTTTCCATTAAGCAAAAATCAATTTCCAGTTTCTTTCTTTCT	TTATTTATTTATTTATTTATTTATTTATTTATTTATTTATTTATTTTTGTTTTGTTTTTTTTGAGACAGTGTTTCTCTGTATAGCCCTGGCTGTCCTGGAACTCACTTTGTAGACCAGGCTGGCCTCGAACTCAGAAATCTGCCTGCCAC
chr2	15740361	Repeat	T	TAATA	4		ATGTATATAAAGAAAGTATC	AATAAATAAATAAATAAATA	0	0	0.470588	0	Malrd1	intron_variant	transcript	AGAAGCCCCTTGGTATTGCAAACTTTATATGCCCCAGTACAGGGGAATGCCAGGGCCAAGAAGTGGGAGTGGGTGGGTAGGGGAGCAGGGCGGAGGGAGTGTATAGGAAACTTTCGGGATAGCATTTGAAATGTATATAAAGAAAGTATC	AATAAATAAATAAATAAATAAATAAATAAATAAATAAATAAATAAAAGATCCAGAAATAATAATAATAATCATAATAATCATAATAATAATAATAAAAGAAAACACACCCTGAAGAAGGAAATCACTTGCTTCCGACTGTAGTAAGGGTC
chr1	46684356	Repeat	A	AAGAT	4		TGTGCATACACATATCTTAA	AGATAGATAGATAGATAGAT	0	0	0.47619	0	Dnah7c	intron_variant	transcript	AGAACCACAGACAGAAAGGGGGAATTAGCCTCTCCCAGGAATGAGACCCCTTATTGGTTGTATAATGCAGGGTAGACAGCCTAGAAACTGTGTACACACCAACAAGAAATATGAACTCAGCCATGTGTATTGTGCATACACATATCTTAA	AGATAGATAGATAGATAGATAGATAGATAGATAGATAGATAGATAGATGATAGATAGATAGATAGATAGATAGATAGATAGATAGATAGATAGATAGATAGTCAGAGATAGATAAATAGAAAGAGAGAGTGCTATCAACGTTAGAGGATA
chr11	13848863	Repeat	A	AAAAT	4		ATAAAGAAACTCTGTCTCAA	AAATAAATAAATAAATAAAT	0	0	0.5	0	Gm12004-4930554G24Rik	intergenic_region	intergenic_region	AGAAAGTAATTTTACATGTTAAAATGTGCAAGCTGGGCAGTGGTGGCACACGCCTTAAATCTCAGCACTTGGGAGGCAGAGGCAGGAAGATTTCTGAGTTCAAGGCCAGCATGGACTACACCAGGACTACATAAAGAAACTCTGTCTCAA	AAATAAATAAATAAATAAATAAATAAATAAATAAATAAATAAATAAAAGATATTCATTTTGTGGACAAGGTAGATACTTAGTACAATGGTAACATGCAGGAATCTCTATGATGGTGAGTAGTTTATATTCCTAGTAATGAGGGATGCAGG
chr6	4655197	Repeat	C	CCCTT	4		CTCATCATAAAATTCTGGTT	CCTTCCTTCCTTCCTTCCTT	0	0	0.5	0	Casd1-Sgce	intergenic_region	intergenic_region	AAAGAGCTTTCTAGAAGATGAAACAAGCCCTGGGAAACCCTCATCTCCTTAAAGAATTCTTTAAAGGAAAATGACATTTTAGTAGTGGGGGTCATTGGGCCTGTTAAACTACACTTATCAATTTGCATTTCTCATCATAAAATTCTGGTT	CCTTCCTTCCTTCCTTCCTTCCTTCCTTCCTTCCTTCCTTCCTTCCTTCCTTCCTTCCTTCCTTCCTATGTGACCTAAAGGTTTATAGTTCTCTTAGATATCTATAAGCAGTGTGTGTGTGTGTGTGTGTGTGTGCGTGAGAGAGAGAGA
chr3	76207014	Repeat	G	GATCT	4		CCTAATCTTTATTAAAAAAA	ATCTATCTATCTATCTATCT	0	0	0.526316	0	Fstl5	intron_variant	transcript	AAATGTATATCTTTATAATAAAGTTCTTTAAATCTTTTATTTACAGTTGTGATTTTATTCTTATGTCAAAAATGATCTTAAAATCTTTTGTAAGGAATGGATAAATAATGGAAGAAACTAAATAAATGGACCTAATCTTTATTAAAAAAA	ATCTATCTATCTATCTATCTATCTATCTATCTATCTATCTATCTATCTATCTATCTATCTGTGTGTGTATATATATATATATGTACATATATATATGTGAAAAATATATGTATACATATGCAATCCATGGACACATACACACACACGTGC
chr7	74826148	Repeat	T	TTTTC	4		GAAAACATTTGAAATCTTTC	TTTCTTTCTTTCTTTCTTTC	0	0	0.55	0	0610006L08Rik	intron_variant	transcript	TTTACACACATCATCTGTTAGTTTACTCAGCCACTTCATCAAGTCAATCCTTGTCTAACTCGCTCAAGTGGCACGGCTTAAGAACCACAAGCATCCGAACAGGCTCCCAAGTCATTTGGCTCTATGGTTTGAAAACATTTGAAATCTTTC	TTTCTTTCTTTCTTTCTTTCTTTCTTTCTTTCTTTCTTTCTTTCTTTCTTTCTTTCTTCATTCCTTCCTTCCTTCCTTCCTTCCTTCCTTCCTTTCTCTCTCTCTTTCTTTCTTTCAGATATTTTATTTATTTACACTTCAAATATTATC
chr5	131150290	Repeat	T	TGATA	4		AGATGACAGATATTGATAGG	GATAGATAGATAGATAGATA	0	0	0.566667	0	Wbscr17	downstream_gene_variant	transcript	TTGGGCTATATAGCAAGTTTGAGCTAGCCTGAGCTACATACAATACAACATTATCTCCACAATCAATAAATAGATAAAATAAAGTTCAGCAGATTGATGATAGGTAGGTGACAGATATTGATAGACAGGTAGATGACAGATATTGATAGG	GATAGATAGATAGATAGATAGATAGATAGATAGATAGAAAGATAAAAGATAATTAATATACATTAAGATGTCAATAATTGCCATGTTTAAGTTAAGATACTATGGTGATATTTTAAACTTAAAAACCTTTAATATTAAGATTCTTTCTAT
chr2	30553469	Repeat	T	TCACA	4		ACTTTAACCTCTGGCTTCCA	CACACACACACACACACACA	0	0	0.575	0	Gm14487-Cstad	intergenic_region	intergenic_region	ACAGGCCTGCAATTCTACCACTGGTGGGTGGAGACAGCAGGAGCCTAGGGACTCGCTGGCCAGCTGGTCTAGCCAACCTGAGAGAACTAGGTGTCTCAAAAATAAGATGGGTAATAAACGAAGATGCCTGACTTTAACCTCTGGCTTCCA	CACACACACACACACACACACACACACACAGAATCAGACATAGGCATACAGACAGATAGACAGACAGGAAGAAAGAAAGACACACATAAGAAAGCTTATTTGTTATTTTTTTGTTTTTGTTTGTTTTTGTTTTTGTTTTTCGAGACAGGG
chr7	28843604	Repeat	T	TCATC	4		CCATCCATCTGTCAGTCCAT	CATCCATCCATCCATCCATC	0	0	0.612903	0	Lgals4	downstream_gene_variant	transcript	CAGCAGCCGAAATAAAAGCAAGACACCATCTGACCTACCATCATTCCCTCCATCCATGAGGCCAGCCATAAGTCTGTCTGTCCACTGATCCATCTGTCTGTCCATCCATCCATTCATCTATCCATCCCATCCATCCATCTGTCAGTCCAT	CATCCATCCATCCATCCATCCATCCATCCATCCATCCATCCATCTGTCCGTCCAGACACCCATCAACAACCCATCCACTAGTGCTAGCCCTGTCCTCTTCTCTGCCTGTCCACTTACCCACCCACTCATCTCAAACTTTCTGAACATTCA
chr9	44042617	Repeat	G	GAGAA	4		TGGAAAATCTGAAAGAAAGA	AGAAAGAAAGAAAGAAAGAA	0	0	0.642857	0	Thy1	upstream_gene_variant	transcript	GGAGGTGGTGGTGCATGCTTTTAACTCCAGTACTCAGGAGGCAGGGCCAGGTGGATCTCTGTGAGTTCAAGACCAGCCTGCACTATGGAGAGAGTTTTGGGACAGCCAGAGTTACACAGAAAAATCCTGGTGGAAAATCTGAAAGAAAGA	AGAAAGAAAGAAAGAAAGAAAGAAAGAAAGAAAGAAAGAAAGAAAGAAAGAAAGAAAGAAAGAAAGGAAGAAAGAAAGAAAGAGTGGCAGGCAGGCAGGCAGGAGGAAGGAAGGAAGGAAGGAAGGAAGGAAGGAAGGAAGGAAGGAAGG
chr3	136706043	Repeat	G	GTAGA	4		TCCTGAAAGTAAGAGCGCCG	TAGATAGATAGATAGATAGA	0	0	0.652174	0	Gm42822	downstream_gene_variant	transcript	GTCACCTCCAGAAGTACAGCCAAGGGAGGGAACTGTAGCTCAGAGGACTTGTTCTTTTGTTTTGCTTCTGCTGACTACTTTCCTTTCAGGTTGGAATGATCTTTCATGTACTCTCTTCCTTTTAAATTCCTCCTGAAAGTAAGAGCGCCG	TAGATAGATAGATAGATAGATAGATAGATAGATAGATAGATAGATAGATAACTTGCCATAGATACTTTTCCTATAGCTCGTACATCCTTGTTAGTTTCATAGATGAAAATTTGCTTTCATTCTCATGGGGCCTTGCCACCAAGCAGTTGA
chr8	73061970	Repeat	A	ATATC	4		GTGTATGTGTGTGTATATGT	TATCTATCTATCTATCTATC	0	0	0	0.315789	Large	intron_variant	transcript	ATTACTATATTTTTCAATATACTATGGAGAGAAAATTACATTAGTTCCTGTATCACGTGGATTTAATATTTTTAGAAGCTGCAGTTCTTAGTACAATACACAGTGTGTGTGTGTGTGTGTGTGTGTGTGTGTGTATGTGTGTGTATATGT	TATCTATCTATCTATCTATCTATCTATCTATCTATCTATCTATCTACAGACATATCATGGCTGGGCACAGAGAATACACTTTGCAAATAGTTTCAAAGTGAACCAATGAAGTGACACAAACAATTCTGGCTAAAGAGATAAGGACCCACC
chr7	38127371	Repeat	C	CTGTT	4		CTCTCCAGCCCTTAATTTTA	TGTTTGTTTGTTTGTTTGTT	0	0	0	0.318182	Ccne1-Gm22203	intergenic_region	intergenic_region	CGCTGTCTTCAGGCACACCAGAAGAGGGCATCAGATCCCATTACAGATGGTTGTGAGCCACCATGTGGTTGCTGGGAATTGAACTTAGGACCTCAGGAAGAGCAGTCAGTGCTCTTAACTGCTGAGCCATCTCTCCAGCCCTTAATTTTA	TGTTTGTTTGTTTGTTTGTTTGTTTGTTTGTTTGTTTGTTTGGGACAGGGCTTCTCTATGTATCTCTGGCTGTCCTGGAACTCTGTAGTCCAGGCTGGCCTCAAATCAGAGACCCACCTGCATCTGCCTCTCTAGTGCTTGGATAAAAGA
chr11	105754562	Repeat	C	CATAG	4		GTACAGCTACAATGTACTCA	ATAGATAGATAGATAGATAG	0	0	0	0.36	Tanc2	intron_variant	transcript	TGAGCAGGGACTGAGCAAGTGGAGTTGACCGGAGCGAGTGGGACCAACTGGAGAGAGCAGGGTAAACCAGAGTTAGCAGAGGTTCTGAAATTTCAACTCCCAACAACCACATGAAGGCTCACAATCATCTGTACAGCTACAATGTACTCA	ATAGATAGATAGATAGATAGATAGATAGATAGATAGATAGATAGATAGATAGATAGATAGATCTTAAAGAATTGGGCTCTAAAAGAAGTTTCCTATCACTAAGAGAGAAACTATATGTAAGTCCCAAACAGAGTGAATTCCTTCCTGCTG
chr12	43608613	Repeat	G	GGATA	4		GAGACAGAAGATAGGTAGGT	GATAGATAGATAGATAGATA	0	0	0	0.388889	Gm25248-Gm26326	intergenic_region	intergenic_region	TTACTTATTGGTCATTTGTCACTGCCATTTTCTTCTTAGATAAGAACATAGATCCTTTATCATTCACTAAAAGTGCTATGGTTTTGAAGAAAATCTGTCTGCCCTTATGCTATTGTTGTTTAGGGTTTTGGAGACAGAAGATAGGTAGGT	GATAGATAGATAGATAGATAGATAGATAGATAGATAGATAGATAGATAGATAGATAGAGATAGAGATGAGATAGAGAGATGGAGATGAAGATGGAGATGGAGATGGAGATGGAGATGGAGATGGAGATGGAGATAGAGAGAGCTGAGATT
chr19	37038215	Repeat	G	GTCTA	4		GTCTATCCGTCCGTCTGTCT	TCTATCTATCTATCTATCTA	0	0	0	0.4	Cpeb3	intron_variant	transcript	GCTAGTGCTCTAGGACATCCAGAAACACACTGGAGCTGTCCCAACAATTCTCCATATCCTTTGTTCCACGCAGTAGACATTCTTGAAAAAGTTATTTAAATACTGAAACAAGTAAAAGTCATTTGTTGTAGTCTATCCGTCCGTCTGTCT	TCTATCTATCTATCTATCTATCTATCTATCTATCTATCTATCTATCTATCTATCTATTTTTGAAGACAGGGTTTCTCTATGTAGCCTGGCTGTTCTGGACTTGCTTTGTAGACTAGGCTAGCCTCAAACTCAAGAGATTCTCCTGTCTCT
chr15	44963383	Repeat	C	CATCT	4		CTATCTATCTATCTATCTAT	ATCTATCTATCTATCTATCT	0	0	0	0.421053	Gm23343-Gm5471	intergenic_region	intergenic_region	GCTGAATTTTGTCAAATGATTTTTCAGCATCTAATGAGATGATCATGTGGCTTTTTCTTTGAATATAAGAATATAATGTGTATATTATATATATATATACACACATGTATCTATCTATCTATCTATCTATCTATCTATCTATCTATCTAT	ATCTATCTATCTATCTATCTATCTATCTATCTATCTATCTATCTATATTGGATTACATTGATAGATTTCAGTATATTGAACCATCCCTACATCCCTGGGATGAGGCCTATTTGATTGCTTTGATGTGTTCTTGGATTCAATTTGTGAGAA
chr3	62671028	Repeat	G	GACAC	4		CACACACACACACACACACA	ACACACACACACACACACAC	0	0	0	0.428571	Gpr149-Gm18382	intergenic_region	intergenic_region	AAGAAACAGAAATAGAACCAGATGTACTCATTCAAACACTCAGAAATTACAGAAATACTAAACTGGAAGCCACAATGTGTATATATGTGTGTGTAAAATGTATATGTATGTATGTGCACACATACACACACACACACACACACACACACA	ACACACACACACACACACACACACACACACACACAAAGAACCTATAGTGTAAGTAAAGAAAAAATATTAACAAAATAAATATTAAAAAAGGAAGATCCCACCATGACATTATGAGAAAAGGAGCCTCCAAAGATGCTGCCGAGTCTATTT
chr3	30503033	Repeat	T	TAGAA	4		AGACCTGGTACTTGCTTTTC	AGAAAGAAAGAAAGAAAGAA	0	0	0	0.444444	Mecom	intron_variant	transcript	CTAAATGTTATGGGTTTTGCTATGTGCCCTTTCAAATCCCATTCTTTTTAATAATGGACTTTACACACATAAATTAGAGCAAATTCCACTTTCTTTCCTAACAACTCCAGATGGAGTCCACACTCAAAAGAGACCTGGTACTTGCTTTTC	AGAAAGAAAGAAAGAAAGAAAGAAAGAAAGAAAGAAAGAAAGAAAGAAAGAAAGAAAGAGAGAGAGAGAAAGAAAGAAAAAGAAAAGAAAGTAAAGGAAGGAAAAAATGAAGGAAAAGAAAGTAAAGGAAGGAAAAAAGGAAGGAAGAAA
chr2	84150601	Repeat	A	ATGTG	4		AAGGTTATACTTAGGTATAC	TGTGTGTGTGTGTGTGTGTG	0	0	0	0.458333	Gm13702	downstream_gene_variant	transcript	AGAACAGTAGGCAACTGAGGCAAGCTGGAAGTGGGAGAGACAGCCCTCCCAAAGGAAGAGCACACCAACTGGTTGTCTAGTGCCAGCTCAGCCCTGAAACACACATACAAGCAAAAGTATATCAACTAGAAAGGTTATACTTAGGTATAC	TGTGTGTGTGTGTGTGTGTGTGTGTGTGTGTGTGTGTGTGTGTGTATAAAAATTTCATATGTGTATATGTAACATATAGTATTTATATATTATCATTATATTTTATATTACATATATATATAATATACACATATACATATACAATTAGTG
chr2	44236545	Repeat	G	GTAGA	4		TGGGATAGATAGATAGATAG	TAGATAGATAGATAGATAGA	0	0	0	0.5	Arhgap15	intron_variant	transcript	ACTTAGCTTTAGCCTGAAATTTTCCATGGACTGGGTGGCTTATACCACAGTAATTTACCTCAAAGCATTGGAAATATGAACTTTGAACAGTATTAGGTTGTTGTCATCCAAAGCATCTCTCCTTGGTGTTTGGGATAGATAGATAGATAG	TAGATAGATAGATAGATAGATAGATAGATAGATAGATAGATAGATAGATAGATAGCCATCTGCTCTGGCATCTCTGGCATCTATAGAAAGTGCCTCCTGGTCATCCCCTCAGTGTGATTAGTTTCTTATTGTAAGGACACTACTCCTAGT
chr18	5131502	Repeat	C	CAAAT	4		CTGACTTCTGCAAGCTGCCC	AAATAAATAAATAAATAAAT	0	0	0	0.515152	Svil-Gm26682	intergenic_region	intergenic_region	ATTATGACTGAGCGAGTCCTCAACACTGTCAGTGCTGGGCAAACAAGATGGCTCAACAAATAATGGTGGTTGCAGCCAAGCCTAATGACCTGAGTTCAATCCCTGAGACCTACAGCATAGATGGATCCGACTGACTTCTGCAAGCTGCCC	AAATAAATAAATAAATAAATAAATAAATAAATAAATGCAATAAAGTTTGTTTTAATTGATGGTTAAAAAAAAAAAAAGAAAGAAAGAAAATGAGCAGGCAACATTTATCATGAACTTGGAAATGCTCACACCACTTACCTAATCTGCCAC
chr13	11311074	Repeat	C	CTCTA	4		AATAAATATCTTCATGCTTC	TCTATCTATCTATCTATCTA	0	0	0	0.521739	Gm26861-Gm25496	intergenic_region	intergenic_region	TCAAATTCTCAGTGAATATCTAACTTTTCACATAAAAATAAGCAAGGCATTTCTGTCAACAGTACGATCATTGACTTCATGTTCACGAAGTTATAAAAATGGTAACATGATTTGTTAAGAATTATTTTAAAATAAATATCTTCATGCTTC	TCTATCTATCTATCTATCTATCTATCTATCTATCTATCTATCTATCTATCTATCTATGCACATAGGGTTACATAGAAAAATCTCTGGAGAAAAGTGGGACTGTGAATGGAAGGGTTTTTGGAGCCCTGACCTAGAATACAGAAGTCTATA
chr8	34641612	Repeat	C	CAGAT	4		TCCCTCTGCCACTTTCATAT	AGATAGATAGATAGATAGAT	0	0	0	0.533333	RP24-155I9.3	upstream_gene_variant	transcript	GAAAATAGAATATAAATGTATGTATGTGTATATGTGTCTATATATTGTACTGTGCTAATATGCGCTTCCCTGTGACCCTTCTCAGTCCATTGTCCCCACTTCCACTTGTCCATTTCTTTTCCCCATAAAGTCCCTCTGCCACTTTCATAT	AGATAGATAGATAGATAGATAGATAGATAGATAGATAGATAGATAGATAGATAGATAGATAGACAGACAGATAGACAGACAGATAGGATAGATGGACGGACGGACAAACAGACAGACAGACAGACAGACAGACAGACAGACAGACAGACA
chr2	170204680	Repeat	C	CCTAT	4		CCATCCATCCACTTACCCAC	CTATCTATCTATCTATCTAT	0	0	0	0.545455	Gm17619-Gm14270	intergenic_region	intergenic_region	TTTTTTACCTGTAAGTCATCTTGATAGCACCATCATTTATTGATTCATTTTTCTATTATCTATCTATCTATCTATCTATCTATCCATCCATCCATCTATTTATCCATCTACCCACTACCTACCTATCCATCCATCCATCCACTTACCCAC	CTATCTATCTATCTATCTATCTATCTATCTATCTATCTATCTATCTATCTATCTCCATCCATCCATCCACCCATGCATCCTAATTATCTATCTGTCTATCTATCATCTATCTATCCATCCACCCATGCATTCTGTCTGTCTGTCTGTCTG
chr3	150624216	Repeat	A	AATAG	4		AGATAGATAGATAGATGATA	ATAGATAGATAGATAGATAG	0	0	0	0.55	Gm43470-Mir3963	intergenic_region	intergenic_region	CTTGTAAGGTACTTCTGTCTATTTTCATGACACCATTCCTACAACTGGAAGTGAGGAAAAGGGAAAGAGAACTTTCTATGATTGCTTGAAACCAACAAAAATAGATAGATAGATAGATAGATAGATAGATAGATAGATAGATAGATGATA	ATAGATAGATAGATAGATAGATAGATAGATAGATAGATAGATAGATACCCATTGCCTGAAAATAGTCACCATATATTGTCTTCCTCACACAACCTTTTCTTTTTGTGAATTACTCCTTTCTATCCAATTAACTAGACAAAAGTTTCTTGA
chr3	25805221	Random	G	GAGACAGAGAC	10	0	CAGACAGACAGAGACAGAGA	AGACAGAGACAGACAGAGAC	0.52381	0	0	0	Nlgn1	intron_variant	transcript	CAGTCAAACCGAAAGGATGTGTATGTGTGTTTGTGTGTGTGTGTGTGTGTGTGTGTGTGTGAGAGAGAGAGAGAGAGAGAGAGAGAGAGAGAGAGAGAGAGAAAGAGAGAGAGAGAGACAGACAGACAGACAGACAGACAGAGACAGAGA	AGACAGAGACAGACAGAGACAGAGAGAGACAGAGAAAACTACCAAAGTTATTACCAATTACAGTAATAAGTTTTAGGCTACACAAGGACTGATGAGATGGCTCAGAATTCAGAGCACTGACTTCTCTTCCAGGAGAACAGGATTTACTTT
chr16	6011362	Repeat	C	CATCT	4		CTATCTATCTATCTATCTAT	ATCTATCTATCTATCTATCT	0	0	0	0.565217	1700123O21Rik-Rbfox1	intergenic_region	intergenic_region	AATTTGATGATGTTCTACTGTTTACCTATCATCCATCCATCTATCTATCTATCTATCTATCTATCTATCTATCTATCTATCTATCTATCTATCTATCTATCTATCTATCAATCATCTATCTATCAATCATCTATCTATCTATCTATCTAT	ATCTATCTATCTATCTATCTATCTATCTATCTATCTATCTATCTACCATCTATCTATCATCTATCTATGTATCTATGCATGTATCTATGCATCTATCTATCTATCTATCTATCTATCTATCATCTATCTATGTATCTATGCATGTATCTA
chr17	33875412	Repeat	T	TAATA	4		AGCTACAGTGTACTTAGACA	AATAAATAAATAAATAAATA	0	0	0	0.590909	Kifc1	downstream_gene_variant	transcript	GTGAGATGGCTCAGTGGTTAAGAGCACTGACTGCTCTTCCAAAGATCCTGAGTTCAAATCCCAGCAACCACATGGTGGCTCACAACCATCTGTAATGAGATCTGACAGCCTTTCTGGTGTGTCTGAAGACAGCTACAGTGTACTTAGACA	AATAAATAAATAAATAAATAAATAAATAAATAAATAAATAAATAAATAAATAAATAAGATTAACCGGGCAGTGGTGACACACGCCTTTAATCCCAGCACTCGGGAGGCAGAGGCAGACGGACTTCTGAGTTCGAGGCCAGCCTGGTCTAC
chr16	46529751	Repeat	T	TTTTA	4		TTTCATTTCATTTCATTTCA	TTTATTTATTTATTTATTTA	0	0	0	0.636364	Nectin3-Gm6912	intergenic_region	intergenic_region	TTATGTGTCTGCTGCAGATTCAAGCTCAGGTCCTCATGCTTGCAGAGCAAGAGCTGTGAACCGTGGAGCTATGCCCTGTCATTTTTCAAATTAATTTTAAGTTAGAGTATAAAATAATTGGTTTGTTACATTTCATTTCATTTCATTTCA	TTTATTTATTTATTTATTTATTTATTTATTTATTTATTTATTTATTTATTTATTTATTTATTTATTGAGACAGGGTTTCTCTGTATAGCCCTGACTGTCCTGGAACTCACTCTATAGACCAGGCTGGCCTCAAACTCAGAAATCTGCCTG
chr18	64818003	Repeat	G	GGATA	4		CCCTCCCCAAGTAGATGGAT	GATAGATAGATAGATAGATA	0	0	0	0.666667	Gm24504-Nedd4l	intergenic_region	intergenic_region	GATCCTGTCTCAAAGCACAAGAAATGTGGACAACAACAGAAAGTGTCCTTTAGCATATACATGCATTTACATGTGTCCACATTCACAATAGAAGTGTGAATGTACACTCGAGCACACACACAAACACCTCCCCTCCCCAAGTAGATGGAT	GATAGATAGATAGATAGATAGATAGATAGATAGATAGATAGATAGATAGATAGATAGATAGATAGAGATTAGATAAAGCTTGGGTTATAATCTTCTATGTAGATTTTTTTTAAGTGTACCTGAAAACCTTACCTTTAGTGGTAATGGTCT
chr14	34215428	Repeat	G	GAGGA	4		AATCCTGCTTGGAAGGAAGG	AGGAAGGAAGGAAGGAAGGA	0	0	0	0.75	Syt15	upstream_gene_variant	transcript	GTCTAGCTAGACAGCAGCACACATGTCTTTAATCCTAGCACTCAGGAGGCAGAGGTAGGTGGATCTCTGTGAGTTCAAGGCCAGCCTGGTCTACAGAGCAAGTTCCAGGACAGCCAAAGCTAAACAGACAAATCCTGCTTGGAAGGAAGG	AGGAAGGAAGGAAGGAAGGAAGGAAGGAAGGAAGGAAGGAAGGAAGGAAACTAGAATTGTAGCTGAAGGTGAAAACAGAATAATACTTGGGCGGAGGGACTCTCATTAATAAGGACCTTAGCTAACCAGGGAGATGTTCACAAAGATGTG
chr10	104320360	Repeat	G	GTATCA	5		GGCCACTTATGTATCATATC	TATCATATCATATCATATCA	0.466667	0	0	0	Mir6411-Gm22945	intergenic_region	intergenic_region	ATAATTTCTTCCTCTTCCCTTTTATTCTTTGAGTAGAGGAAGGCTACTGATTTGTATGAGTTAATTTTATATCCAGCTGCTTTGCTGAAGGTGTTTATCAGCTCTAGGCCCTCTCTGGTAGAATTTTGGGGGCCACTTATGTATCATATC	TATCATATCATATCATATCATATCATATCATATCATATCATATCATATCATATCATACATATCATATCATATCATATCATATCATATCATATCATATCATATCACCTCCAAATAGTGATATATTGCCTTCCTCCCTTCCTAATTTGTGTC
chr4	38466810	Repeat	T	TTATAA	5		TAATATATTTAATAATGTCA	TATAATATAATATAATATAA	0.576923	0	0	0	Gm12380-Gm12381	intergenic_region	intergenic_region	CAGGGTTCTCATGGAATTCCTGAGTATGTGAACATGTGCATATTTATTCTTGTGCTTTCTCTTGAACTTTATTCCTTTTACTGGTTTGGCCTGTCCAAATTTATGTTATAAATTTTATTTTATTTCATCATAATATATTTAATAATGTCA	TATAATATAATATAATATAATATAAATATATATGATTATATATTTTTTATTTTTAAAATGAAAGTGTATATGAATGAATAAATGAATGAATGAATGAATGAATGAATGAATATCTAGCCCCTAGGGCAAAGATTAACTGACCTAAAATTC
chr4	84967043	Repeat	T	TAAAAC	5		ATGTCATGAAGCTTTCCCCT	AAAACAAAACAAAACAAAAC	0	0.433333	0	0	Cntln	intron_variant	transcript	GCCTTTTCAATGTATTTATTGTGTCTTTTGATAGCTCTTATAAAGTTTTATTTCTCTGCTTTTTTATACCTTCTTGCCTATTTGCTTGCATTGCTTGTATGTTTTGTGTCAAGGCTATCACTGTTAAATGATGTCATGAAGCTTTCCCCT	AAAACAAAACAAAACAAAACAAAACAAAACAAAACAAAAGACAGGTCCAATTTTTATTATCTATATACTCAATGGAGCATGGTCAAACTCTGTGATATACCCCTTAAAGAATTGAGTCTTTCCCTCCCCATACCCCACCAGAAGGCATCA
chr4	18113005	Repeat	T	TAAAAC	5		ATGTGCTCTAATACATTCTC	AAAACAAAACAAAACAAAAC	0	0.478261	0	0	Mmp16	intron_variant	transcript	ATTATTATACATACATTCATTGAATTGTACAGCTTCTTTACCAGGATTCATCTCTGCTAAATAACTTACTGCTGACCATAATGTAGACATATTTCTAAAACTTGATACCAAACCATTTAACCACTCTTAAATGTGCTCTAATACATTCTC	AAAACAAAACAAAACAAAACAAAACAAAACAAAACAAAAGAGTTAACACACTTTCCATATTGCATTGACATATTCAGTGATCTGTTTTATCTTTCTAAATTTCTCATTTGGTTCAAACTAACTAACTATAGTAATCAAAATTCTATTCAC
chr15	46813915	Repeat	G	GTTGTT	5		ACTGTTGGTTTTCTGTTGTT	TTGTTTTGTTTTGTTTTGTT	0	0.714286	0	0	4930548G14Rik-Gm23665	intergenic_region	intergenic_region	GGAATGTAATCTATGACTTCCCTCTGAAATTGCAAGTTCTACCTTTGTTTATGATTCCCTTGAAAGTATGCACACACACACACACACACACACACACACAGACACCGCAGCTGTTCAACACCTCTGTAATACTGTTGGTTTTCTGTTGTT	TTGTTTTGTTTTGTTTTGTTTTGTTTTGTTTTGTTTTGTTTTGTTTTATCTGTTCTTGGGAGACACCAGTAACTCCACCAAATGACTTTAAGGTCAGATTCTTCCATTCCATCTGAGGAACAACTGGGCCCTATACCTATTTCTCTGCTC
chr3	101563784	Repeat	T	TAAACA	5		TGCAAAAAATACATTGAAAT	AAACAAAACAAAACAAAACA	0	0	0.407407	0	Igsf3-Atp1a1	intergenic_region	intergenic_region	GTGATCATTCAGCATAGATGATAACCTCTGCATATCTGTTATATAATCATCTATGTTTCTGAGTCCTGTCAAAAATGTTTTTAATTAAAAAAAATTTAAACCACACACAAACACAGAAAGATGTTCATATTGCAAAAAATACATTGAAAT	AAACAAAACAAAACAAAACAAAACAAAACAAAACAGCCATCAAGGGAGCCAGAGAGACGGATCAGTGGTTAAGAGTGTGTACTGAGCTTACAGAGGACCCAGCTGGGCTCCCAGACCCCACAGAGCAGTTCAACCATCTGTAACTTCAGT
chr4	96711825	Repeat	A	AATATT	5		CCAGGCAGGTTTTGCCTGTT	ATATTATATTATATTATATT	0	0	0.45	0	Cyp2j5-Gm12695	intergenic_region	intergenic_region	GGCCCACAACATGTATTAAATCTTGAGTGTCCTTCTCTTACCCTTAGATTCAGTGAGCCCTGGCATGAGGTAACAGGTAACAAATCTCAGAAGCTGAATGTTATAGGAGACAAACATTCCTTGCATTCTGCCAGGCAGGTTTTGCCTGTT	ATATTATATTATATTATATTATATTATATTATATTATATTATATCATTATATCAGGCAAAACCTGATAAGCTAAATAATAGGGTACAATGAAGCTATCAAGTTTAATGAGGATGACAATAAAAAACTATGTAGAAGTGAAAAATAAAATA
chr6	6375949	Repeat	C	CAAATA	5		TGTAGTTAAAAACACCAATG	AAATAAAATAAAATAAAATA	0	0	0	0.35	Gm20619	intron_variant	transcript	AGAGATGGCTTAGTGGTTAAGAGCACTGACTGCTCTTCCAAAGGACAGGGGCTCACAGCACCCACATGGCAGTTTACAAACAGTCTGTAACTCCAGTTCCAGGTGAGCCAAACACTTAAGCAGACATACATGTAGTTAAAAACACCAATG	AAATAAAATAAAATAAAATAAAATAAAATAAAATAAAATAAAAAGCTGTGATGTGTAACACAAACTGGTGAAACTACTAAAAAGGAAGGTGAGAAAGAAATGGAGTGAAACTCTAGTCAGAAAATAGGTGAAATAAAAATGAACAGGAAA
chr7	11595715	Repeat	T	TTTTTG	5		GGCTCACTAATTTCTTTTCT	TTTTGTTTTGTTTTGTTTTG	0	0	0	0.35	RP23-63I1.7	upstream_gene_variant	transcript	CCTGGAATTCAAACAGATCTGTCTGCCTCTGGCTCCAGACAGCTGGGATCAAAGGCCTGTGTTTCCACAACACAAAGCCAATCCAAGTATTATAACCCTCCTTATGCAGTAAAGTTTTTCTTTCCACAAAGGCTCACTAATTTCTTTTCT	TTTTGTTTTGTTTTGTTTTGTTTTGTTTTGTTTTGTTTTGTTTTGTTTTGTTTTGTTTGGGAATGTTTTGTTTTGTTTTGTTTTTGTTTTTCGAGACAGCATTTCTCTGTGTAGGCCTGTGTAATTCTAGAACTCATTCTGTTCAAGCCC
chr8	48253733	Repeat	A	AAAACC	5		CTGTAATGGACGAGTGATAA	AAACCAAACCAAACCAAACC	0	0	0	0.388889	Tenm3	intron_variant	transcript	AAGAATAAATCAGGCTCAGTTTATTGTGGCTGAAGGTGATTTCTTGCAACCCACGCTTCTGGGTTTAATCTACATTGTCTTTATCAAATAGCTACCATAAATCACAGCTTGCCTTCCAGATGCATTTGGCCTGTAATGGACGAGTGATAA	AAACCAAACCAAACCAAACCAAACCAAACCAAACCAAACCAAACCAAACCAAACCAACAACAACAACAACAAAAACCCCGAACCCTACGAGTAAATGCAGAGACCATTTTCCAAGGCCCCATTACACATGCATAATGAGAAACACCACAT
chr1	177652437	Repeat	G	GAAAGA	5		GAAAGAAAGAAAGAAAGAAA	AAAGAAAAGAAAAGAAAAGA	0	0	0	0.529412	2310043L19Rik-1700016C15Rik	intergenic_region	intergenic_region	CAGGACACAAATGGGCATTTTTGTATTCTCATGTGCCCTCCTAGGGTTGGGTTGCTACTTTTCTTCAGTACACAAAAAAACAAATCATTCATGCTGGAGGAGGACAATCTTTTCCAAAAAAAAAAAAAAGGAAAGAAAGAAAGAAAGAAA	AAAGAAAAGAAAAGAAAAGAAAAGAAAAGAAAAGAAAAGAAAAAGAAAAAGTCTTCTCAAAAGAATTAATCCAAGAGAAGACAGCATAGTCTAGAACTTCATATCTCACCAAGACCTGGGTACTGCAGCATGGTTACCAGCTTGGCACAA
chr4	23064399	Repeat	C	CATAATA	6		CTTCATTTCAAGGGACAGTA	ATAATAATAATAATAATAAT	0	0.333333	0	0	1700025O08Rik-Gm11884	intergenic_region	intergenic_region	CATCTAAATTCCAACACAATTCTTTAGAGAACTCGAAAGAGCATTTCTCAACTTCATATGTAAAAACTAAACACACAAGACTGTAAAATGAATCCTGTACAATAAAAGATCTTCTGGAAGTATCACCATCCTTCATTTCAAGGGACAGTA	ATAATAATAATAATAATAATAATAATAATAATAATAATAATAATAATAATCCCAATAATAATAATACTAATCCCAATGCTTTTAGCACAAAACCCGACAGGTGGATCAATGCAATCAAACTGAAGTTTCAGAAACAAATCCACACACCTA
chr1	31153633	Repeat	A	ATATTAT	6		TTTTGTTCGTATTATTCACA	TATTATTATTATTATTATTA	0	0	0.4	0	Gm29128	downstream_gene_variant	transcript	CAAAAAAAAAACCCTATCCTGAAGACTTCTTTTTTTTCTTTTTGCCTGTGGGCTTTGGGTGCTGGGAATCAACAAGCGGAACTCCGTCTTAACCACTGAGCCTCTTATTCAACCTCCTGGAAGGAACCATTTTTGTTCGTATTATTCACA	TATTATTATTATTATTATTATTATTATTATTATTATTATTATTATTAGTGTGTGGTCTACTCTACTGTTGATTTATTCTAGGATGTATTTTGATGAAGAAAATAATCCCCAGGGCTCCCAAGTATGCAAGCATATCTGCTAGTGAATTTA
chr18	69329084	Repeat	A	AAATAAT	6		CATAGAGCTATACCTGGTTA	AATAATAATAATAATAATAA	0	0	0.421053	0	Gm4842-Tcf4	intergenic_region	intergenic_region	CTGAATATTAAACTTTGAGCCTTGATCAGAAATTTTGTCTTGGGTTCATCCTTCTCTCACACCCCATTCCTTTTTCATTTCCAGACCCCCTTTCAGGTAACCCAGTTCATCCATGACTGCTGGACAGCTACATAGAGCTATACCTGGTTA	AATAATAATAATAATAATAATAATAATAATAATAATAATAATAATAATAATAGAATTAAAAGTGGGTCTGAAATGAAAATCTAGCTATGATGAAATGAGCATTCTAAATTTATAGACTTCTAAGAGGCAAAAAGTGGGTTGTAAAAAGAT
chr17	49338687	Repeat	C	CATTATT	6		CCTCCCTTAGCCAGAGGAGC	ATTATTATTATTATTATTAT	0	0	0.705882	0	Gm22978-Gm20540	intergenic_region	intergenic_region	TTGGATTAAAGATGTAGACTACAATGCTAAGCTGATGGATATTTTAAAAGAATCTTTTAAATAACCATATAGTTATCTAATCTATGCTAGAGTGATGTTGTGTGGTGAACAGACATATCTCAGACATCTCCCTCCCTTAGCCAGAGGAGC	ATTATTATTATTATTATTATTATTATTATTATTATTATTATTATTATTATTATAGTCTCTATCACAGAGGCCTTACTTGTTAGAAATGCCATTCAATGGGAGGGTGAGTCTTAAAGACTGGAAGAGTAACCATTAAGGAGGGAAAGCAAA
chr11	115660453	Random	T	TGTGCAGCAACTG	12	0	TCACATGCATGGAATAAACA	GTGCAGCAACTTGCTTTCAG	0	0	0	0.705882	Gm11702	upstream_gene_variant	transcript	TGGTTATGAACACTGACTGCTCTTCTAGAGGTCCTGAGTTCAATTCCCAGCAACCACAGGTGGCTCACAACCATCTGTAATGGGGATCCAAAACTCTCTTCTGGTGTGTCTGAAGACAGCGACAGTGCACTCACATGCATGGAATAAACA	GTGCAGCAACTTGCTTTCAGTTGCTGCACATGTTACACAGGAACGACGGAGTGCTCACCAAGCTCCCGACAGCAGGGCACTGACTCAGCCCTGGGCCACACTGATTCACTGCCACACTGAGTAAGAGCCTTGCAGTCACCACCTCCATCT
chr5	12193642	Repeat	G	GTGTATA	6		ACGTGTACGTGTACGTGTAC	TGTATATGTATATGTATATG	0	0	0	0.411765	Gm42910-Gm8953	intergenic_region	intergenic_region	TTCCTCCTTTCAAGCTTTTCCATATACCTCCCCTTGCTCTCTTTCAAGTTCATGAACTCATTTTTAATTGTAACATGTGTATATACATATGTGTGTGTATATGTATATGTATATGTATATGTGTACGTGTACGTGTACGTGTACGTGTAC	TGTATATGTATATGTATATGTATATGTATATGTATATGTATATGTATATGTATATTTATATTGTGATTCTACTATTGGCTCTCAACTAAAATACACATGGGAGTAATTAAAACACAAGTAGTTGAGTACACCTATGGAGGGATTTTTCTT
chr2	156470320	Repeat	GTTTA	G,GTTTATTTA	6		AAAAATTTGTTTGTTTGTTT	TTTATTTATTTATTTATTTA	0	0	0	0.454545	Epb41l1	intron_variant	transcript	CAACTGAACCTGGATTCAGAAGTAGAGATTGAAGGAGACAAGGGTGTGGCAAGCATAGAAAAGGGGGTGCAGAAAGTGGGGTGGGGGGCTTTCCTTGGAGAGAATACAATCTTGAGGATATATGCACTTAAAAAATTTGTTTGTTTGTTT	TTTATTTATTTATTTATTTATTTATTTATTTATTTATTTAATGTATGTGAGCACACTGTCACTTTCTTCAGACACCAGAAGAGGGCATCAAATCCCCATATGGATGGTTGAGAGCCACCATGTGGTTGCTGGGAATTGAACCCAGGACCT
chr4	10730527	Repeat	G	GGTGTGT	6		TGTCTTGAAAAATGTAGTGT	GTGTGTGTGTGTGTGTGTGT	0	0	0	0.642857	1700123O12Rik	intron_variant	transcript	GAAAATATATTAAGCTGGGTAGTGGTGATGCAGTCAGGAGACAAAGGCAGGCAGATCTCTATGAGTTCAAGGCCAGGCTAGTTACAGAGTGAGTACCAGGACAGCCATGACTACACAATGAAACCATTTTTGTCTTGAAAAATGTAGTGT	GTGTGTGTGTGTGTGTGTGTGTGTGTGTGTGTGTGTGTGTGTGTGTGTTTCAAAGTGTTGAAAAGGGTTTAAGTTATTTTATTGTTACTGTTATTTTATTTTGGGTCAAAACTACTTGAATTATTACTGAGCAAAATGTTATAATTCCTA
chr14	97183840	Repeat	T	TAAA,TAAAA	9		CCCAATCTTCTTTTTGACAT	AAAAAAAAAAAACCTCCTGG	0	0	0	0.363636	Gm27441-Gm23276	intergenic_region	intergenic_region	TTAATAACCTGTCTCTTACCCCTCGTCCTTCAGAACCCCAATCCTTCAATATTGCTTTAGACAACTTGGTTTTATCCTCTGTCTTCTTTATTTAATTTCAATACATTTTACTTGTTTATGTTAACTGTATCCCAATCTTCTTTTTGACAT	AAAAAAAAAAAACCTCCTGGGCATATACCCAGAAGATGCTCCAACATGTAATAAGGATACATGCTCCACTATGTTCATAGCAGCCATATTTATAATAGCCAGAAGCTGGAAACAATCCAGAACTCTCTGAACATAGGAATAGATACAGAA
chr1	181019952	Repeat	GAAGA	G,GAAGAAAGA,GAAGAAAGAAAGA	20		AAAGAAAGGAAGAAAGAAAG	AAGAAAGAAAGAAAGAAAGA	0	0	0.727273	0	Ephx1	upstream_gene_variant	transcript	ACCTATAGGCCAATCTAACAGAAAGAAAGAAAGAAAGAAAGAAAAAAGAAAGAAAGAAAGAAAGAAAGAAAGGGAGAAAGAAAAAGAGAGAGAGAAAGAGAGAGAGAGAGAGAGAAAGAAAGAAAGGGAGAAAGAAAGGAAGAAAGAAAG	AAGAAAGAAAGAAAGAAAGAAAGAAAGAAAGAAAGAAAGAAAGAAAGGAAGAAAGGAGAAAGAAGAAAAAGAAGTAAGAGGTTGATTCTTGGCACATACTTTAGAGCACCCAGGCAGCTCTGTCTGGGTCACCCTGTGCAGGGCTGGTGG

## Sheet: indels (Mouse C)
Mosaic indels and their VAFs in mouse C
									VAF
Chr	Pos	Repeat/Random	REF	ALT	Size	CpG	REF(-20~-1)	REF(+1~+20)	C1	C2	C3	C4	Gene	Annotation	Feature Type	REF(-150~-1)	REF(+1~+150)
chr5	18216184	Repeat	GGGAAGGAAGGAAGGAA	G	-16		TGTCTCTGGGACCCTCATGA	GGAAGGAAGGAAGGAAGGAA	0	0	0	0.444444	Gnat3-Gnai1	intergenic_region	intergenic_region	TGTAAAAGAAATTAAATGCCTTCATATATTTATACAGTTAGAAATAGTTTTGACATTATAAAGTACTACTGAGTTGGCAAGACTATCTCTGTGTAAAAGCACTTGCTGCCAAGCCTAATGGTGTGTGTTCTGTCTCTGGGACCCTCATGA	GGAAGGAAGGAAGGAAGGAAGGAAGGAAGGAAGGAAGGAAGGAAGGAAGGAAGGAAGGAAGGAAGGAAGGAGAGAACTGAACCATGCAGATTGTCCTCTGACCTACAAATGCTGGTTTTGGCATATACACACCTTGCCCCCTTCCATGAA
chr1	127051187	Repeat	ATGTGTGTGTGTG	A	-12		AGTGATAGTTGCCTATATAT	TGTGTGTGTGTGTGTGTGTG	0	0	0.615385	0	Gm5261	upstream_gene_variant	transcript	CTATTTCAAGAATATGAAAATCCACAAAGATAGGTGGTAGATTAATGCTTGTTAAAGGCATGGGGGAGACTACTGCTAATGGATGTGAAATTTCTCCTGTGGTGATAAAATTGTTCCAAAATTTGATAGAAGTGATAGTTGCCTATATAT	TGTGTGTGTGTGTGTGTGTGTGTGTGTGTGTGTGTGTGTATACACACACACACAGAGTTACTACATTATACAAAAGAGGTAGGCAAACATTTTTGTAACAAGCTAGGTAGCAAGGACTTAGATTTTGTGGTCCATATGATCTTTGATAGA
chr6	44686095	Repeat	CTATTTATT	C	-8		TTATTTATTTATTTATTTAT	TATTTATTTATTTATTTATT	0	0	0	0.516129	Gm44211-Gm44212	intergenic_region	intergenic_region	CAAGAATGTAGTAACCTGCCTGGTACAGATGGATGCTGGATTTGTTACTCCATTTTCCTAAAAGAGAAGTATGATCCCTTGACTGCTAAAGGATCTCGCCACCACTTTACATTTTCTCTCTCCATCAAAATTATTTATTTATTTATTTAT	TATTTATTTATTTATTTATTTATTTATATGCATGTGTTTAAATGTTTTGTTGGCCCGTGTGTACACCCAATGTATACCTGCTGATGCAGGACTGGAGAGGGAAACACTTTCTGAAAATGGAGTTATTGATGGTTATATGTGTGTTAGAAA
chr9	66319504	Repeat	GGAAAGA	G	-6		AGAGAAAGGAAAAGGGAAAG	GAAAGAGAAAGAGAAAGAGA	0	0.653846	0	0	Dapk2-Herc1	intergenic_region	intergenic_region	TGGTACAACCACCTTTACTCCCTGAGCCATCTTGTCAACCATGAACTTGATTCTTAACCTTTGTGGATCACAGAAAGCTCTTTTTGGAGGTTCTAAGCAGAAGAGGGGCTGGGACTAGGAAAAAAGAGGAAGAGAAAGGAAAAGGGAAAG	GAAAGAGAAAGAGAAAGAGAAAGAGAAAGAGAAAGAGAAAGAGAAAGGAAGAGGAAGAGGAAAAGGAAGAGGATAAAGAGAAAGAGAAGGAAGGAAGGAAGGAAGGAAGGAAGGAAGGAAGGAAGGAAGGAAGGAAGGAAGGAAGGAAGG
chr6	65523834	Repeat	TTTCTTC	T	-6		CCATTGCTTAGGGAGACTCT	TTCTTCTTCTTCTTCTTCTT	0	0	0	0.545455	Tnip3	upstream_gene_variant	transcript	GAGTGAACTCAATGCAAAAAAAAATGTCATCCATAGCCAATACTGATTATATCAGGTACTTCATCAGCGAACACTTCATTCCTAAACTGATGGAAATGTCTATATGTCTGTCTTACTCTGCAGAGGCATGCCATTGCTTAGGGAGACTCT	TTCTTCTTCTTCTTCTTCTTCTTCTTCTTCTTCTTCTTCTTCTTCTTCTTCTTCTTCTTCTTCTTTTTTAACTTTTTTATTAGATATTTTCTTCATTTACATTTCAAATGCTATCCCGAAAGCCCCCTATACCCTGCCCCTGTCCTGCTT
chr7	89810213	Repeat	TAAATA	T	-5		GTCTCAAAATAAAATAAAAT	AAATAAAATAAAATAAAATA	0.482759	0	0	0	Me3	downstream_gene_variant	transcript	CCATGCTCTGTGGCCCTGGGTTCAATCCCACACAACCGTAATACCAACATTTAAGCAGGATGATCAGAAGGTCAAGGTATATGAGTTCTATATAGTGAGTTCTAGGCCAGCATGGGTTACAAGAAACTCTGTCTCAAAATAAAATAAAAT	AAATAAAATAAAATAAAATAAAATAAAATAAAATAAAATAAAATAAAATAAAAATCTGTGAACCACAATAGAAAGCTGAGCACAGTTTCCAAAGTAGAGACAAATTGGCATTCCAAGCACTCGCCATTCTAGCATTCCTTCTCTCGCTCT
chr1	187419518	Repeat	TTTCTC	T	-5		TGTGGCTTCTTTTTTCATTA	TTCTCTTCTCTTCTCTTCTC	0.473684	0	0	0	Gm38155-Gm37896	intergenic_region	intergenic_region	TCCTAAGTTTTGTCCAATTCTCTATAAACTTTTCAACATAGTTGTAAAATACATTTTTTCCATTTTTTGAAATTATAATTACAGTTCTCTTCCCTTTTTTCCCTCAAACATTCCTGTCCTTTTTCAAATTTGTGGCTTCTTTTTTCATTA	TTCTCTTCTCTTCTCTTCTCTTCTCTTCTCTTCTCTTCTCTTCTCTTCTCTTCTCTTCTTCTTTTCTCTTCTCTTCTCTTCTTCTTTTCTCTTCTCTTCTCTCTCAACCTGCTAGGTCTGTATAATGTTACTTGCATGCATGTTTCCAGG
chr1	23431819	Repeat	TTCCTC	T	-5		CTCCTTTCTTTTCTTTTGTT	TCCTCTCCTCTCCTCTCCTC	0	0.652174	0	0	Ogfrl1-Gm7784	intergenic_region	intergenic_region	ATTAGTTTCACTGTGTCTCTGTTTAGTTTCTATTTCCAGGTCTGCTTTGGTGTGTAAAATATGCATCTCAGTCCCTTGTCTTAGGGGTCAAAAACTGAAACCAATACTTCCCTCATTCTTTCTATCCTCCCTCCTTTCTTTTCTTTTGTT	TCCTCTCCTCTCCTCTCCTCTCCTCTTCTTTTCTTTTCTTCTTTCTCCTCTCTCCCTGCCTTCCTTCCTTTCTTTCTCTCCCTTTCTCTCTCTCTCTTTCTTTCTTTCTTTCTTTCTTTCTTTCTTTCTTTCTTCCTTCCTTCCTTCCTT
chr1	170840036	Repeat	TAAAAC	T	-5		TTGTAAGTCCTAACCACCCC	AAAACAAAACAAAACAAAAC	0	0	0	0.432432	Atf6	intron_variant	transcript	GAGCCAGTTGGCAAGTCAGGTCTTCTAAAACCTAGTTCAATGCCCTGCTTATCAAACTACACAGTCTCCTCAGAAATTAAGAGCCAGATTTATTGCTCAACACATCCCTGATTTGAAATGGTCCTTATTATTGTAAGTCCTAACCACCCC	AAAACAAAACAAAACAAAACAAAACAAAACAAAACAAAACAAAACAAAACAAAACAAAACAAGACGGCCACAGCCAGAATAATCTCAGAATAAAATAGCAATACAAACGTCTCCCAGAGTTTCTTCCTCATTCTAAGTGGTTTTATATCA
chr2	116359906	Repeat	GCTTT	G	-4		GCTTGCTTGCTTGCTTGCTT	CTTTCTTTCTTTCTTTCTTT	0.7	0	0	0	G630016G05Rik-Gm13991	intergenic_region	intergenic_region	TCCTATTGAGATTTTGAACTTTTTATGAAATCTAACTTCAAGCCCTTTCTCATCTACAACACCTGAAGGTCAATCTTTGTTTTCTTTCTTTCTTTCTTTCTTTCTTTCTTGCTTGCTTGCTTGCTTGCTTGCTTGCTTGCTTGCTTGCTT	CTTTCTTTCTTTCTTTCTTTCTTTCTTTCTTTCTTTCTTTCTTTCTTTCTTTCTTTTTTTTATATTTTTTTATATTTTTTATTACGTATTTTCCTCAATTACATTTCCAATGTTATCCCAAAAGTCCCCCATACCCCCCCCACTTCCCTA
chr19	46362702	Repeat	TTCTC	T	-4		AAAGGGTCCTAGAGCCACAT	TCTCTCTCTCTCTCTCTCTC	0.666667	0	0	0	Mfsd13a	upstream_gene_variant	transcript	GAATGGAGGTTAAAGCATTTAAGAACCATCATTAAAAAAGGGTTTTAAAAAAATATTAAAGTTACACACCACAGTCACAGTGACCTGAGTTATAGATAGTAATAGAAAGTGACACTTTGCTTTATAGTCCAAAGGGTCCTAGAGCCACAT	TCTCTCTCTCTCTCTCTCTCTCTCTCTCTCTCTCTCTCTCTCTCTCTGTGTGTGTGTGTGTGTGTGTGTGTATGAGAGTATTGAGAGTGTGTGTATCTCTGTGTGTATGAGAATATGTATGAGTGTGTATGTGTGCATGCATGTTAAGAC
chr14	83355978	Repeat	GTATC	G	-4		CTATCTATGTATCTATCTAT	TATCTATCTATCTATCTATC	0.428571	0	0	0	Gm22891-Gm24774	intergenic_region	intergenic_region	ATATGGTGTATTATATAAATATAAAAGAATATTTGTATACTTTATAATTACTAAAGATAATAGAAAATATTTATGCATATATAGTTTGTATATATATGTTTATAAAATGCTTGTACCTATTTATTATCATCTATCTATGTATCTATCTAT	TATCTATCTATCTATCTATCTATGCCATCTATCTATGCCATCTATCTTTCTTATCCTATTCATAATTAAAACCTTTAGAATAATGATATCCGCAAACATGAATTAATATACATTTTTAATTTGTTATGATACATAGGAATTGGTGAGTTG
chr1	182727919	Random (feDMR)	TTTCCTCGG	T	-8	-1	TCACTCAAGGCATCTGCCCG	TTCCTCGGTGTCTCACGAGT	0	0.425532	0	0	Gm37218-Ccdc185	intergenic_region	intergenic_region	AATGTTACCTGCCTTCAGAAGGCGGGACTGCCTACTTGAAATGCAAGCAGCAGCTGTGGATGAAAAGCTACAGAGAGAAAAGAGCCCAAGGGCTGGCACCACCAGGCTTGCGTTTGCACCCGAAGCCGGGTCACTCAAGGCATCTGCCCG	TTCCTCGGTGTCTCACGAGTCCCCTCACAAGCGGAAAACAGCAATTCTTGCCATGTAGGTCTCTCCGGGAGATGAAAAGCCAAGAGGCTCTCTGGAGAGTCTGGGGCAGGGTGAGAACAGAGTGAACAATGACTAGTGTGGAAAGTCTCC
chr17	33826811	Repeat	TTATC	T	-4		AACATTTATAAAAACAACAT	TATCTATCTATCTATCTATC	0.416667	0	0	0	Rps28	upstream_gene_variant	transcript	CAAATTCTGGTTCTCTCCAAGAGTAACAAGTAAGTGCTCCACCCAGAGAGCCATCTCAACAGCCTCATAATTGTCTTTATTTCTTTTGTGGATGTTGTCAGGGAGGGATAAATACAGCATGCATTAAAAAAACATTTATAAAAACAACAT	TATCTATCTATCTATCTATCTATCTATCTATCTATCTATCTATCTATCTATTTATCTATTTAAGGCAGGTCTTACTTTGATCAGTTTCACATGCTGAATTGGCTGGGCATGTGTTCCTGTTCAGAGGCAAGCTCTTACACTGTAGTCCTG
chr2	75539128	Repeat	CAGAA	C	-4		CAGACAGACAGACAGACAGA	AGAAAGAAAGAAAGAAAGAA	0	0.428571	0	0	Gm13660-Gm13655	intergenic_region	intergenic_region	TTCCGGTCTTACAGGTTTGTTTTTTGAAATGAAAAAAAACAAAAACAAAAACACCTCTGAGTCTCTGCAAAAGAAAGAGAGAGAGAGAGAGAGAGAGGGAGAGAGAGAGAGAGAGAGAGAGAAAGACAGACAGACAGACAGACAGACAGA	AGAAAGAAAGAAAGAAAGAAAGAAAGAAAGAAAGAAAGAAAGAAAGAAAGAAAGAAAGAGGAAACTACTTCAGGAAGACTGACAGCATGACAGCTTCATGCTTCATGATGACTCTCTGTGGACTCCCCCCTCTTTCTTTCTCTCTTACAC
chr6	149279310	Repeat	TAAAC	T	-4		GAACCAGACATCAGGTAATT	AAACAAACAAACAAACAAAC	0	0.578947	0	0	Gm10388	downstream_gene_variant	transcript	AGAAATTATATACCAGTTTAATTATTTACCCTAGGTTTTCTTTTGATCATTTATGAATCAGCATTTTATGACCATAGTCCCTTGACTCTTAGAAATAGAAACTGAAATACAGAACACATTCAAGGCAAATGAACCAGACATCAGGTAATT	AAACAAACAAACAAACAAACAAACAAACAAACAAACAAACAAACAAACAATATAGCAAGTCCTATGTGATTCTCTGGGCACACAGCTTGTGGTTGTCAAGTCTAGACATAGAGTCTATTTTTATGTGAGAAAATTAGCTTTAAGAATAAT
chr7	98441275	Repeat	TATAG	T	-4		CTCTGATATCCTCTATGAGG	ATAGATAGATAGATAGATAG	0	0	0.521739	0	Gucy2d	upstream_gene_variant	transcript	ACCAGCAGGACCTTAGGTAAGGAGTTCAATGGATGTTTTGCAGGACCAGGGGAAGTATAGCCTCTTCTCTGGGTTTCAATGTCCCCAACTGAACTCATAGGGGTTAACTTAGACATCAGCATCTTTAAAGCTCTGATATCCTCTATGAGG	ATAGATAGATAGATAGATAGATAGATAGATAGATAGATAGATAGATAGATAGATAGATAGATAATTGATAGACATGATAGATATAGATATAGATGATATAGATTAGATATAGATATAGAGACAAAGCAAGTGAGGTGAGGTGGGATTTCT
chr5	18182728	Repeat	TGATA	T	-4		AATAATAGCTAGGTAGATGA	GATAGATAGATAGATAGATA	0	0	0.678571	0	Gnat3-Gnai1	intergenic_region	intergenic_region	TTCAAATCACCACATTTGGGATCATAAATATAAGGGAACATTTCTAGATTGCTAGCACCATATTTCTAATGTTAATATTTAATTCTTATCTAGATTTAGGTAGACAGATAGGCAGATGATTGATTAGATAAATAATAGCTAGGTAGATGA	GATAGATAGATAGATAGATAGATAGATAGATAGATAGATAGATAGATAGATAGACAGATAGACAGATAGACAGATAGACAGATGATAGATACTTGATGGATGGATAATGATGGAAGACAGATTCTTCTAGCAACAAACCGTTTTCCCTGC
chr3	95668298	Repeat	CGTGT	C	-4		CCCCAGCCCTCCTGTGCTCA	GTGTGTGTGTGTGTGTGTGT	0	0	0.857143	0	Mcl1-Adamtsl4	intergenic_region	intergenic_region	ACTGCATTTTTCTTGCCCATGAGCTCATTGTTTTGGCTGCCCTGCCGGTATTAATCACCAAGCCTGTTGGGGAGATCTCAGCTCCTGGTCCCCTGACTGGCTGGGGCAGCATTCCCCATTCAGAATCTCGCCCCAGCCCTCCTGTGCTCA	GTGTGTGTGTGTGTGTGTGTGTGTGTGTGTGTGTGTGTGTGTGTGTGTTTATTCAAGTTAGCCTGGGGCAAGGTGTGCTGGGCAAGGGAGCAAGAAAACAGTCCAGGAGAAAGCTTCTAACTGGTTGCAGAAGCTGCGGCTTGGTTGTTT
chr10	10398749	Repeat	AATAG	A	-4		GCTAAATGAATAGATAGATA	ATAGATAGATAGATAGATAG	0	0	0	0.384615	Adgb	downstream_gene_variant	transcript	CGGATAAGCATGGAAGATCAACAGAGAAGAGGTATGCACAGTTGTCAGGGATGAAGTAACTGTGGTTCTCAGAGATCACACCTCACCATTTATTAGAGGATATACAAATAGTTTAATAGGGAGGGGGTTGGCTAAATGAATAGATAGATA	ATAGATAGATAGATAGATAGATAGATAGATAGATAGATAGATAGATAGATAATATAATTGAGTTAAAACCTTGAAAACAGAGGTGGCAGGTTTGCTAAGATATTTACCGGCTCAAAGTTGGGCAGTACAATATCTTCATCCCCAATGACA
chr1	160668854	Repeat	CATAA	C	-4		AATTAGCTATATGAGACTAT	ATAAATAAATAAATAAATAA	0	0	0	0.52381	Rabgap1l	downstream_gene_variant	transcript	AATACTTAATACTTTTGTAATAGCAAAGAAAAAATAATGTACATTGTTTATAGAACCCTGAAAAGATAACTGAAGAAATAATTTATGCCATATGCATGTCACAGAATACTATACAATTAAAGGATATGATAATTAGCTATATGAGACTAT	ATAAATAAATAAATAAATAAATAAATAAATAAATAAATAAATAGGAAACAAATGGAATTTACTATTAATTTAAAACTTGAACAATCGCCCCATTAGACCTAGAAAGGGCATTTTATGTAACAAATGTTTCATTTCAGTTCAAAATTCAAG
chr10	102720651	Repeat	AAAGG	A	-4		ACAGACAGGAAGGAAAGAAG	AAGGAAGGAAGGAAGGAAGG	0	0	0	0.526316	Rassf9-Alx1	intergenic_region	intergenic_region	ACTATTAACTATAGAAAGAAGAAGAGAGCAGAGGATAGCTCAATAAATGTGCCTGCTGTATTGAGTTAGATATCAGGAATTTGCACAAGAAAGAAAGAAAGAAGAAAGAAAGAGAGAGAAAGACAGAAAGACAGACAGGAAGGAAAGAAG	AAGGAAGGAAGGAAGGAAGGAAGGAAGGAAGGAAGAAAGAAAGAAAGAAAGAAAGAAAGAAAGAAAGAAAGAAAGAAAGATGGAGTAGAACTCATGTGTAATCTTGGATTTCAATGGATAGGTGGAAGGTAGAGACAGGAGCATGGACCA
chr16	62189860	Repeat	AAAT	A	-3		TTGTTTCTTATGTGCTGTGC	AATAATAATAATAATAATAA	0	0.342857	0	0	Gm17192-Gm24164	intergenic_region	intergenic_region	TTTGAAACGTGGAATAACTGATCATTACCTAGTGTTATAATGGTGTAAATAATATATAAACTCCTTACTACAGTTTCCTTCCCATGGATCAACTTTTGTATATCCTTTGGGAACTGTCATTCTTCAGTATTTGTTTCTTATGTGCTGTGC	AATAATAATAATAATAATAATAATAATAATAATAATAATAATAATAATATAATAATAATGTAACTTTCTATTATAATAACTATCACTTCAATTGTTAATACCCATTTAGTCATGTGTTTAATCAACCAGATTGAACAAATTAAGAATAAA
chr18	40756600	Repeat	ATAT	A	-3		CTACAACAATAACAATGCAC	TATTATTATTATTATTATTA	0	0	0.35	0	Rps19-ps13-Gm22515	intergenic_region	intergenic_region	CTCCAGGGATAGAAGTGTTGGTGTTAAAAGTCATTCCACACCTCAACACTTATTTTTTGTCATTGATTTTCTTTAGGAAGGCCATTAATGTAGGACACCATTGTATATGGCATCTATGAGATAATATTACCTACAACAATAACAATGCAC	TATTATTATTATTATTATTATTATTATTATTATTATTACTATATATTATATTACATACTTGCATATATTAATTTACCAGTATTTCCTGAGCATGAGAGATGATGCAAGCTCTTGGAAAGCATCAACAAGACAAGTTTTCAAAGAGCTTTC
chr5	146705238	Repeat	CTAT	C	-3		TTGATGAGTTGTTGTTGTTG	TATTATTATTATTATTATTA	0	0	0	0.473684	4930573C15Rik	upstream_gene_variant	transcript	GATTTGTGGTATCTGGTTTTAGAAGTTAAATAAACGTATTCACAGCCAGGGTACCCTTAAGTCTCTGGCTTTTTATCATTCAACATTATGTCTTTGATATCTTTGTGTATTGGCTGTGTATAGTGTTTCATTGATGAGTTGTTGTTGTTG	TATTATTATTATTATTATTATTATTATTATTATTATTATTATATTACTACATAAGGTCTTGCTATGTAGTCCAGGCTGACCCAAAATTCACAATCCGTCTGCCTCCCAAGAATTGCCAGGAGTCTGACTAGTCTCACTGTTTGGCCCCTC
chr12	114016939	Repeat	TTC	T	-2		TCAGTAATCTCTCTCTCTCG	TCTCTCTCTCTCTCTCTCTC	0.380952	0	0	0	Ighv4-2	upstream_gene_variant	transcript	GCTGTGAAGTCAGAGAGCAACAGTGAAGCTGAAAATTGCTGGACCCAAAATGTAAATGAAAAGCAGGAGCATATGGATATTATATCAACAATATGAGAATGAATCAACTTGTAAGCCCCTAACCTCAGACTCAGTAATCTCTCTCTCTCG	TCTCTCTCTCTCTCTCTCTCTTTCTCTCTCTCTCTCTCTCTTTCTCTCCCTCTCTCTCTCTCTCTTTTCCTCTCTCTTCCCCCTCCTCTTTCTCAAACACACACACACATGCCAAAGGCCCTATATGAACAAACAGCTTTAGAACTCAAG
chr5	80139904	Repeat	GTA	G	-2		GCTGATATATATATATATAT	TATATATATATATATATGCA	0.380952	0	0	0	Gm24304-Gm22974	intergenic_region	intergenic_region	AAAACATATGTCACATCTTCCTGAACAGTTTCTAACTTTCCTACAGAGATGATTTCCTGGAATAAATTTACCCTTTCACTTTCTTAAATGCCAATTTTAAGGCATTCACAAATCAAATTCCAACACTTCTGCTGATATATATATATATAT	TATATATATATATATATGCATATATGCATATATATGGTGTATTTATTCTATGTATATAATATAAACATATATTACAACATATAGCAATATTTGCAAACATATGATATTCATCATTTTTCAAAACTAATATTTATATCCTTCTCTAATACA
chr7	104172006	Repeat	CAT	C	-2		ATATATATATATATATAATT	ATATATATATATATATATAT	0	0.416667	0	0	Olfr647-ps1	upstream_gene_variant	transcript	TCTGCGACACAAAAGCTGAGACTTTACACAAGGTCTTCAGGCCTTCTTAGCCTTCCTATTCTTATTCTAAAATGAGGATAATCCTAAATGCATCCACTCTGTCGCATGACGCTGTGTATGGAGATTATATATATATATATATATATAATT	ATATATATATATATATATATACATTCATTCATATATATATATATGAATGAATGTATATATATATGAATGACGAATGACTGAGGACATAGCGCAGTGGTAGCACTTGCCTAGTTTGTATGAGACCCTAGATCCAAGCACCTGTAGTACAAG
chr12	81056405	Repeat	GTC	G	-2		AGGTCTCAGTCTTGGCCTCT	TCTCTCTCTCTCTCTCTCTC	0	0.44	0	0	Smoc1	intron_variant	transcript	CTATCACTGGGTAGTAGTCTATGGCATAAGACATTATTGTTTGTCTTGCCTATTTTATCAGTTGAAGGTCATTTGGTTCACTTTTAGTTTCTGATGATTCTGTATAAATCTTGGAGCAACATCCATGCATAGGTCTCAGTCTTGGCCTCT	TCTCTCTCTCTCTCTCTCTCTCTCTCTCTCTCTCTCTCTCTCTCTTTTGCTCTGTGTGTGTATGTGTGTGTGTGTGTGTGTTCCCACATGTAGACTGATCTGTGCATCCACTACATATGTGTCTGGGGCCTCTGTCCAGCCTGTGAGTGC
chr2	18264439	Repeat	TAC	T	-2		TGTATGGGTTTGTATACAAA	ACACACACACACACACACAC	0	0.458333	0	0	Dnajc1	intron_variant	transcript	TTCCAGGACAGACAGGGCTGCACAGAGAAATTTTGTCTCAGGAAAAAAAAAATATGTGTGCATATACATATATGAGTCCACAAACAAAGTGGCCATAGTGGCAGAGATAGGGGCTATACATGAATTTTCATGTATGGGTTTGTATACAAA	ACACACACACACACACACACACACACACACACACACACACACACACATATACATATATATGGAAATTATAAAAGAAAAATGTTTTACATTTTATTCAATTCATCTAACATTGCTAACACGTGGGAATTTGTCTTCTTTTTCTTATAAAAA
chr1	173945012	Random	CTCCTCT	C	-6	0	GATCCTGTCCCCCTTCCCCT	TCCTCTTCCTCTTGTCCTCT	0	0	0.518519	0	Ifi203	upstream_gene_variant	transcript	TTTGGTGTCTTACATGGGATGGATCCCCAGGTAGGGCAGTCTCTTGATGGCCTTTCCTGTCCCCCATTGCTAAACACCGCTGTTCAAATTCCTTTTCCTTTGTATATCATCCCTCTCTCCTCCCATACCTGATCCTGTCCCCCTTCCCCT	TCCTCTTCCTCTTGTCCTCTCAAGTCCCTTCCACACTCTTATCCCATGAGTACTTTGCTCCTCCTCCTAAAAAGTACTGAGGCATCCACACTTTGGTCCTCCTTCTTCTTGAGCTTCATATGATCTGTGAATTGTATCTTGGGTATCCTG
chr15	78542768	Repeat	AAC	A	-2		AGCATGTACACACACACACA	ACACACACACACACACACAC	0	0.555556	0	0	Sstr3	intron_variant	transcript	GAGAAGGGAGAGTGGAGAGCCAGGCAAACCTCATTTCCTGGCTTGAGACACAGATGCCCTCAGGGAAGCCCAGAGTGTGCTCCAAGGATGGCCCCTCCAGGCTCACATAAGCACATTCATAGCCTGCAAAAGCATGTACACACACACACA	ACACACACACACACACACACACACACACACACACGTACACACACATGCATGCACACACACTCACAGGAACACAGCTACCCAGCCAGACCCTCCTCAGACTCGGAGGTGGAACATCCCTCCTGGTACCCTGGCTCCCCTCCAAGACACCCT
chr9	20275827	Repeat	TTA	T	-2		AAAGATTGAGGCATTCAATC	TATATATATATATATATATA	0	0.576923	0	0	Olfr872-Olfr39	intergenic_region	intergenic_region	CTAGAGTCAAGAGCTCCGGGATACTGGTTAGTTCATAACGTTGTTCCACCCATAGGGTTACAGATCCCTTCAGCTCCTTGGGTATTTTCAGTAGAAGGGAATTTAATTAAAGTTAAATACAGAGATCTATAAAGATTGAGGCATTCAATC	TATATATATATATATATATATATATATATATTAGATAGAAAGCAGGAGATAGGAAACCTAACCTATCTCAGACAGTAGAAGCTTAGGCCTTGAGAATTAAATAAACAGAATTGGGAATACTACAATATGTACACAGAGATATTAATCTCC
chr10	20211225	Repeat	CGT	C	-2		TGTGTGCGTGTGCGTGCGCG	GTGTGTGTGTGTGTGTGTGT	0	0.6	0	0	Map7	intron_variant	transcript	TGTCCTGTGACTCAAACACTTCTCGTAGGAGAATCCCTGCCAAGCTTCCTTCTACAGGATTGTTATTGTGTGCATGTGCCTGTGCGTGCGTGCGTGCGTGCGTGCATGCGTGTGTGTGTGTGTGTGTGTGTGTGTGCGTGTGCGTGCGCG	GTGTGTGTGTGTGTGTGTGTGTGTACCATCTTTCCTCTGTCCATTCAGCACTAAATGGATATTTCAGGCGTACCCTTGTGTGTGTGGTGAAAATGTGAGCAAGGGGTGCTCTGAGGTCCTGATTCCCACTTCTCTGAACCATAATTTTGG
chr6	117219234	Repeat	CGT	C	-2		CAAAGAGAGAGCAGACTGTG	GTGTGTGTGTGTGTGTGTGT	0	0.6	0	0	Rpl28-ps4-Gm4640	intergenic_region	intergenic_region	TCAGCATGCTGTTTTTGCAAGCCTGCCAGGTGATTCTGATTCTGACATGGATTTGAGACACTCCGTTCTTGGTACTGGTGCAGGCGACTACCTAGGCAGATCTGCCTACTGTGGTGTGCTGAGCCTATTGCAAAGAGAGAGCAGACTGTG	GTGTGTGTGTGTGTGTGTGTGTGTGTGTGTGTGTGCATGTATGACTAAGGCTCATCTAGAGCAGGAGGGGGGGGCAGTGGTAGGCTTGGAGAGTGTTTGGTGAGGCACTGGATATTGAGGTTTGGCCCTCCAGTGAGAAAGAGTGAGAGC
chr1	110088206	Random	G	GTCAAACAC	8	0	AAATATCACCTTGCTAATGC	TCAAACACGGTGACTTTCCT	0	0	0.458333	0	Cdh7	intron_variant	transcript	TTAACTATTTTTATGCTAACACATTAAAATATCATATTGCATAGTATGGATTCTCAGTAGAAATACAGTACCAGCAAGGCAAAATCAAGATCCTCTCCCAATGTGTTCCAGCCCATACATATGCAAATGGAAATATCACCTTGCTAATGC	TCAAACACGGTGACTTTCCTCTATGAAACTGCCCTCTGCTGAGAAAAAATAAATTGCTTGCTTGCATCACTGTCATAACATTGTCATTTTGACTGTTACAGAGGTAATAGGTGCAAATGGCAAGGTTCTATGAGCCCAGACCTCTGTGAT
[truncated: 402 more rows]

## Sheet: indels (Mouse D)
Mosaic indels and their VAFs in mouse D
									VAF
Chr	Pos	Repeat/Random	REF	ALT	Size	CpG	REF(-20~-1)	REF(+1~+20)	D1	D2	D3	D4	Gene	Annotation	Feature Type	REF(-150~-1)	REF(+1~+150)
[truncated: 448 more rows]
