# Supplementary material for: DNA polymerase β suppresses somatic indels at CpG dinucleotides in developing cortical neurons
Source: Proc Natl Acad Sci U S A. 2025 Aug 13;122(33):e2506846122. doi: 10.1073/pnas.2506846122 (PMC12377747; doi:10.1073/pnas.2506846122)
Supplement: Supplementary file 4 — Dataset S03 (XLSX) [file pnas.2506846122.sd03.xlsx]

## Sheet: indels (mouse E, random)  
Dataset S3. List of somatic indels within nonrepeat sequences with their VAFs (clone E1-4 and F1-4)
Indels (random) and their VAFs in mouse E
									VAF
Chr	Pos	Repeat/Random	REF	ALT	Size	CpG	REF(-10~-1)	REF(+1~+10)	E1	E2	E3	E4	Gene	Annotation	Feature Type	REF(-150~-1)	REF(+1~+150)
chr1	8189982	Random	GAA	G	-2	0	CCCTAATATT	AAATTTATCT	0.4815	0	0	0	Gm38216-Sntg1	intergenic_region	intergenic_region	ACACAATATATGAGAATTTCTGGAAAGAACTTCTTAGAAAGGCCTAAAACATGAGAGAAGATATGGGATGATGTAGCTTGTCCCACCTACAATGCATCAGCCTTAAAATATAGCCCAGCTTCTTGTCAGCTATACATAAACCCTAATATT	AAATTTATCTTTCTGCAATATTTTCACCAAGAAATTGTGGGAAGCCACATGTGCCGTTGCAGAGTGGCACTGACTACTGCTGGCCACCACGCATAAGATTGGACAAACAACCAATGTGTACATATGCAGTAAAGTTTTTTGCAAAGACAC
chr2	128131906	Random	CTATT	C	-4	0	AAGCACATAT	TATTCCCAGC	0.4324	0	0	0	Bcl2l11	downstream_gene_variant	transcript	AAAGGCAGGACATCCTGCAGATGCCATCGTGGCTAACATAAGACACCTAGACGTTGGAACCTGTGGCGCTCTGTCTGAGCCTGTCCGTGGGGTTGTGTTTTGTTCTTACAGTGTTGGGAATGGAACTCAGACCCCACATAAAGCACATAT	TATTCCCAGCATATCTGTGTTGGCACGGGAGGTGTGCCCCCTATTATAGACACAAGAACATGGGTACATATTCACATGAGTAGGTGAAGTAATTTCTTGGGCCATCTCCATAGACACTCGGGTCATGTGCACGTTAGCGGGCGGCTCATT
chr5	113826141	Random	TAG	T	-2	0	CAGTTTACCA	AGAGTTTAGT	0.5625	0	0	0	Selplg	downstream_gene_variant	transcript	GGTCCCGTGAGGGGAGTATATCCTGGTGGATGGAACACTGAGTGGAGAATCAGATCAAACAGTCTAAAAGCTGTGTGACCTTGGGCAACTCGATTTTCCCCCTCAGAGCCATGGATGTCTTTTCCAGTATAGCTGTGCCTCAGTTTACCA	AGAGTTTAGTCCCTATAAGTCCATGGTAGCATGAGCGTGTAAGAAATACATCAGCACACTTGGCCTGACACATAGAGTAGCCAGGCCCACCTAGAGCATGCTGGGAATGCTCACCTTAGCCTGCAGCCAGGCAACCTTGTCTAACACCAG
chr3	95899263	Random	GCTGGGGGACT	G	-10	0	TGGTTGAGAG	CTGGGGGACT	0	0.5152	0	0	Car14	frameshift_variant	transcript	TCCAGAGGTGTACTGGGAGCCCTTCCCCTCAGCCTTTTCCTTCCCAGGGGTTCACTATTTCACGCCTTTGAGCCCCCCAGTTCCCCATCTCTTCTGAGCCCTGCAAGTCACCTTGGATGAAAGAAGCAAAGATGGTCCTCTGGTTGAGAG	CTGGGGGACTCTGTAGTTCTGTACAAGGGGCTCAGAGGGGTCCTCTTCTGTAGAGGACAATGTCTCCTGGAGCTTCTCTAACTGGGGAGCAGACATGGAGAAATCACCCCAAGACGTTGGAAAGGGTCTGAGGTTCAAGCAGTATTCCCT
chr2	115441501	Random	GAGGAGGAAGA	G	-10	0	GGAAGAAGAG	AGGAGGAAGA	0	0.4615	0	0	Gm13976-3110099E03Rik	intergenic_region	intergenic_region	AGCTCTTTCCCACCTTTATCCACCACCACCCTCACACACAATACCTCCCAATGCTTCAACATCATTAGATAGGAGGGAAAGAAGGAGAGAGGGAGGGAGAGAGGGATGGAGGGAGAGAGAGAGAAGAAGAAGAAGGAGGAGGAAGAAGAG	AGGAGGAAGAAGGAGGAGGAGGAAGGAGGAGGAGGAAGGGGGAGAGAGAGCTGAATCTAATTCTTTCCTTCTGTTTCTTCTTTGAGCACAACTACTAACAAACCACAACCAACCTCCCTGATGAACCAATAACCACCAACACCACTTCTC
chr12	102337057	Random	AAGGGAT	A	-6	0	TTTCCCTGGC	AGGGATAGTT	0	0.5909	0	0	Rin3	intron_variant	transcript	GAAAGAATAGCAGTGGTGCCATTGTGAGCTTGGACAAAGCCCTGTGTGGGTGTCAGTGAAGTGGGTCCTCATCAGCTTCCTCAGGAACTTGTGTAAGGTACTCAGTGCCACTAGGCCTCCTGGGAGAGGGGACTCCTGACTTTCCCTGGC	AGGGATAGTTCAAAGTGCCCTGGAAGGGTAAGGCCCCATACCTGTTCCCAACTGAACATGTCCTACATACCTAGACCAGAAATCCTCAACACAACCTAGAAAACATAGGCTGCTGTGCCCAGACAGAAATTCTGGGACATCCCACCAAAA
chr11	79183218	Random	AGC	A	-2	2	CCTGTCTTAG	GCGGTGCTAG	0	0.3438	0	0	Ksr1-Gm11200	intergenic_region	intergenic_region	GCTCACAGCTCTCATACTAAACTTAGCCAGCTCCCAGGGCTCCAGAGTTGGCAACTCAGCTCGTGGGGTCCTAATAAACAGCCATGGTGCAGTGACTCACAGACAGCAACCACGTGCGGGATGTAGCTGTTTTCAGCCAGCCTGTCTTAG	GCGGTGCTAGGCTGAGCCCCCCTTCACACGGCAAGCTCGAGGATGGGAAGGTGAGGACGAATGGATGTTATCTGAAGAGCCAGAGACGCCTCCAGGTCCCAGAGCCTGACACAGAGGAGAATAAGGCTCAATGCCTGAGGAGTAAGGAGA
chr5	111843591	Random	TTATTTTAAAC	T	-10	1	CAGCCGCAAT	TATTTTAAAC	0	0	0.3478	0	Gm42487-Gm42488	intergenic_region	intergenic_region	CAATCAGGGTGGGACAATGTCTTCTCCAGGAGAGATATGGGGGTCATCTTTTATTAAGAAGAGAGCTTTTGAAATGCACGGTGAGTGGTGTCCCCCTCATTAGCCGGAGAGGGATCAGGACCAGCAATCTAGTTGATCAGCAGCCGCAAT	TATTTTAAACTGCCCGTTTTCTGGATGTCAGAGGACGACTTTTATGTATAATCTTATTTCCAATTTCAACAAAGAACACTTCACTCATGTTGGGTGCAGAGATTTTTTTTTCCTCTCCATAGACAATAACCGATTATAAAAGCAGCTCCC
chr2	170102225	Random	A	ATAACGG	6	2	TTAACAGAAA	TAACGGACGG	0	0	0.4103	0	Tshz2-Zfp217	intergenic_region	intergenic_region	GAAGAGCATCTGAAGAAGAGCACTGGTTGTTCTTAAGGAGAGAACTGTCCCCTGCAGGGGGTGCTCTGGCTCCCGCTCACAGGCCCTGGCATTCACCCCCAACGAAGATGTAATTTCCTTTTCTCTTTTAAAGAGCTGCCTTAACAGAAA	TAACGGACGGGTTTTTGTAAACTTGTTTTTATTTATTTTTTTTAAAGATTTATTTATTTATTTATTTATTTATTTATTTATTTATTTATTTATTTATTATATGTAAGTACACTGTAGCTGTCTTCAGATACTCCAGAAGAGGGCATCAGA

## Sheet: indels (mouse F, random) 
Indels (random) and their VAFs in mouse F
									VAF
Chr	Pos	Repeat/Random	REF	ALT	Size	CpG	REF(-10~-1)	REF(+1~+10)	F1	F2	F3	F4	Gene	Annotation	Feature Type	REF(-150~-1)	REF(+1~+150)
chr19	12569035	Random	AG	A	-1	0	AGGCCATACA	GGCAGTCCTC	0.4545	0	0	0	Fam111a	upstream_gene_variant	transcript	TCTCCCCAAGTCCTTCATCCCATCCTCCCAGCCTCTCAGAGGGTGCCTCCCACCTGCCCACCCCCTATCTCACCCCTACCAGCATCCCTCTTCCCTGAGGCATCAAGTTTCCACAGGACTAAGGGCATCCTCTCCTAATGAGGCCATACA	GGCAGTCCTCTTTGACATATGTGCCCAGGGAAATGAACCAGTCCATGTATGCTCCATGGTTTTGGGGTTAGTCTCTGGGAGCTCTGAGGGGTCTGGGTTAGTTGACACTGTTATTCTTCCCATGGTGTTGCCATCTCCTTCAGCACCCTC
chr3	107331971	Random	ACGCTGAT	A	-7	4	TCCGGTTGGC	CGCTGATCGT	0.3846	0	0	0	Rbm15	frameshift_variant	transcript	AAATTTGAGAAAGCCATAGGTACTGGTCTGGCCTCGAGAAGGCCTCTTAATGTCCACTTCTGTGATGACTCCAAAACGATCAAAAGCCCTTCTGAGATCATTTTCCGTCACAGTGATATCTAAGTTGCCCAAGAAAAGTGTCCGGTTGGC	CGCTGATCGTCCTCAGGTGATATCTCATCCACTTCTCGGAAAGGAGCCGCACCTGCTCCAGCTCCCACCCTCGGCTCCAGGCTGTAGGCCGGGCGCACCCGGTCATAGAACGGATAGTCTCGTTCTCTTTCCAGCTCTCGGGGCAATGGT
chr5	78298167	Random	T	TAAAA	4	0	AAAAACCTCA	GATATTGGCA	0.4444	0	0	0	Gm42673-Mthfr-ps1	intergenic_region	intergenic_region	AATTCTTCACAGACCTTGAAAAACATTTTTCACCTTTAAAATTCAAAATTTCAAGATAGTTAAAACAATCATGTACAATTAAAGTACTTCTGGAGGTATCTCTATCCCTGATTTCAAGCTATACTAAAAGCAATAGTAATAAAAACCTCA	GATATTGGCATAAAAACAAATAGGTTGAACAATGGCCTTGAATTGAAGATCCAGAAATAAACCATAACCTATGGACACTTCATTTTTGACAAAGAAGCCAAAACCATACAATGGAAAAAATTAGTATGTTCAACAAATGCTGCTGGTCTA
chr5	78298171	Random	ATTGG	A	-4	0	ACCTCATGAT	TTGGCATAAA	0.4444	0	0	0	Gm42673-Mthfr-ps1	intergenic_region	intergenic_region	CTTCACAGACCTTGAAAAACATTTTTCACCTTTAAAATTCAAAATTTCAAGATAGTTAAAACAATCATGTACAATTAAAGTACTTCTGGAGGTATCTCTATCCCTGATTTCAAGCTATACTAAAAGCAATAGTAATAAAAACCTCATGAT	TTGGCATAAAAACAAATAGGTTGAACAATGGCCTTGAATTGAAGATCCAGAAATAAACCATAACCTATGGACACTTCATTTTTGACAAAGAAGCCAAAACCATACAATGGAAAAAATTAGTATGTTCAACAAATGCTGCTGGTCTAACTG
chr7	28449520	Random	ATGTCT	A	-5	0	ACCTGCACAC	TGTCTGGGTG	0	0.6429	0	0	Lrfn1	upstream_gene_variant	transcript	GTGTGTGTGTGTGTGTGTGTGTGTGTAAGGCAGAGGTCAACTTCAGGTGTTGTTTCTCAGGAGTGGCTCACCTTATTTTTATTGTTTTATCGTTGTTTTTAATAATTTATTTATTTTTCTTTTATGTGCCTTGGTGTTTTACCTGCACAC	TGTCTGGGTGAGGGTGTCTGGTGCCCTGTAACTAGAGTTACAGTTGTGAGCCTCTATGTGGGTGCTGGGAATTGAACCAGGGTCCTCTGGAAGAGCAGCCAGTGAGTGCTCTTAACCGCTGACCATCTCTCCAGCTCCCTACCCGAACTC
chr11	44456829	Random	CG	C	-1	1	CAGAGCCAGC	GAGATCTGAG	0	0.5556	0	0	Ublcp1	intron_variant	transcript	CAGCCTAACTGACAGCACAGCCTCTCTTAGCCTGGGGTCTACACAGCCACTTCTCTCTAGCGATGCTGCTCACACTTCGCTTCCTTCCGTCACCTGAGTGCTCTCCACTAACTCATTTCATTGCCACTGTCTATTGTGGACAGAGCCAGC	GAGATCTGAGCTTGGCCTGAGCACAGCGGGGTTATCTTTCCCAGAGCACTCTCTCATGAGCTTTCTTTATTTGCTGTGTGCCTGTGCATACCATATGCACACAAAGAGGACACTTGCAGGAGTCAGCTCTCCCCCTCCGCCATGTGGGTC
chr2	169494732	Random	GC	G	-1	2	CCCTGACTTG	CGTCACCGGC	0	0.7273	0	0	Gm14249	intron_variant	transcript	AAGTTGAATTCCATATCAAACAAACTAAAGCACAAAAATATACTCACTTCACTAAAACAGCCAGGACAGTCTGGCAGGGCCGATCCGTCAGCTCAGAGGCGTTGGCAGCCTGTGCCTCTCTCTACTTCTCAGCTCTGCTTCCCTGACTTG	CGTCACCGGCTTCACACCGAGGTCGGTTGGTCACGTCTCTTCTCAAGCTCCCTCTCTGATGACAGATACTCTGCCTTTCAGCTAAAAGTGTCCATAGACTGAGAGACGGAGAGCACAGGTTTCTCCTTGTTCCCAGTAAGAGTTTCCAAA
chr13	38652249	Random	T	TATA	3	0	TACACATGTA	ATATGTATTC	0	0.3333	0	0	Eef1e1	intron_variant	transcript	CAGGTAACATGGAACCCGCCACTGTAGAGGGTAGAATCTAAAGGCACTGCTTCTTACTCTGGTAGCTTATGGCTTACAAAGGGCTACTCTACACACTAAGACACTCAAGAAAGATCTGCTTTGGTCCATGCAAACATATTTACACATGTA	ATATGTATTCTATTCCTTGAACAGTATACAAGAATGTTCAAAACACGTACTTAGTATTATTAAAGAAGCCTGACTGTATAAGATATGCTGGGAACTATGCCAGACAGAAAAGAAATGTCTACATCTACGACTTAAGCAGTTTGTGACAGA
chr2	90476434	Random	G	GCGT	3	1	GGCCAAGCAC	CGTCTAAAGC	0	0.3793	0	0	4933423P22Rik	upstream_gene_variant	transcript	TGGAATCCATTCATCTAAGGACCACCTGAAACCATCCTGCCCTCTAGCTGTTTGCCAAAAATGAGGAAAAGAGACAAGTCTAAAAGTAACTCCAGTCAGAGAGCACTATCATAAATATCCCAGTAGGACGCACCCGCAAAGGCCAAGCAC	CGTCTAAAGCGCCAATGCCGCAGCTAGCAGCCTCTTTCGTCATCCCAAGAAAGAGGACAGCAGCAGCCACGCCCTCAGAGTCAGGTAAACAGTACTGCCTGCAAAAGCAGAGTATCATCTGTTGGAGTTAAAAAGGAATCACAGCTCGGA
chr18	85333893	Random	C	CACCG	4	1	AAACTCAAGG	ACCGTCAAGA	0	0.56	0	0	Fbxo15-Gm25453	intergenic_region	intergenic_region	GGATCTCTTGTGAGGTCTGTCTCAGGTGCACTGAGGGTGCAAGATCAACCTCTTAACAAGAATGGCAATTATAGTATTAATAACTAGCATTAATTATCACTGGAGACAGTGTTACAATGCAGGCATGTTCTTAGGGCAATAAACTCAAGG	ACCGTCAAGAAATCCAGCAAGCAAGATAAAAACCAGACCTAGGCCCCCTACATATGTGTAATAGTTGTGAAGCTTGGTCTTCTTGTGGGACCCACAACAGCAGCAGCAGAGGCTGTCTCTGTGGCCTGCCTTTGAATCCCTTTCACCTAA
chr16	47675184	Random	A	AGATAGAT	7	0	GATGATAGAT	GATAGATAGA	0	0.375	0	0	Gm25318-Gm25339	intergenic_region	intergenic_region	AGTCAAGTGTTTAAGAATATCTAATTGCATCTGGGGATTAAAGTAAATGGTACAGTGCTTGCAGAGCATATGGGAAGTCTAAGGACAATAAAGGAAGAGAACTAGGAAAGGATTATAATTGATGAATGCATGGATAGATAGATGATAGAT	GATAGATAGATAGATTGATAGATAGATAGATAGATAGATAGATAGATAGATAGATAGATAGATAGATAAGGTAACTAACTGTACGCTTGCATTATCAGCACCTACTTTGATAAGTCTTTTACCTATGAATAGGTATTGAAAACAAAGATA
chr1	64091320	Random	G	GGCGTTCAAACCAGCAT	16	1	ACCAGGGGAT	GCGTTCAAAC	0	0.3571	0	0	Gm13748	downstream_gene_variant	transcript	CATAGAAGCATTTCCTTCACCTCTATTCCCTTCAAGAATTTTACATAAAAAGATATCTCTACTGGGAGGTACTAGTTCTTTCAAGGCATTATTTTATGGGTACAGGCTCTCAAACACTGGAAATAAGCCAAAATTCAATTACCAGGGGAT	GCGTTCAAACCAGCATGCGCTGAGGTGAAGATCTTGAAAAGTGTCTGTAAAGGATTTCCTTGAATGTGTGTTTTTTTGCACGGACACCACTGACAGCAAGTGTATATTCTTTTTAATGTACTCTAGATGTCTCTTCCTAAAGCTGTCATT
chr12	99897646	Random	A	ACAGAGAGCATGAAACAGGAGCTC	23	1	CTTGCACGGT	CAGAGAGCAT	0	0.381	0	0	Tdp1	intron_variant	transcript	TAATGTGTTCTTAAGAAGATGTTTATGGCCTTTAGAATTTAAAAGTGCAGAATACCCAGGGCTCTACTTCATTGACTCACTGCCAGTGAGCAAGCCAGCACCTACTGAGGGCTTGGCCTATTTGCTCTTGTGTGCTGGATCTTGCACGGT	CAGAGAGCATGAAACAGGAGCTCGGTGAATAGGTGCAGGTGAAATGTAAAACTTTTAGTGGTTTACGACCGGGGGAAAGGAAGCATCTTGTCAACAAGCATTGTCAGTTTTGAGGGTTTTTTTTTTTTGACTAATTTCTATTCATTCATT
chr15	70457004	Random	TTGGTG	T	-5	0	GTAGGAGGCT	TGGTGATAGC	0	0	0.3158	0	Gm23987-Fam135b	intergenic_region	intergenic_region	CTATCTTAGCTCTGAACTTTGTCTCTATAACTCCTTCCATGGGTATTTTGTTACCCATTCTAAGAAGTAACGAAGTATCCACACTTTGGTCTTCCTTCTTCTTGGAGTGGGTGGGTTTGGGAGCAGGGCAGGGGGAGGGTGTAGGAGGCT	TGGTGATAGCATTTGAAATGTAAATGAAGAAAATATCTAATAAAAATATGCAAAACCTCAAAAAAAAAAAAAAAGAAAAAAAGACAATGCTTCTATGGGCCACCTTGGACGTAAACTCAGTGGACAGCCCCACGGTCCCCAGAGGAGGTA
chr15	70457010	Random	ATAGC	A	-4	0	GGCTTTGGTG	TAGCATTTGA	0	0	0.3333	0	Gm23987-Fam135b	intergenic_region	intergenic_region	TAGCTCTGAACTTTGTCTCTATAACTCCTTCCATGGGTATTTTGTTACCCATTCTAAGAAGTAACGAAGTATCCACACTTTGGTCTTCCTTCTTCTTGGAGTGGGTGGGTTTGGGAGCAGGGCAGGGGGAGGGTGTAGGAGGCTTTGGTG	TAGCATTTGAAATGTAAATGAAGAAAATATCTAATAAAAATATGCAAAACCTCAAAAAAAAAAAAAAAGAAAAAAAGACAATGCTTCTATGGGCCACCTTGGACGTAAACTCAGTGGACAGCCCCACGGTCCCCAGAGGAGGTACCAGGA
chr18	61487334	Random	CTCTCCCTGCCG	C	-11	2	CGTCCTCCCT	TCTCCCTGCC	0	0	0	0.4286	Gm25834-Arhgef37	intergenic_region	intergenic_region	GCTGCCCATTCTATAACCTGGTTTTGACCTCTGTTCTGTTTGGATACCACAGGATGCTTGTCCCCAAGTGTCCCCTTGCAGCTATGTCGGTTAGACACCTGCTGTTCCCCGTCCCTGGGGAGGGTGCCCGAGGGTCACAGCGTCCTCCCT	TCTCCCTGCCGTCTCCTGACCCAACACTTCTAGCTCTGGCAAGTAGATCTGCATCTCTGGGCTTGGCCCTGCCTCAGGGGAGAGGCCCAGGGCTCCATCCCAATGCTTGTCTCTTGGGGTGCCTGCAGAGAGTGAACTCCACTGTGGCTG
chr2	115347647	Random	AGAC	A	-3	2	CTCTGACCGC	GACGTCCATA	0	0	0	0.4444	4930528P14Rik	upstream_gene_variant	transcript	ATGGCAAGAGATGAAACATAGCCTTATAAGCATAATTTCAATTAAAAAATATTTTTTTCCAAAGAAACATCTTTGCCCCAAGCTTTCAAAGACAGACATCAGTGATCCGCATTTGCTCAGCTCTGCTTTTACCTAAGCAACTCTGACCGC	GACGTCCATAAGGATCCATCAGGAGCTTTAGGCTACGGCCTCTTGGCTTTGGCCTGAGGCAAGGCTGGGGGCTAAGTACTTTTCATGTGGGGGGTAAAGAATAAAGCAGAACTCATCAGGCTCGGACTGTTACATTGGTTCCAACTGGTA
chr16	23110531	Random	AAG	A	-2	0	ATTTGCTAAA	AGATTATACA	0	0	0	0.5789	Eif4a2	upstream_gene_variant	transcript	TCATGCAGGTACAGTTACAATAAAACTGAAGTGTTCTATTGTCGTTCCCCCTGCTTAAAGCATTTGATACATTACTATCTCTGCCTAGCTCTACCATACTAAGGCAGAGACGCTTGGTTTCAAACATTTTCCCGTCTAGCATTTGCTAAA	AGATTATACAAACTAAACAGATAAAGACAAGCATTTTATTTTTTAAAGGTTGTGTTGCTTTCTGCCACAATGCCAACTGATGTGCTAGAAGTGACCAAGAAATTCATGAGAGATCCAATTCGAATTCTGGTGAAGAAGGAAGAATTGACC
chr3	117923119	Random	C	CA	1	0	TCCCAAGCCC	TTGTCTCCAT	0	0	0	0.4783	Gm4321-4921521D15Rik	intergenic_region	intergenic_region	ATAGTGTCTCACACAGGGATTAATAATCATTGGCATTGTGCAATATCTGAATTTTTTTGATACAGAGTTTGAATTAAAGTTAACTTGTATACTACTCTGGTTGATATTTATTTGGATTCAGTGTTGCTGCCTGCTGTTTGTCCCAAGCCC	TTGTCTCCATTTTATAGATTCTGAATTTGCTATTTCTGTAATCTCTCAGTCTTTAATCTTTTAATCGAATACTCTGGCAACCATTTTATTAGGCTTGTCACTTTTCCACAGTTTATTCCACAAAAAATTACAGACATTGCACAATGCTGA
chr4	54980972	Random	T	TCCTCCTTC	8	0	TCTCCTCCCT	CCTCCTTCCC	0	0	0	0.3056	Zfp462	intron_variant	transcript	ACCACATCGTGGCTCACAACCATCTGTTATGGGAACTGATGCCCTCTTACTGCGTGTCTGAAGACAGCTACAGCGTACTCACAAGAAAGAGAATGTGCTGCTGATGCTTAGGAGAGACCAGAAATGTGTCCCCTCCCTCCTCTCCTCCCT	CCTCCTTCCCTCCCTCCTCCCTTTGTTTCTTCTTTGGATGCATGGCTTTGCTATGTAACCCAGGGAGGCGAATTCAATCCCACAGCTCTTCTCTAGCCTCTGCCACCTGAATGCTGGGATAACAGACATGGGACACCTTTCAGGCCTAGC
